# Supplementary material for: Methylomic predictors demonstrate the role of NF-κB in old-age mortality and are unrelated to the aging-associated epigenetic drift
Source: Oncotarget. 2016 Mar 22;7(15):19228–41. doi: 10.18632/oncotarget.8278 (PMC4991378; doi:10.18632/oncotarget.8278)
Supplement: Supplementary file 2 [file oncotarget-07-19228-s002.xls]

## Sheet: Sheet1
Supplementary Table 2. The 19,621 CpG sites associated with mortality in the Cox univariate assessment at the 2.55-year follow-up.
TargetID	UCSC_REFGENE_NAME	Hazard ratio	Standard error	z-score	95% CI LL	95% CI UL	nominal_p_value	BH_adjusted_p_value	Chromosome	COORDINATE_36	UCSC_REFGENE_ACCESSION	UCSC_CPG_ISLANDS_NAME	RELATION_TO_UCSC_CPG_ISLAND
cg24859528	IQSEC1;IQSEC1	2.08	0.3	5.01	1.56	2.76	5.41e-07	0.154423	3	12916421	NM_001134382;NM_014869	chr3:12940753-12941134	S_Shore
cg03348466	CRTC3;CRTC3	0.41	0.07	-4.94	0.28	0.58	7.64e-07	0.154423	15	88905774	NM_022769;NM_001042574
cg02395768	ATP5SL;ATP5SL;ATP5SL;ATP5SL;ATP5SL;ATP5SL;ATP5SL	0.43	0.08	-4.62	0.3	0.61	3.77e-06	0.417942	19	46637418	NM_001167869;NR_030765;NM_001167868;NM_001167870;NM_018035;NM_001167867;NM_001167871	chr19:41945690-41945904	N_Shore
cg15770702	MAP3K14	0.47	0.08	-4.59	0.34	0.65	4.44e-06	0.417942	17	40740628	NM_003954
cg16720947	PLEC1;PLEC1	0.41	0.08	-4.49	0.28	0.61	7.12e-06	0.417942	8	145120125	NM_000445;NM_201378	chr8:145047293-145052305	Island
cg22794214	HIVEP3;HIVEP3	0.45	0.08	-4.47	0.32	0.64	7.84e-06	0.417942	1	41896050	NM_024503;NM_001127714	chr1:42127380-42128632	N_Shelf
cg08596308	ATP6V1G2;NFKBIL1;NFKBIL1;NFKBIL1;ATP6V1G2;NFKBIL1	0.47	0.08	-4.43	0.34	0.66	9.53e-06	0.417942	6	31624024	NM_130463;NM_005007;NM_001144962;NM_001144961;NM_138282;NM_001144963
cg23282964	RIOK1;RIOK1	0.47	0.08	-4.42	0.34	0.66	9.84e-06	0.417942	6	7362779	NM_031480;NM_153005
cg21200667	NA	0.46	0.08	-4.4	0.32	0.65	1.09e-05	0.417942	2	30481589
cg08421934	NA	0.45	0.08	-4.38	0.32	0.65	1.2e-05	0.417942	6	34050391		chr6:33943604-33944027	N_Shore
cg08486432	ITPR3	0.48	0.08	-4.34	0.34	0.67	1.42e-05	0.417942	6	33705981	NM_002224	chr6:33601102-33601733	N_Shelf
cg08352439	VOPP1	2.19	0.4	4.34	1.54	3.13	1.43e-05	0.417942	7	55604617	NM_030796	chr7:55639277-55640599	N_Shelf
cg25356639	FOXP1;FOXP1	0.48	0.08	-4.33	0.35	0.67	1.48e-05	0.417942	3	71431994	NM_032682;NM_001012505
cg04395703	METAP1	0.42	0.08	-4.32	0.28	0.62	1.54e-05	0.417942	4	100201785	NM_015143
cg03171419	GPR124	0.45	0.08	-4.32	0.31	0.65	1.55e-05	0.417942	8	37819960	NM_032777	chr8:37698846-37699931	S_Shore
cg26843567	NA	0.53	0.08	-4.29	0.4	0.71	1.78e-05	0.421978	12	103370411		chr12:104850253-104852395	N_Shelf
cg00291478	RGS10	0.43	0.08	-4.29	0.3	0.64	1.8e-05	0.421978	10	121291031	NM_001005339	chr10:121301478-121303169	N_Shore
cg27027151	IL21R;IL21R;IL21R	2.07	0.35	4.28	1.48	2.88	1.88e-05	0.421978	16	27369139	NM_181078;NM_181079;NM_021798
cg04182483	RGS10;RGS10	0.46	0.08	-4.26	0.32	0.66	2.03e-05	0.431934	10	121249600	NM_001005339;NM_002925
cg10224806	NA	0.54	0.08	-4.19	0.4	0.72	2.75e-05	0.501078	12	129754097		chr12:131187997-131188248	Island
cg08922032	C15orf2	0.55	0.08	-4.18	0.42	0.73	2.88e-05	0.501078	15	22471566	NM_018958	chr15:24920613-24921252	N_Shore
cg02905828	SNORD30;SNORD29;SLC3A2;SLC3A2;SNORD31;SNORD28;SLC3A2;SLC3A2;SNHG1	0.47	0.09	-4.18	0.33	0.67	2.95e-05	0.501078	11	62378810	NR_002561;NR_002559;NM_002394;NM_001012663;NR_002560;NR_002562;NM_001012661;NM_001012662;NR	chr11:62623359-62623877	N_Shore
cg16554145	OPN3	0.5	0.08	-4.17	0.36	0.69	3.02e-05	0.501078	1	239857573	NM_014322
cg03505866	KIAA0247	0.46	0.09	-4.15	0.32	0.67	3.28e-05	0.501078	14	69146944	NM_014734	chr14:70078317-70079077	N_Shore
cg09763347	HPYR1	2.24	0.44	4.14	1.53	3.28	3.43e-05	0.501078	8	133643192	NR_026684
cg06811300	ATXN1;ATXN1	2.19	0.42	4.14	1.51	3.18	3.5e-05	0.501078	6	16612453	NM_001128164;NM_000332
cg00059089	FMNL2	0.56	0.08	-4.12	0.43	0.74	3.74e-05	0.501078	2	152971534	NM_052905
cg06261066	TGM6	0.53	0.08	-4.12	0.39	0.72	3.76e-05	0.501078	20	2308396	NM_198994
cg05347380	FAM131C	0.54	0.08	-4.12	0.4	0.72	3.8e-05	0.501078	1	16271341	NM_182623	chr1:16399648-16400072	N_Shore
cg00271311	CNTF;ZFP91-CNTF	0.48	0.09	-4.12	0.34	0.68	3.82e-05	0.501078	11	58145866	NM_000614;NR_024091
cg06269753	MSC	2.24	0.44	4.12	1.52	3.28	3.84e-05	0.501078	8	72918425	NM_005098	chr8:72755783-72756667	Island
cg23344241	SPTBN2	0.52	0.08	-4.1	0.38	0.71	4.06e-05	0.51361	11	66245583	NM_006946
cg16360836	HDAC4	0.44	0.09	-4.09	0.3	0.65	4.28e-05	0.521925	2	239872543	NM_006037
cg15812586	NA	2.04	0.36	4.09	1.45	2.87	4.39e-05	0.521925	7	139599586
cg13389508	PLEC1;PLEC1;PLEC1;PLEC1;PLEC1;PLEC1;PLEC1;PLEC1	0.47	0.09	-4.07	0.33	0.67	4.68e-05	0.539718	8	145084632	NM_201378;NM_201384;NM_201382;NM_201381;NM_000445;NM_201380;NM_201383;NM_201379	chr8:145016417-145016916	N_Shelf
cg26531923	KIAA0319;KIAA0319;KIAA0319;KIAA0319;KIAA0319;KIAA0319;KIAA0319;KI	0.53	0.08	-4.06	0.39	0.72	5e-05	0.539718	6	24754343	NM_001168377;NM_001168374;NM_014809;NM_014809;NM_001168375;NM_001168374;NM_001168376;NM_001	chr6:24645931-24646591	Island
cg11393115	CYFIP2;CYFIP2	0.51	0.08	-4.05	0.37	0.71	5.19e-05	0.539718	5	156625395	NM_001037333;NM_001037332	chr5:156692812-156693749	Island
cg16807101	UHRF1BP1L;UHRF1BP1L	0.47	0.09	-4.05	0.32	0.68	5.21e-05	0.539718	12	99041577	NM_001006947;NM_015054
cg19258183	VWA5A;VWA5A;VWA5A	0.51	0.09	-4.04	0.36	0.71	5.44e-05	0.539718	11	123491236	NM_198315;NM_001130142;NM_014622
cg10159432	KNDC1	2.05	0.37	4.03	1.45	2.91	5.5e-05	0.539718	10	134825818	NM_152643	chr10:134973510-134974311	S_Shore
cg17343671	RASA2	0.49	0.09	-4.03	0.35	0.69	5.55e-05	0.539718	3	142691598	NM_006506	chr3:141205539-141205744	S_Shelf
cg09115335	NA	0.57	0.08	-4.03	0.44	0.75	5.64e-05	0.539718	1	115514017
cg11710912	ARGLU1	0.47	0.09	-4.02	0.32	0.68	5.74e-05	0.539718	13	106015606	NM_018011	chr13:107219926-107220664	N_Shelf
cg23942974	NA	2.07	0.38	4.02	1.45	2.96	5.91e-05	0.543182	5	43030880		chr5:42995122-42995415	Island
cg15611912	RGS10	0.46	0.09	-3.98	0.31	0.67	6.96e-05	0.615296	10	121290847	NM_001005339	chr10:121301478-121303169	N_Shore
cg08009711	C2CD2;C2CD2	0.49	0.09	-3.97	0.35	0.7	7.09e-05	0.615296	21	42219253	NM_015500;NM_199050
cg08800878	EMX1	1.81	0.27	3.96	1.35	2.42	7.46e-05	0.615296	2	73006317	NM_004097	chr2:73151200-73152060	S_Shore
cg04551619	NA	2.1	0.39	3.96	1.45	3.03	7.49e-05	0.615296	1	10615386
cg15210307	KHDRBS1	1.92	0.32	3.95	1.39	2.66	7.87e-05	0.615296	1	32270676	NM_006559
cg20437098	RNF144A	0.54	0.08	-3.95	0.4	0.74	7.87e-05	0.615296	2	6977211	NM_014746	chr2:7057530-7058433	S_Shore
cg01912455	SMARCB1;SMARCB1	0.51	0.09	-3.94	0.37	0.71	8.15e-05	0.615296	22	22458528	NM_003073;NM_001007468	chr22:24129097-24129697	N_Shore
cg02443816	NA	0.54	0.08	-3.94	0.4	0.74	8.18e-05	0.615296	2	96584585
cg13573746	NFYC;NFYC;NFYC;NFYC;NFYC	0.54	0.08	-3.93	0.39	0.73	8.33e-05	0.615296	1	40977373	NM_001142589;NM_014223;NM_001142587;NM_001142588;NM_001142590
cg23168520	RASA3	0.52	0.09	-3.92	0.38	0.72	8.88e-05	0.615296	13	113793235	NM_007368	chr13:114774812-114775134	Island
cg08454546	FAM81A	0.49	0.09	-3.91	0.35	0.7	9.08e-05	0.615296	15	57518632	NM_152450	chr15:59730070-59730738	S_Shore
cg14474777	NINJ1	0.54	0.08	-3.91	0.4	0.74	9.1e-05	0.615296	9	94929202	NM_004148
cg12644845	GIMAP8	0.47	0.09	-3.91	0.32	0.69	9.28e-05	0.615296	7	149805565	NM_175571
cg03546163	FKBP5;FKBP5;FKBP5;FKBP5	0.55	0.08	-3.9	0.4	0.74	9.46e-05	0.615296	6	35762341	NM_004117;NM_001145775;NM_001145777;NM_001145776	chr6:35655607-35656856	N_Shore
cg01498231	SPOCK2;SPOCK2	0.51	0.09	-3.9	0.37	0.72	9.65e-05	0.615296	10	73517265	NM_001134434;NM_014767	chr10:73846806-73848233	Island
cg15789789	TMEM184B	1.87	0.3	3.89	1.37	2.57	9.87e-05	0.615296	22	36994911	NM_012264	chr22:38668385-38669223	N_Shelf
cg15009294	CENPF	0.46	0.09	-3.89	0.31	0.68	9.88e-05	0.615296	1	212880335	NM_016343
cg10711528	TPRG1	0.52	0.09	-3.89	0.38	0.73	9.96e-05	0.615296	3	190505355	NM_198485
cg19798832	PARP12	0.45	0.09	-3.88	0.3	0.68	0.000102341	0.615296	7	139406046	NM_022750	chr7:139762255-139763245	N_Shelf
cg12854032	ITPK1;ITPK1;NCRNA00203;ITPK1	0.53	0.09	-3.88	0.39	0.73	0.000105947	0.615296	14	92606937	NM_001142593;NM_014216;NR_002808;NM_001142594
cg01612660	SRD5A3	0.48	0.09	-3.88	0.33	0.7	0.000106434	0.615296	4	55906190	NM_024592	chr4:56212294-56213063	N_Shore
cg05057057	DDX56;DDX56	1.93	0.33	3.87	1.38	2.69	0.000107524	0.615296	7	44580502	NM_019082;NM_019082	chr7:44613211-44613875	S_Shore
cg05565863	NA	0.59	0.08	-3.87	0.45	0.77	0.000109354	0.615296	6	83534769
cg22576489	BRF1;BRF1	0.54	0.09	-3.87	0.39	0.74	0.000110053	0.615296	14	104756777	NM_001519;NM_145685	chr14:105685452-105685733	Island
cg24208990	PRR3;GNL1;PRR3;GNL1	0.52	0.09	-3.87	0.37	0.73	0.000110234	0.615296	6	30632235	NM_025263;NM_005275;NM_001077497;NM_005275	chr6:30523775-30525189	Island
cg04195774	TNFAIP8	0.47	0.09	-3.87	0.32	0.69	0.000110768	0.615296	5	118705071	NM_001077654
cg14136214	DAB2IP	0.51	0.09	-3.86	0.36	0.72	0.000115345	0.615296	9	123585722	NM_032552
cg23829318	AMIGO2;AMIGO2	0.54	0.09	-3.85	0.39	0.74	0.000119348	0.615296	12	45758246	NM_001143668;NM_181847	chr12:47473177-47474120	N_Shore
cg17942763	SKI	0.53	0.09	-3.85	0.38	0.73	0.000120029	0.615296	1	2153332	NM_003036	chr1:2158212-2161173	S_Shelf
cg26560341	TRIM26	1.75	0.25	3.85	1.31	2.32	0.000120108	0.615296	6	30288783	NM_003449	chr6:30180933-30182187	N_Shore
cg19411922	PAG1	0.51	0.09	-3.85	0.37	0.72	0.000120291	0.615296	8	82175130	NM_018440
cg02304751	NA	0.45	0.09	-3.83	0.3	0.68	0.000127208	0.615296	4	99802968		chr4:99579142-99580160	S_Shelf
cg08484479	BRD9;BRD9;BRD9	0.5	0.09	-3.83	0.35	0.71	0.000129895	0.615296	5	940419	NR_027633;NM_001009877;NM_023924
cg15198193	KIAA1614	0.52	0.09	-3.82	0.37	0.73	0.000130866	0.615296	1	179181489	NM_020950
cg15473325	FBRSL1	0.44	0.09	-3.82	0.29	0.67	0.000132395	0.615296	12	131647160	NM_001142641	chr12:133136392-133137480	Island
cg13828068	RMI1	0.54	0.09	-3.82	0.4	0.74	0.000133289	0.615296	9	85805087	NM_024945
cg09173265	SBF1	0.52	0.09	-3.82	0.37	0.72	0.00013476	0.615296	22	49253518	NM_002972	chr22:50903049-50903352	S_Shelf
cg03366776	MARK3;MARK3;MARK3;MARK3;MARK3	0.49	0.09	-3.81	0.34	0.71	0.000137364	0.615296	14	102921380	NM_001128918;NM_001128921;NM_002376;NM_001128919;NM_001128920	chr14:103851217-103852708	Island
cg03902565	NNT;NNT	1.77	0.26	3.81	1.32	2.37	0.00013841	0.615296	5	43638933	NM_182977;NM_012343	chr5:43602977-43603650	Island
cg19670610	NA	1.85	0.3	3.81	1.35	2.54	0.000141397	0.615296	4	89674360
cg26848184	PIK3R2	0.52	0.09	-3.8	0.37	0.73	0.000143395	0.615296	19	18139032	NM_005027	chr19:18277954-18278164	Island
cg00988227	PTGER4	1.96	0.35	3.8	1.38	2.76	0.000144266	0.615296	5	40729326	NM_000958
cg23212445	NA	0.52	0.09	-3.8	0.37	0.73	0.000146898	0.615296	2	176636468		chr2:176931575-176932663	N_Shelf
cg18515031	C10orf104	0.52	0.09	-3.79	0.37	0.73	0.000147854	0.615296	10	73658475	NM_173473
cg05262463	NA	0.47	0.09	-3.79	0.31	0.69	0.000148021	0.615296	19	54747893		chr19:50058876-50059257	N_Shelf
cg07598021	GRPEL2	0.5	0.09	-3.79	0.35	0.72	0.000149067	0.615296	5	148708393	NM_152407	chr5:148724888-148725325	S_Shelf
cg11846097	DSCR3	1.81	0.28	3.79	1.33	2.46	0.00015186	0.615296	21	37561923	NM_006052	chr21:38639235-38640491	Island
cg13899935	NA	0.59	0.08	-3.79	0.44	0.77	0.000152168	0.615296	1	147426853		chr1:149162389-149162615	N_Shelf
cg10428917	NA	0.58	0.08	-3.78	0.43	0.77	0.000154795	0.615296	16	82641476		chr16:84085866-84086115	N_Shore
cg12904924	GABRA5;GABRA5	0.51	0.09	-3.78	0.36	0.73	0.000157239	0.615296	15	24680027	NM_001165037;NM_000810	chr15:27128249-27128935	Island
cg07673979	NA	1.93	0.34	3.77	1.37	2.71	0.000161287	0.615296	17	42625215		chr17:45266251-45266974	S_Shelf
cg08928100	NA	0.5	0.09	-3.77	0.35	0.72	0.000163584	0.615296	5	141457966
cg21402364	NA	0.51	0.09	-3.77	0.36	0.72	0.000163662	0.615296	15	72044695
cg12520319	CHSY1	0.53	0.09	-3.76	0.38	0.74	0.000166664	0.615296	15	99557787	NM_014918
cg24885723	CA6	0.53	0.09	-3.76	0.38	0.74	0.000168625	0.615296	1	8953026	NM_001215
cg25328403	MAML1;MAML1	0.56	0.09	-3.76	0.41	0.76	0.00016911	0.615296	5	179092490	NM_014757;NM_014757	chr5:179159467-179160534	Island
cg06837449	NA	1.83	0.29	3.76	1.33	2.5	0.000169429	0.615296	1	247135124		chr1:249167408-249168010	S_Shore
cg09294136	NA	0.5	0.09	-3.76	0.35	0.72	0.00017136	0.615296	14	51308563
cg02930721	ANKRD11	0.51	0.09	-3.76	0.36	0.73	0.000171859	0.615296	16	87902614	NM_013275	chr16:89371981-89373514	S_Shore
cg14223053	BBX;BBX	1.93	0.34	3.75	1.37	2.72	0.000173993	0.615296	3	108725314	NM_020235;NM_001142568	chr3:107241845-107242731	Island
cg21027282	RAD51L1;RAD51L1;RAD51L1	0.51	0.09	-3.75	0.36	0.72	0.000174613	0.615296	14	67886474	NM_133509;NM_002877;NM_133510
cg17939040	ACACA;ACACA;ACACA;ACACA;ACACA	0.53	0.09	-3.75	0.38	0.74	0.000176698	0.615296	17	32578069	NM_198838;NM_198839;NM_198837;NM_198834;NM_198836
cg18560638	UBAC2;UBAC2;UBAC2;MIR623	0.47	0.09	-3.74	0.31	0.7	0.000181595	0.615296	13	98806201	NM_001144072;NM_177967;NR_026644;NR_030353
cg23362554	NA	0.53	0.09	-3.74	0.38	0.74	0.000184876	0.615296	4	140318059		chr4:140097251-140099836	Island
cg25575732	SGMS1	1.95	0.35	3.74	1.37	2.77	0.000186277	0.615296	10	51847886	NM_147156	chr10:52177724-52178182	Island
cg04230403	FAS;FAS;FAS;FAS;FAS;FAS;FAS;ACTA2	2	0.37	3.74	1.39	2.88	0.000187268	0.615296	10	90740156	NR_028034;NR_028036;NM_000043;NM_152872;NR_028035;NM_152871;NR_028033;NM_001141945	chr10:90750293-90751108	N_Shore
cg07602659	TBCD	1.93	0.34	3.74	1.37	2.73	0.000187603	0.615296	17	78437485	NM_005993
cg08773106	NA	2.24	0.48	3.73	1.47	3.42	0.000189504	0.615296	17	27079331
cg12553294	RASGEF1C	0.51	0.09	-3.73	0.36	0.72	0.000189608	0.615296	5	179566989	NM_175062	chr5:179634577-179634875	N_Shore
cg26491833	CCND3;TAF8;CCND3	0.5	0.09	-3.73	0.34	0.72	0.000192132	0.615296	6	42125369	NM_001136126;NM_138572;NM_001136017	chr6:42018139-42018604	N_Shore
cg25607249	SLC1A5;SLC1A5;SLC1A5;SLC1A5	2	0.37	3.72	1.39	2.87	0.00019561	0.615296	19	51979879	NM_001145145;NM_001145145;NM_005628;NM_001145144	chr19:47290585-47291983	N_Shelf
cg17048073	CHMP7	0.51	0.09	-3.72	0.36	0.73	0.000196319	0.615296	8	23158036	NM_152272	chr8:23103775-23104601	N_Shore
cg20267521	SLC8A3;SLC8A3;SLC8A3;SLC8A3	0.54	0.09	-3.72	0.39	0.75	0.000197311	0.615296	14	69724809	NM_182932;NM_058240;NM_183002;NM_033262	chr14:70655095-70656077	N_Shore
cg14255417	TRIM8	0.54	0.09	-3.72	0.39	0.74	0.000197592	0.615296	10	104407967	NM_030912	chr10:104416555-104417165	S_Shore
cg06405341	AXIN2	0.5	0.09	-3.72	0.35	0.72	0.00019823	0.615296	17	60965685	NM_004655	chr17:63532955-63533933	S_Shore
cg23367351	MAD1L1;MAD1L1;MAD1L1	0.5	0.09	-3.72	0.35	0.72	0.000199746	0.615296	7	2072555	NM_003550;NM_001013837;NM_001013836	chr7:2107080-2107381	N_Shore
cg16921643	ZFAT;ZFAT	0.5	0.09	-3.72	0.35	0.72	0.00020104	0.615296	8	135582671	NM_001167583;NM_020863
cg21758451	THSD4	1.61	0.2	3.72	1.25	2.06	0.000201107	0.615296	15	69220777	NM_024817
cg11992783	MYH14;MYH14;MYH14	0.54	0.09	-3.72	0.39	0.75	0.000202691	0.615296	19	55426099	NM_001145809;NM_001077186;NM_024729	chr19:50733984-50734288	Island
cg17820878	SLC9A1	0.49	0.09	-3.72	0.33	0.71	0.000202717	0.615296	1	27313050	NM_003047
cg02135842	KCNG4	0.63	0.08	-3.72	0.5	0.81	0.000202899	0.615296	16	82828173	NM_172347	chr16:84270421-84270857	Island
cg02948656	NA	0.53	0.09	-3.72	0.38	0.74	0.000202988	0.615296	12	122202458		chr12:123634826-123636176	S_Shore
cg26184522	ZNF408;ARHGAP1	1.82	0.3	3.71	1.33	2.51	0.000203456	0.615296	11	46679348	NM_024741;NM_004308	chr11:46721979-46722428	S_Shore
cg23982212	NA	0.48	0.09	-3.71	0.32	0.71	0.000203469	0.615296	17	30590625		chr17:33569141-33570527	N_Shelf
cg13433320	SH2D7	0.51	0.09	-3.71	0.36	0.73	0.00020355	0.615296	15	76171952	NM_001101404
cg04132236	NA	0.46	0.1	-3.71	0.31	0.7	0.000209764	0.615296	2	61678465
cg13651908	CD28	0.54	0.09	-3.71	0.39	0.75	0.000210488	0.615296	2	204278278	NM_006139
cg19366147	CLN8	1.74	0.26	3.71	1.3	2.33	0.000210612	0.615296	8	1705067	NM_018941
cg03446502	NMUR1	0.51	0.09	-3.71	0.36	0.73	0.000210954	0.615296	2	232104417	NM_006056	chr2:232394763-232395337	S_Shore
cg09085653	GTPBP4	0.48	0.09	-3.71	0.33	0.71	0.000211366	0.615296	10	1032113	NM_012341
cg09235535	BAT1;BAT1	0.52	0.09	-3.7	0.37	0.74	0.000211659	0.615296	6	31610943	NM_080598;NM_004640
cg00078245	ZNF740	0.52	0.09	-3.7	0.37	0.74	0.000212445	0.615296	12	51865330	NM_001004304	chr12:53574025-53575150	S_Shelf
cg02359160	C1orf228	0.46	0.1	-3.7	0.31	0.69	0.000219852	0.615296	1	44962462	NM_001145636	chr1:45189705-45190558	Island
cg23411013	RORA;RORA;RORA;RORA	1.81	0.29	3.69	1.32	2.49	0.000219954	0.615296	15	58655441	NM_002943;NM_134261;NM_134262;NM_134260
cg23859252	RGS12;RGS12	0.55	0.09	-3.69	0.4	0.76	0.000223738	0.615296	4	3334697	NM_198229;NM_002926	chr4:3365194-3365415	N_Shore
cg00522555	KEAP1;KEAP1	0.48	0.1	-3.69	0.33	0.71	0.000228222	0.615296	19	10463587	NM_203500;NM_012289	chr19:10602280-10602878	Island
cg19798735	IMMP2L;LRRN3;LRRN3;LRRN3	0.57	0.09	-3.68	0.42	0.77	0.000230151	0.615296	7	110518041	NM_032549;NM_018334;NM_001099658;NM_001099660
cg08534443	NA	0.5	0.09	-3.68	0.34	0.72	0.000231228	0.615296	12	131532623		chr12:133022649-133022863	N_Shore
cg01627483	MTMR9L	1.73	0.26	3.68	1.29	2.32	0.000231981	0.615296	1	32480928	NR_026850	chr1:32705524-32707141	S_Shore
cg24102700	C17orf85;C17orf85	0.53	0.09	-3.68	0.38	0.75	0.00023228	0.615296	17	3668334	NM_001114118;NM_018553
cg00786618	NA	1.78	0.28	3.67	1.31	2.42	0.00023795	0.615296	1	61892352		chr1:62119874-62120093	N_Shore
cg17769442	ZNF296	1.91	0.34	3.67	1.35	2.69	0.000239768	0.615296	19	50270703	NM_145288	chr19:45579321-45580018	N_Shore
cg03654598	SHANK1	0.53	0.09	-3.67	0.38	0.75	0.000242498	0.615296	19	55893953	NM_016148	chr19:51198143-51198460	S_Shelf
cg09516523	CHI3L2;CHI3L2	0.5	0.09	-3.67	0.34	0.72	0.000244551	0.615296	1	111570656	NM_001025197;NM_004000
cg19305938	FZD3	1.91	0.34	3.67	1.35	2.71	0.000245471	0.615296	8	28419686	NM_017412
cg18770678	QRICH1;QRICH1	0.54	0.09	-3.66	0.39	0.75	0.000247894	0.615296	3	49044682	NM_017730;NM_198880	chr3:49066573-49066983	S_Shelf
cg20538322	NA	1.71	0.25	3.66	1.28	2.28	0.000247934	0.615296	12	113336296		chr12:114851957-114852360	N_Shore
cg09261289	KLRD1;KLRD1;KLRD1	1.92	0.34	3.66	1.35	2.71	0.000248093	0.615296	12	10351190	NM_002262;NM_001114396;NM_007334
cg02831587	FAR1	0.49	0.1	-3.66	0.33	0.72	0.000249582	0.615296	11	13646698	NM_032228	chr11:13689588-13690724	Island
cg08132980	IQCE;IQCE	0.5	0.09	-3.66	0.34	0.72	0.000249859	0.615296	7	2598846	NM_001100390;NM_152558	chr7:2632171-2632372	Island
cg00820922	NA	0.54	0.09	-3.66	0.39	0.75	0.000250384	0.615296	21	45797605		chr21:46974786-46975048	N_Shore
cg21268578	GGA1;GGA1	1.99	0.37	3.66	1.38	2.87	0.000251999	0.615296	22	36359424	NM_001001560;NM_013365
cg10899668	ITGA2	0.36	0.1	-3.66	0.21	0.63	0.000252063	0.615296	5	52320666	NM_002203	chr5:52284715-52285489	Island
cg26434225	MRPS28	2.06	0.41	3.66	1.4	3.04	0.000252872	0.615296	8	81105243	NM_014018	chr8:80942117-80942593	S_Shore
cg14621701	NA	0.5	0.09	-3.66	0.35	0.73	0.000253078	0.615296	20	60979035		chr20:61508415-61508677	Island
cg12279688	NA	0.54	0.09	-3.66	0.39	0.75	0.000253279	0.615296	4	189570443
cg16375820	IL6ST;IL6ST	0.49	0.1	-3.66	0.33	0.71	0.000253985	0.615296	5	55324758	NM_002184;NM_175767	chr5:55290335-55291389	N_Shore
cg01132568	NA	1.91	0.34	3.66	1.35	2.7	0.000255337	0.615296	9	115488237		chr9:116450145-116450454	N_Shore
cg07110488	SMAD3;SMAD3;SMAD3;SMAD3	0.53	0.09	-3.66	0.38	0.75	0.000255453	0.615296	15	65245133	NM_005902;NM_001145103;NM_001145104;NM_001145102
cg18940258	LOC389033	0.52	0.09	-3.65	0.37	0.74	0.000259911	0.615296	2	130408767	NR_026740	chr2:130691702-130692102	S_Shore
cg00688810	SHBG;FXR2	0.52	0.09	-3.65	0.37	0.74	0.00026147	0.615296	17	7457863	NR_027463;NM_004860	chr17:7517690-7518748	N_Shore
cg14621217	B3GNTL1	1.87	0.32	3.65	1.34	2.61	0.000262245	0.615296	17	78537423	NM_001009905
cg09249637	PQLC3	1.77	0.28	3.65	1.3	2.4	0.000263449	0.615296	2	11232297	NM_152391
cg06402602	FBXO31;FBXO31	1.84	0.31	3.65	1.33	2.55	0.000264102	0.615296	16	85974827	NR_024568;NM_024735	chr16:87416583-87418238	Island
cg02275359	ZNF146;ZNF146;ZNF146	0.51	0.09	-3.65	0.36	0.73	0.000264623	0.615296	19	41411559	NM_001099638;NM_001099639;NM_007145
cg18678121	SEC61A2;SEC61A2;SEC61A2;SEC61A2;SEC61A2	0.53	0.09	-3.65	0.38	0.74	0.000265221	0.615296	10	12210813	NM_001142628;NM_001142627;NR_024576;NR_024577;NM_018144	chr10:12171225-12172038	N_Shore
cg00921973	DPM2	0.5	0.1	-3.65	0.35	0.73	0.000266853	0.615296	9	129740897	NM_003863	chr9:130699759-130700266	S_Shore
cg15301282	DDX43	0.51	0.09	-3.64	0.35	0.73	0.00026744	0.615296	6	74160858	NM_018665	chr6:74104425-74104878	N_Shore
cg15171154	TGFBR2;TGFBR2	0.52	0.09	-3.64	0.36	0.74	0.000267988	0.615296	3	30697561	NM_001024847;NM_003242
cg04878826	NA	1.86	0.32	3.64	1.33	2.6	0.000272009	0.615296	1	117199524
cg19181160	OSBPL5;OSBPL5;OSBPL5	0.54	0.09	-3.64	0.38	0.75	0.000276808	0.615296	11	3144169	NM_001144063;NM_020896;NM_145638	chr11:3186131-3186768	S_Shore
cg13458384	SARDH;SARDH	0.53	0.09	-3.63	0.37	0.74	0.000278472	0.615296	9	135557160	NM_001134707;NM_007101	chr9:136567684-136568146	N_Shore
cg09847584	RIMBP2;RIMBP2	0.57	0.09	-3.63	0.43	0.77	0.000279612	0.615296	12	129568339	NM_015347;NM_015347
cg08867629	CCBL2;RBMXL1;RBMXL1;CCBL2	0.51	0.09	-3.63	0.35	0.73	0.000279842	0.615296	1	89218468	NM_001008661;NM_001162536;NM_019610;NM_001008662
cg02351277	NA	1.97	0.37	3.63	1.37	2.84	0.000279894	0.615296	3	178880474
cg06679209	HMHA1	0.57	0.09	-3.63	0.42	0.77	0.000280187	0.615296	19	1024679	NM_012292	chr19:1074726-1075071	N_Shore
cg10794973	NA	1.85	0.32	3.63	1.33	2.59	0.000280819	0.615296	6	43800656
cg03555685	NA	1.89	0.33	3.63	1.34	2.66	0.000282342	0.615296	6	44749227
cg18599129	ZMYND8;ZMYND8;ZMYND8	0.52	0.09	-3.63	0.36	0.74	0.000283345	0.615296	20	45301264	NM_183048;NM_183047;NM_012408	chr20:45867654-45868111	Island
cg04990420	ADORA2A	0.51	0.09	-3.63	0.36	0.74	0.000284681	0.615296	22	23154362	NM_000675	chr22:24819537-24820810	S_Shelf
cg10861599	TNFSF4	0.54	0.09	-3.63	0.39	0.75	0.000285625	0.615296	1	171443146	NM_003326
cg19386169	PGAM5;PGAM5	0.48	0.1	-3.62	0.32	0.71	0.0002906	0.615296	12	131806550	NM_001170544;NM_001170543	chr12:133296223-133296495	Island
cg07475771	NA	1.92	0.35	3.62	1.35	2.74	0.000290618	0.615296	8	135913734		chr8:135843698-135845068	Island
cg17100218	NA	0.5	0.1	-3.62	0.35	0.73	0.000291767	0.615296	18	43529565		chr18:45275405-45275812	Island
cg05897169	SLFN5	0.46	0.1	-3.62	0.31	0.7	0.000297003	0.615296	17	30592711	NM_144975	chr17:33569141-33570527	N_Shore
cg14945287	ZNF410	0.52	0.09	-3.62	0.36	0.74	0.000298693	0.615296	14	73468046	NM_021188
cg05565475	SURF2;SURF1	0.54	0.09	-3.62	0.38	0.75	0.000298982	0.615296	9	135213204	NM_017503;NM_003172	chr9:136223347-136223966	Island
cg25314111	AACSL	0.56	0.09	-3.62	0.41	0.77	0.000299473	0.615296	5	178136962	NR_024035
cg08266177	NA	0.65	0.08	-3.62	0.51	0.82	0.000299822	0.615296	14	93501915
cg07780377	GAB2;GAB2	1.89	0.33	3.61	1.34	2.66	0.000300623	0.615296	11	77617138	NM_080491;NM_012296
cg00013660	NA	0.54	0.09	-3.61	0.38	0.75	0.000301645	0.615296	9	139188591		chr9:140068792-140069082	N_Shore
cg21681962	ATM;ATM	0.51	0.09	-3.61	0.36	0.74	0.000303154	0.615296	11	107743515	NM_138292;NM_000051
cg10911619	TBC1D12	1.82	0.3	3.61	1.31	2.52	0.000303815	0.615296	10	96152152	NM_015188	chr10:96162023-96163327	Island
cg02651190	NA	2	0.38	3.61	1.37	2.91	0.000307182	0.615296	21	43643352		chr21:44818894-44819446	Island
cg00642752	NA	0.61	0.08	-3.61	0.46	0.8	0.000307198	0.615296	6	26144666		chr6:26033474-26033787	S_Shelf
cg10317790	ESYT2	0.54	0.09	-3.61	0.38	0.75	0.0003087	0.615296	7	158224494	NM_020728
cg24553775	NA	0.52	0.09	-3.61	0.36	0.74	0.000308949	0.615296	2	174541853		chr2:174828330-174830617	S_Shelf
cg11247817	LNPEP;LNPEP;LNPEP	0.51	0.1	-3.61	0.35	0.74	0.000310369	0.615296	5	96320100	NM_005575;NM_175920;NM_175920
cg10769146	NA	1.68	0.24	3.6	1.27	2.23	0.000314492	0.615663	1	212223267		chr1:214156000-214156851	Island
cg15905471	NA	1.78	0.29	3.6	1.3	2.44	0.000315635	0.615663	1	27859394		chr1:27986305-27986808	Island
cg05490963	NFKB1;NFKB1	0.55	0.09	-3.6	0.4	0.76	0.000321967	0.615663	4	103642178	NM_003998;NM_001165412	chr4:103422091-103423229	Island
cg26577252	IGF1R	0.47	0.1	-3.6	0.31	0.71	0.000322471	0.615663	15	97029855	NM_000875
cg08920071	CD101	0.51	0.1	-3.6	0.36	0.74	0.000322478	0.615663	1	117346304	NM_004258
cg01261464	UBR7;C14orf142;UBR7	1.8	0.3	3.59	1.31	2.49	0.000326016	0.615663	14	92742928	NM_175748;NM_032490;NM_001100417	chr14:93673128-93673917	Island
cg05483252	RAB5A	0.42	0.1	-3.59	0.26	0.68	0.000326204	0.615663	3	19963136	NM_004162	chr3:19988333-19989321	N_Shore
cg10592667	PHF21A;PHF21A	0.53	0.09	-3.59	0.38	0.75	0.000326589	0.615663	11	46034783	NM_016621;NM_001101802
cg24388061	TRAPPC9;TRAPPC9	0.57	0.09	-3.59	0.42	0.78	0.000328619	0.615663	8	141318860	NM_001160372;NM_031466
cg03757250	TMIGD2;TMIGD2	0.53	0.09	-3.59	0.37	0.75	0.000328794	0.615663	19	4253846	NM_144615;NM_001169126	chr19:4304542-4305122	N_Shore
cg21973527	KDM4B	0.59	0.09	-3.59	0.44	0.78	0.000331911	0.615663	19	5041962	NM_015015	chr19:5093438-5093660	N_Shelf
cg07066369	CCND2	0.54	0.09	-3.59	0.38	0.75	0.000333397	0.615663	12	4255149	NM_001759	chr12:4383193-4384405	S_Shore
cg21591754	TEX101;TEX101	1.76	0.28	3.59	1.29	2.41	0.000333881	0.615663	19	48610722	NM_001130011;NM_031451	chr19:43918854-43919127	Island
cg21766592	SLC1A5;SLC1A5;SLC1A5;SLC1A5	1.47	0.16	3.59	1.19	1.82	0.000334219	0.615663	19	51979906	NM_001145145;NM_001145145;NM_005628;NM_001145144	chr19:47290585-47291983	N_Shelf
cg05432305	PDCD6IP;PDCD6IP;PDCD6IP	2.03	0.4	3.59	1.38	2.99	0.000334527	0.615663	3	33815007	NM_001162429;NM_013374;NR_027868	chr3:33839996-33840671	Island
cg16263025	TRPC3;TRPC3	0.53	0.09	-3.59	0.38	0.75	0.00033614	0.615663	4	123072229	NM_003305;NM_001130698	chr4:122853554-122854169	N_Shore
cg14210119	NA	0.48	0.1	-3.59	0.33	0.72	0.000336783	0.615663	2	182027952		chr2:182321761-182323029	N_Shelf
cg25932164	PPP1R16B	0.55	0.09	-3.58	0.4	0.76	0.000337956	0.615663	20	36868364	NM_015568	chr20:37434206-37435592	Island
cg17729436	RIMBP2	0.56	0.09	-3.58	0.41	0.77	0.000343012	0.618186	12	129505879	NM_015347	chr12:130935712-130935963	S_Shelf
cg19190487	ITSN1;ITSN1	0.56	0.09	-3.58	0.4	0.77	0.000344978	0.618186	21	34123776	NM_001001132;NM_003024
cg20678353	C15orf53	1.81	0.3	3.58	1.31	2.51	0.000345559	0.618186	15	36775852	NM_207444
cg11059357	ANK1;ANK1;ANK1;ANK1;ANK1	1.82	0.31	3.58	1.31	2.53	0.000346189	0.618186	8	41768833	NM_020476;NM_020475;NM_001142446;NM_020477;NM_000037
cg23007535	SETD2	0.53	0.09	-3.58	0.37	0.75	0.000348194	0.618186	3	47124888	NM_014159
cg02090160	NA	1.65	0.23	3.58	1.26	2.18	0.000348984	0.618186	2	172667126		chr2:172959267-172962054	N_Shore
cg23290664	TSHZ1	0.59	0.09	-3.57	0.44	0.79	0.00035089	0.618186	18	71128992	NM_005786	chr18:72999650-73000088	Island
cg13866190	FLJ14107;BIN3	0.51	0.1	-3.57	0.35	0.74	0.00035164	0.618186	8	22555721	NR_027715;NM_018688
cg14750543	RASSF2;RASSF2	1.85	0.32	3.57	1.32	2.6	0.000354411	0.618186	20	4724111	NM_170774;NM_014737
cg01866897	ATG9A;ATG9A	0.53	0.09	-3.57	0.37	0.75	0.000354626	0.618186	2	219799719	NM_024085;NM_001077198	chr2:220093972-220094697	N_Shelf
cg18144815	RAB3C	0.47	0.1	-3.57	0.31	0.71	0.000362689	0.629526	5	57913945	NM_138453	chr5:57878725-57879177	N_Shore
cg08541155	NA	1.73	0.27	3.56	1.28	2.34	0.000367366	0.634441	3	120476742
cg18775542	NA	0.58	0.09	-3.56	0.43	0.78	0.000369286	0.634441	10	17722221		chr10:17686097-17686335	N_Shelf
cg05007126	SDCBP2	0.56	0.09	-3.56	0.4	0.77	0.000371654	0.634441	20	1258884	NM_080489
cg19945931	NA	0.53	0.1	-3.56	0.37	0.75	0.000373831	0.634441	12	131532833		chr12:133022649-133022863	Island
cg17669581	NA	1.69	0.25	3.56	1.27	2.26	0.000374239	0.634441	4	54663008		chr4:54966163-54968063	S_Shore
cg26280976	NA	0.51	0.1	-3.56	0.36	0.74	0.000376537	0.634441	14	68730356		chr14:69658127-69658773	S_Shore
cg19634573	FAM53B	2.13	0.45	3.56	1.41	3.24	0.000376935	0.634441	10	126387062	NM_014661
cg25367374	RDH12	0.54	0.09	-3.55	0.38	0.76	0.000378244	0.634441	14	67238340	NM_152443
cg18735089	SMURF1;SMURF1	0.52	0.1	-3.55	0.36	0.75	0.000379639	0.634441	7	98576934	NM_020429;NM_181349	chr7:98741205-98741990	N_Shelf
cg25371503	SYT14;SYT14;SYT14;SYT14;SYT14;SYT14	0.49	0.1	-3.55	0.33	0.73	0.000391359	0.639983	1	208177634	NM_001146261;NR_027458;NR_027459;NM_001146264;NM_153262;NM_001146262	chr1:210111179-210112054	N_Shore
cg18464559	ITGB3BP;EFCAB7;EFCAB7	0.57	0.09	-3.54	0.42	0.78	0.000394782	0.639983	1	63761866	NM_014288;NM_032437;NM_032437
cg25954512	ZBTB22;TAPBP;TAPBP;TAPBP;ZBTB22	0.6	0.09	-3.54	0.45	0.79	0.000396099	0.639983	6	33390999	NM_005453;NM_003190;NM_172208;NM_172209;NM_001145338	chr6:33282855-33283196	Island
cg13801402	BCL2L15	0.5	0.1	-3.54	0.34	0.74	0.000399116	0.639983	1	114231488	NM_001010922
cg04768463	EML6	0.52	0.1	-3.54	0.37	0.75	0.000399356	0.639983	2	55027977	NM_001039753
cg20731029	MAP3K10	0.55	0.09	-3.54	0.4	0.77	0.000399498	0.639983	19	45413081	NM_002446	chr19:40723104-40724389	N_Shore
cg12683742	NA	0.53	0.09	-3.54	0.37	0.75	0.000402177	0.639983	8	93224391		chr8:93156337-93156640	N_Shore
cg21360910	NA	1.8	0.3	3.54	1.3	2.5	0.000402405	0.639983	3	45347245
cg22818036	BRD8;KIF20A;BRD8;BRD8	0.65	0.08	-3.54	0.51	0.82	0.000403304	0.639983	5	137542197	NM_006696;NM_005733;NM_001164326;NM_139199	chr5:137514660-137514941	N_Shore
cg18681853	SERPINE2;SERPINE2;SERPINE2;SERPINE2	0.51	0.1	-3.54	0.35	0.74	0.000405401	0.639983	2	224597377	NM_006216;NM_001136530;NM_001136529;NM_001136528
cg19277182	FOXK2	1.9	0.35	3.54	1.33	2.72	0.000407311	0.639983	17	78153387	NM_004514	chr17:80559025-80559450	S_Shore
cg08663152	EHD2	0.53	0.09	-3.53	0.37	0.75	0.000408412	0.639983	19	52936331	NM_014601	chr19:48244150-48244693	Island
cg23336143	CRIM1	1.84	0.32	3.53	1.31	2.57	0.000408788	0.639983	2	36489023	NM_016441
cg20390587	NSMCE2	0.56	0.09	-3.53	0.41	0.77	0.000409277	0.639983	8	126223268	NM_173685
cg16182055	ETF1	0.62	0.08	-3.53	0.48	0.81	0.000409517	0.639983	5	137906910	NM_004730	chr5:137878264-137879425	Island
cg06364417	SEMA4A	1.85	0.32	3.53	1.32	2.61	0.000409529	0.639983	1	154390946	NM_022367
cg12297374	PAX7;PAX7;PAX7	1.97	0.38	3.53	1.35	2.88	0.000410818	0.639983	1	18911137	NM_013945;NM_002584;NM_001135254
cg05376738	NSL1;NSL1	0.52	0.1	-3.53	0.36	0.75	0.000414515	0.639983	1	210990403	NM_001042549;NM_015471
cg04747188	VASH1	0.53	0.09	-3.53	0.38	0.76	0.000415303	0.639983	14	76315908	NM_014909	chr14:77242310-77242625	S_Shelf
cg23090060	RNF213	0.47	0.1	-3.53	0.31	0.72	0.000416045	0.639983	17	75931911	NM_020914
cg16316344	FNBP4	1.86	0.33	3.53	1.32	2.63	0.000416187	0.639983	11	47695070	NM_015308	chr11:47736739-47737106	S_Shore
cg01614564	SNRPN;SNRPN;SNRPN;SNRPN;SNURF;SNURF;SNRPN	0.59	0.09	-3.53	0.44	0.79	0.00041864	0.640979	15	22752522	NM_003097;NM_022805;NM_022808;NM_022807;NM_005678;NM_022804;NM_022806	chr15:25200035-25201054	S_Shore
cg12051710	C12orf32;C12orf32;C12orf32	0.61	0.08	-3.52	0.47	0.81	0.000423787	0.640979	12	2859331	NR_027363;NR_027365;NR_027364	chr12:2985978-2986639	S_Shelf
cg06820412	TGFBI	0.54	0.09	-3.52	0.38	0.76	0.000426049	0.640979	5	135414195	NM_000358
cg27449836	TOR1AIP2;TOR1AIP2;TOR1AIP2;TOR1AIP2	0.56	0.09	-3.52	0.41	0.78	0.000426518	0.640979	1	178113543	NM_145034;NM_145034;NM_022347;NM_022347	chr1:179846879-179847106	Island
cg11691093	MYH9	0.59	0.09	-3.52	0.44	0.79	0.000427637	0.640979	22	35057319	NM_002473
cg09469355	SKI	0.53	0.1	-3.52	0.37	0.75	0.000428048	0.640979	1	2151746	NM_003036	chr1:2158212-2161173	S_Shore
cg03708045	KIAA0146	0.51	0.1	-3.52	0.35	0.74	0.000428391	0.640979	8	48758173	NM_001080394
cg10210510	COL9A2	2.13	0.46	3.52	1.4	3.24	0.000429514	0.640979	1	40543722	NM_001852	chr1:40769186-40769871	S_Shore
cg25278343	ITGB7	0.58	0.09	-3.52	0.43	0.78	0.000435497	0.647518	12	51876175	NM_000889	chr12:53591254-53591767	N_Shore
cg08639389	STIM2;STIM2;STIM2	0.47	0.1	-3.52	0.31	0.72	0.000437568	0.647865	4	26604987	NM_001169117;NM_020860;NM_001169118
cg16675054	STK10	0.56	0.09	-3.52	0.41	0.78	0.000439582	0.647865	5	171549179	NM_005990	chr5:171614430-171615939	S_Shore
cg02192974	MYH14;MYH14;MYH14	0.56	0.09	-3.51	0.41	0.77	0.000443864	0.647865	19	55426084	NM_001145809;NM_001077186;NM_024729	chr19:50733984-50734288	Island
cg24116317	STK10	1.8	0.3	3.51	1.3	2.5	0.000445023	0.647865	5	171467321	NM_005990
cg27614120	HRNBP3	1.72	0.27	3.51	1.27	2.33	0.000446576	0.647865	17	74897694	NM_001082575
cg26943056	NA	0.66	0.08	-3.51	0.52	0.83	0.000448076	0.647865	5	2222815
cg07723598	HDAC4	0.61	0.09	-3.51	0.46	0.8	0.000449006	0.647865	2	239755604	NM_006037
cg27033919	SNORD30;SNORD29;SLC3A2;SLC3A2;SNORD31;SNORD28;SLC3A2;SLC3A2;SNHG1	0.63	0.08	-3.51	0.49	0.82	0.000450422	0.647865	11	62378749	NR_002561;NR_002559;NM_002394;NM_001012663;NR_002560;NR_002562;NM_001012661;NM_001012662;NR	chr11:62623359-62623877	N_Shore
cg23605439	STARD7	0.55	0.09	-3.51	0.4	0.77	0.000454233	0.647865	2	96238376	NM_020151	chr2:96873851-96874824	Island
cg25709978	SNORD115-16	0.61	0.09	-3.5	0.46	0.8	0.000460466	0.647865	15	22995589	NR_003308
cg06568880	SMG6;SMG6	0.53	0.1	-3.5	0.37	0.75	0.000460971	0.647865	17	2113333	NM_017575;NM_001170957
cg18809597	TDRKH;TDRKH;TDRKH;TDRKH	0.53	0.1	-3.5	0.38	0.76	0.000461241	0.647865	1	150015284	NM_001083965;NM_001083964;NM_006862;NM_001083963
cg04277993	MAEA;MAEA	0.55	0.09	-3.5	0.39	0.77	0.000461368	0.647865	4	1321546	NM_005882;NM_001017405	chr4:1333378-1333676	N_Shore
cg17110006	NA	1.73	0.27	3.5	1.27	2.35	0.000461689	0.647865	1	176273987		chr1:178006830-178007284	S_Shore
cg05940122	NA	0.48	0.1	-3.5	0.32	0.72	0.000462669	0.647865	2	231478733
cg00971110	NA	0.6	0.09	-3.5	0.46	0.8	0.000463467	0.647865	7	84652076		chr7:84814839-84816242	N_Shore
cg25946491	CYFIP1	1.59	0.21	3.5	1.23	2.07	0.000463902	0.647865	15	20481327	NM_014608
cg07158658	PCNT	0.55	0.09	-3.5	0.39	0.77	0.000464566	0.647865	21	46646533	NM_006031	chr21:47823082-47824100	N_Shore
cg24070198	NA	0.49	0.1	-3.5	0.33	0.73	0.000470904	0.65052	6	37122575		chr6:37012609-37012884	S_Shore
cg15416770	DNAH5	1.66	0.24	3.5	1.25	2.21	0.00047175	0.65052	5	13972426	NM_001369
cg14967393	IL6ST;IL6ST	0.48	0.1	-3.5	0.32	0.73	0.000473027	0.65052	5	55301753	NM_175767;NM_002184
cg08943374	NA	0.52	0.1	-3.49	0.36	0.75	0.000474201	0.65052	3	38554099
cg18808929	NA	0.5	0.1	-3.49	0.34	0.74	0.000474511	0.65052	8	61988023		chr8:61822358-61823028	S_Shelf
cg18458509	SLC22A18AS;SLC22A18	1.71	0.26	3.49	1.27	2.32	0.00047643	0.650944	11	2876765	NM_007105;NM_183233	chr11:2923301-2923817	N_Shelf
cg18144560	ZBTB22;TAPBP;TAPBP;TAPBP;ZBTB22	0.54	0.1	-3.49	0.38	0.76	0.000479281	0.6526	6	33391048	NM_005453;NM_003190;NM_172208;NM_172209;NM_001145338	chr6:33282855-33283196	Island
cg26844104	UBE2L3;UBE2L3;UBE2L3	0.57	0.09	-3.49	0.41	0.78	0.000481756	0.6526	22	20251731	NR_028436;NM_003347;NR_028437	chr22:21921936-21922715	N_Shore
cg17580613	C7orf30	0.54	0.1	-3.49	0.38	0.76	0.000486707	0.6526	7	23304829	NM_138446	chr7:23338797-23339264	N_Shore
cg02342974	ZNF133;ZNF133	1.87	0.34	3.49	1.32	2.66	0.000486794	0.6526	20	18217074	NM_001083330;NM_003434	chr20:18268544-18269405	Island
cg19499955	ALCAM	1.72	0.27	3.49	1.27	2.32	0.000487243	0.6526	3	106568252	NM_001627	chr3:105085990-105086223	N_Shore
cg14101193	NA	0.54	0.1	-3.49	0.38	0.76	0.000487324	0.6526	4	1739357		chr4:1768563-1769074	S_Shore
cg05517824	JSRP1	0.57	0.09	-3.48	0.41	0.78	0.000492209	0.653335	19	2206619	NM_144616	chr19:2250560-2253959	S_Shore
cg08594148	CSNK1E;CSNK1E	1.78	0.29	3.48	1.29	2.46	0.000494479	0.653335	22	37042631	NM_001894;NM_152221	chr22:38712684-38713333	Island
cg16360971	BAT2L2	1.89	0.35	3.48	1.32	2.71	0.000494579	0.653335	1	169721275	NM_015172	chr1:171454517-171455239	Island
cg16264249	FAM189A1	1.78	0.3	3.48	1.29	2.47	0.000495969	0.653335	15	27211804	NM_015307
cg22715764	PEX14	0.52	0.1	-3.48	0.36	0.75	0.000495988	0.653335	1	10478881	NM_004565
cg19627549	NA	0.49	0.1	-3.48	0.33	0.73	0.000498157	0.653335	13	39660469
cg18091028	PREPL;C2orf34;PREPL;PREPL;PREPL;PREPL;PREPL;PREPL	0.58	0.09	-3.48	0.43	0.79	0.000501305	0.653335	2	44441578	NM_001171617;NM_024766;NM_001171603;NM_001042385;NM_001171606;NM_006036;NM_001171613;NM_001	chr2:44588954-44589358	N_Shore
cg02959725	NA	0.53	0.1	-3.48	0.37	0.76	0.000501625	0.653335	3	150147391
cg18883472	CNIH4	0.53	0.1	-3.48	0.37	0.76	0.000502413	0.653335	1	222615118	NM_014184	chr1:224544523-224545224	S_Shelf
cg22118297	ADAMTS9	0.5	0.1	-3.48	0.34	0.74	0.000507541	0.655112	3	64522350	NM_182920
cg01150411	NA	0.6	0.09	-3.48	0.45	0.8	0.000508923	0.655112	2	136595797		chr2:136874086-136875780	S_Shelf
cg09615860	MGAT4A;MGAT4A	0.54	0.1	-3.48	0.38	0.76	0.000508955	0.655112	2	98629248	NM_001160154;NM_012214
cg11417598	SLC2A2	0.54	0.1	-3.48	0.38	0.77	0.000510259	0.655112	3	172197179	NM_000340
cg03242471	NA	1.91	0.36	3.47	1.33	2.75	0.000515978	0.657955	2	8545417
cg22516230	USP5;USP5;CDCA3	1.86	0.33	3.47	1.31	2.63	0.000521418	0.657955	12	6830825	NM_001098536;NM_003481;NM_031299	chr12:6961005-6961873	N_Shore
cg02231197	ANK1	1.71	0.26	3.47	1.26	2.31	0.000526368	0.657955	8	41849894	NM_001142446	chr8:41733535-41733911	N_Shelf
cg15386853	PRDM16;PRDM16	2	0.4	3.47	1.35	2.97	0.00052992	0.657955	1	3296859	NM_022114;NM_199454	chr1:3307069-3307285	N_Shore
cg09945822	NA	0.57	0.09	-3.46	0.42	0.78	0.00053067	0.657955	7	1213780		chr7:1250826-1251141	N_Shelf
cg09965499	EBAG9;EBAG9	0.56	0.09	-3.46	0.4	0.78	0.000530794	0.657955	8	110632854	NM_004215;NM_198120
cg17804342	RGS10;RGS10	0.52	0.1	-3.46	0.36	0.75	0.000530983	0.657955	10	121261653	NM_001005339;NM_002925
cg06470626	CDR2	0.54	0.1	-3.46	0.39	0.77	0.000535911	0.657955	16	22272462	NM_001802
cg17363443	SLC43A1	1.87	0.34	3.46	1.31	2.68	0.000535952	0.657955	11	57040102	NM_003627	chr11:57281671-57283305	S_Shore
cg16768868	PBX2	0.58	0.09	-3.46	0.42	0.79	0.000536907	0.657955	6	32266246	NM_002586
cg03361664	OSBPL5;OSBPL5;OSBPL5	0.56	0.09	-3.46	0.4	0.78	0.00053755	0.657955	11	3144336	NM_001144063;NM_020896;NM_145638	chr11:3186131-3186768	S_Shore
cg13012868	GPR68	1.81	0.31	3.46	1.29	2.54	0.000539911	0.657955	14	90790331	NM_003485	chr14:91719576-91720228	S_Shore
cg02244933	FTSJD1;FTSJD1	0.55	0.09	-3.46	0.4	0.77	0.000542561	0.657955	16	69881567	NM_001099642;NM_018348	chr16:71323115-71323514	S_Shore
cg08707875	WDR26;WDR26	0.49	0.1	-3.46	0.33	0.74	0.000542738	0.657955	1	222641700	NM_001115113;NM_025160
cg09722826	CYLD;CYLD;CYLD	0.53	0.1	-3.46	0.37	0.76	0.000546675	0.657955	16	49337749	NM_001042355;NM_001042412;NM_015247	chr16:50775625-50776629	S_Shelf
cg07090138	CD8A	0.55	0.1	-3.46	0.39	0.77	0.00054731	0.657955	2	86889199	NM_001145873	chr2:87036600-87037001	N_Shore
cg06804311	RNF222	1.79	0.3	3.46	1.29	2.48	0.000547568	0.657955	17	8236951	NM_001146684	chr17:8295899-8296320	Island
cg19273683	ECE1	0.52	0.1	-3.46	0.36	0.75	0.000548082	0.657955	1	21528634	NM_001113348
cg14185727	MTRF1L;MTRF1L	1.61	0.22	3.46	1.23	2.11	0.000548345	0.657955	6	153362936	NM_001114184;NM_019041	chr6:153323534-153324320	N_Shelf
cg07745671	NA	1.7	0.26	3.45	1.26	2.29	0.000551878	0.657955	3	178755542
cg14164380	FBN1	1.81	0.31	3.45	1.29	2.54	0.000552044	0.657955	15	46726067	NM_000138	chr15:48936810-48938577	S_Shore
cg21241675	NA	1.77	0.29	3.45	1.28	2.45	0.00055298	0.657955	9	92965362		chr9:93922196-93922679	S_Shelf
cg20510285	NEDD9	1.82	0.32	3.45	1.3	2.57	0.000554948	0.657955	6	11371783	NM_001142393
cg12854762	KIAA1549;KIAA1549	1.75	0.29	3.45	1.27	2.41	0.000557493	0.657955	7	138205036	NM_001164665;NM_020910	chr7:138554231-138554499	Island
cg15676078	C1orf93	0.57	0.09	-3.45	0.41	0.78	0.000561165	0.657955	1	2507975	NM_152371	chr1:2517397-2518892	Island
cg25764166	MAEA;MAEA	0.56	0.09	-3.45	0.41	0.78	0.000562667	0.657955	4	1289191	NM_005882;NM_001017405
cg03284642	SLC7A1	1.69	0.26	3.45	1.25	2.28	0.000567389	0.657955	13	29044493	NM_003045
cg00644351	RGS10;RGS10	0.57	0.09	-3.45	0.41	0.78	0.000567528	0.657955	10	121261830	NM_001005339;NM_002925
cg18115724	SMYD1	0.51	0.1	-3.45	0.35	0.75	0.000569161	0.657955	2	88171491	NM_198274
cg09311690	INPP5A	1.63	0.23	3.45	1.23	2.14	0.000570889	0.657955	10	134356438	NM_005539	chr10:134504420-134505591	S_Shore
cg22605379	TBCD	0.54	0.1	-3.45	0.38	0.77	0.000571056	0.657955	17	78307934	NM_005993	chr17:80709052-80710843	S_Shelf
cg12221970	ITPKB	0.55	0.1	-3.44	0.39	0.77	0.000573715	0.657955	1	224951455	NM_002221
cg00765635	SULT1A1	0.57	0.09	-3.44	0.42	0.79	0.000574118	0.657955	16	28542875	NM_177536	chr16:28634440-28635031	S_Shore
cg09027133	MAN1C1	0.54	0.1	-3.44	0.38	0.77	0.000574865	0.657955	1	25817629	NM_020379	chr1:25942661-25943191	S_Shore
cg15605235	C1orf228	0.5	0.1	-3.44	0.34	0.74	0.000576058	0.657955	1	44962330	NM_001145636	chr1:45189705-45190558	Island
cg07203452	PLAU;C10orf55;PLAU	0.55	0.1	-3.44	0.39	0.77	0.00057698	0.657955	10	75341201	NM_002658;NM_001001791;NM_001145031	chr10:75670696-75671379	Island
cg00359365	MIR1976;RPS6KA1;RPS6KA1	1.94	0.37	3.44	1.33	2.82	0.000577256	0.657955	1	26753134	NR_031740;NM_001006665;NM_002953
cg16574643	TERT;TERT	0.62	0.09	-3.44	0.47	0.81	0.0005775	0.657955	5	1306879	NM_198255;NM_198253	chr5:1253737-1253951	Island
cg26588045	MIA;RAB4B	1.86	0.34	3.44	1.31	2.65	0.000578232	0.657955	19	45974930	NM_006533;NM_016154	chr19:41283880-41284276	N_Shore
cg21467850	ICA1L	1.72	0.27	3.44	1.26	2.34	0.000579105	0.657955	2	203391378	NM_138468
cg22730864	PRDM16;PRDM16	2.01	0.41	3.44	1.35	2.98	0.000579176	0.657955	1	3151308	NM_022114;NM_199454	chr1:3163969-3164643	N_Shelf
cg19672685	NR1H2	0.55	0.1	-3.44	0.39	0.77	0.000581257	0.658136	19	55573400	NM_007121	chr19:50881418-50881664	Island
cg13484324	NA	0.56	0.09	-3.44	0.4	0.78	0.00058404	0.658136	2	235024402
cg23914380	TBXA2R;TBXA2R	1.86	0.33	3.44	1.31	2.65	0.000584217	0.658136	19	3550929	NM_201636;NM_001060	chr19:3599914-3600566	Island
cg06434316	THG1L	0.59	0.09	-3.43	0.44	0.8	0.000593411	0.663998	5	157090571	NM_017872	chr5:157158378-157158856	N_Shore
cg19254532	C3	0.52	0.1	-3.43	0.36	0.75	0.000593646	0.663998	19	6663593	NM_000064	chr19:6710625-6710828	S_Shore
cg06828418	FLOT1	0.52	0.1	-3.43	0.36	0.76	0.000594547	0.663998	6	30814633	NM_005803	chr6:30710307-30712440	N_Shelf
cg13451886	SLFN5	0.53	0.1	-3.43	0.37	0.76	0.000595988	0.663998	17	30592904	NM_144975	chr17:33569141-33570527	N_Shore
cg17579287	NA	1.76	0.29	3.43	1.27	2.43	0.000600717	0.665693	20	23274847		chr20:23330636-23332046	N_Shelf
cg20032934	ATR	1.82	0.32	3.43	1.29	2.57	0.000600801	0.665693	3	143780619	NM_001184	chr3:142297219-142297849	S_Shore
cg07209686	PSMF1;PSMF1	0.59	0.09	-3.43	0.44	0.8	0.000605623	0.669201	20	1051280	NM_178578;NM_006814	chr20:1099078-1099561	S_Shelf
cg18678389	TRIM15	1.87	0.34	3.43	1.31	2.67	0.000607553	0.669506	6	30238399	NM_033229
cg12111170	ATXN7;ATXN7	0.59	0.09	-3.43	0.43	0.8	0.000612268	0.670451	3	63872820	NM_000333;NM_001128149	chr3:63897392-63898299	Island
cg22609114	TMEM128	1.74	0.28	3.43	1.27	2.4	0.000613361	0.670451	4	4290417	NM_032927
cg17504991	DAXX;DAXX;DAXX;DAXX	0.6	0.09	-3.43	0.44	0.8	0.000613385	0.670451	6	33399497	NM_001141970;NR_024517;NM_001350;NM_001141969	chr6:33290370-33291087	S_Shore
cg07745886	IKBKB	1.89	0.35	3.42	1.31	2.73	0.000616509	0.67205	8	42269951	NM_001556
cg18030453	LARS2	0.55	0.1	-3.42	0.39	0.77	0.000622117	0.674866	3	45481220	NM_015340
cg01383799	MAZ;MAZ	0.61	0.09	-3.42	0.46	0.81	0.00062378	0.674866	16	29726862	NM_002383;NM_001042539	chr16:29818681-29819554	Island
cg05806620	ZNF250;ZNF250	1.9	0.36	3.42	1.31	2.74	0.000626777	0.674866	8	146096443	NM_001109689;NM_021061	chr8:146126088-146128055	N_Shore
cg07026010	NUDCD3	1.77	0.3	3.42	1.28	2.47	0.000627786	0.674866	7	44472970	NM_015332
cg08422172	NA	0.59	0.09	-3.42	0.43	0.8	0.000627978	0.674866	16	11794169		chr16:11890324-11891521	N_Shelf
cg14878686	NA	1.95	0.38	3.42	1.33	2.86	0.000630406	0.674866	12	56616031		chr12:58329723-58330004	Island
cg25874631	ATP11A;ATP11A	0.56	0.1	-3.42	0.4	0.78	0.000630774	0.674866	13	112430216	NM_015205;NM_032189	chr13:113382598-113383007	N_Shore
cg09450735	ADAT3;SCAMP4	1.72	0.27	3.41	1.26	2.36	0.000638356	0.675644	19	1856255	NM_138422;NM_079834	chr19:1905106-1905835	Island
cg02201066	HS3ST5	0.54	0.1	-3.41	0.38	0.77	0.000640128	0.675644	6	114483452	NM_153612
cg14718848	ETS1	0.51	0.1	-3.41	0.35	0.75	0.000640989	0.675644	11	127926073	NM_001143820	chr11:128419198-128419513	S_Shore
cg09755397	NA	0.56	0.09	-3.41	0.4	0.78	0.00064338	0.675644	4	102560128
cg10420756	NA	0.61	0.09	-3.41	0.45	0.81	0.000645678	0.675644	8	61952388
cg12869334	GPR124	0.49	0.1	-3.41	0.33	0.74	0.000646948	0.675644	8	37818518	NM_032777	chr8:37698846-37699931	Island
cg18499545	EBAG9;EBAG9;EBAG9	0.55	0.1	-3.41	0.39	0.78	0.000649232	0.675644	8	110621592	NM_004215;NM_004215;NM_198120	chr8:110551736-110552643	Island
cg03344308	NA	0.54	0.1	-3.41	0.37	0.77	0.000650537	0.675644	2	218979253		chr2:219271008-219271469	Island
cg12766287	HNRNPF;HNRNPF;HNRNPF;HNRNPF;HNRNPF;HNRNPF	1.71	0.27	3.41	1.26	2.33	0.000654171	0.675644	10	43201245	NM_001098207;NM_001098208;NM_001098204;NM_004966;NM_001098206;NM_001098205
cg01158375	NA	0.59	0.09	-3.41	0.44	0.8	0.000654423	0.675644	14	23668794		chr14:24601498-24601700	N_Shelf
cg24904943	ADCY2	0.63	0.09	-3.41	0.49	0.82	0.000655254	0.675644	5	7834077	NM_020546
cg03219611	CPA5;CPA5;CPA5	1.73	0.28	3.41	1.26	2.38	0.000655302	0.675644	7	129776073	NM_001127441;NM_001127442;NM_080385
cg20557159	SEPT9;SEPT9;SEPT9;SEPT9;SEPT9;SEPT9	0.52	0.1	-3.41	0.36	0.76	0.000656548	0.675644	17	72956856	NM_001113492;NM_001113493;NM_001113491;NM_006640;NM_001113496;NM_001113494	chr17:75447477-75447821	N_Shelf
cg11718162	TPM3;TPM3;NUP210L;TPM3;TPM3;NUP210L	0.53	0.1	-3.41	0.37	0.77	0.000659059	0.675644	1	152394626	NM_001043353;NM_153649;NM_001159484;NM_001043351;NM_001043352;NM_207308
cg07131655	CAMKV	0.67	0.08	-3.41	0.53	0.84	0.000660934	0.675644	3	49882418	NM_024046	chr3:49906737-49907482	Island
cg14216029	NA	1.76	0.29	3.41	1.27	2.44	0.00066114	0.675644	19	47593147		chr19:42901016-42901375	Island
cg27582235	MYO1F;MYO1F	1.65	0.24	3.41	1.24	2.21	0.000661462	0.675644	19	8548301	NM_012335;NM_012335
cg07617163	NADSYN1	0.56	0.1	-3.41	0.4	0.78	0.000661572	0.675644	11	70863297	NM_018161
cg23072383	SLC35E4	1.92	0.37	3.4	1.32	2.79	0.000667688	0.676085	22	29361044	NM_001001479	chr22:31031358-31032059	N_Shore
cg06359931	LDLRAP1	0.57	0.09	-3.4	0.42	0.79	0.000670732	0.676085	1	25765992	NM_015627
cg04786889	ADAP1	1.78	0.3	3.4	1.28	2.49	0.00067233	0.676085	7	956676	NM_006869	chr7:993401-994574	N_Shelf
cg12597169	CCDC140	1.73	0.28	3.4	1.26	2.38	0.000672899	0.676085	2	222874338	NM_153038	chr2:223167205-223167560	N_Shore
cg06218688	NAV2;NAV2;NAV2	0.54	0.1	-3.4	0.37	0.77	0.000673069	0.676085	11	19756005	NM_182964;NM_001111018;NM_145117	chr11:19798537-19798949	S_Shore
cg19015086	SEC14L2	0.57	0.09	-3.4	0.41	0.79	0.000676474	0.676085	22	29147820	NM_012429	chr22:30819399-30820297	N_Shore
cg09476154	NA	0.57	0.09	-3.4	0.42	0.79	0.000677474	0.676085	1	43244960		chr1:43472867-43473334	N_Shore
cg00305585	IFT140	0.63	0.09	-3.4	0.49	0.82	0.000680661	0.676085	16	1550899	NM_014714
cg08124000	OSBPL5;OSBPL5;OSBPL5	0.56	0.1	-3.4	0.4	0.78	0.000685981	0.676085	11	3144326	NM_001144063;NM_020896;NM_145638	chr11:3186131-3186768	S_Shore
cg18183014	STIL;STIL	1.73	0.28	3.39	1.26	2.37	0.000687359	0.676085	1	47552441	NM_003035;NM_001048166	chr1:47779707-47780211	Island
cg18830083	BRCA1;BRCA1;BRCA1;BRCA1;BRCA1;BRCA1	0.56	0.1	-3.39	0.4	0.78	0.000689531	0.676085	17	38475065	NM_007298;NM_007300;NM_007297;NR_027676;NM_007294;NM_007299
cg13797468	NA	0.58	0.09	-3.39	0.43	0.8	0.000689931	0.676085	3	100330752
cg21611524	BAT4;CSNK2B	0.56	0.1	-3.39	0.4	0.78	0.00069224	0.676085	6	31742152	NM_033177;NM_001320	chr6:31632815-31634093	S_Shore
cg02657160	CPOX	0.57	0.09	-3.39	0.41	0.79	0.00069568	0.676085	3	99793753	NM_000097	chr3:98311909-98312696	N_Shore
cg23536830	CRTC3;CRTC3	0.56	0.1	-3.39	0.4	0.78	0.000696008	0.676085	15	88963880	NM_022769;NM_001042574
cg06496885	NA	0.56	0.1	-3.39	0.4	0.78	0.000696259	0.676085	10	3344972
cg10592478	RARG;RARG	0.5	0.1	-3.39	0.34	0.75	0.000700262	0.676085	12	51898908	NM_001042728;NM_000966	chr12:53613716-53615103	N_Shore
cg06739462	DGKA;DGKA;DGKA;DGKA	0.52	0.1	-3.39	0.36	0.76	0.000700704	0.676085	12	54615563	NM_201445;NM_201554;NM_001345;NM_201444	chr12:56329518-56329790	N_Shore
cg26507725	ANO1;ANO1	0.47	0.1	-3.39	0.3	0.73	0.000701643	0.676085	11	69665281	NM_018043;NR_030691
cg06545367	LRRN3;LRRN3;IMMP2L;LRRN3;LRRN3;LRRN3;LRRN3	0.56	0.1	-3.39	0.4	0.78	0.000703899	0.676085	7	110518763	NM_001099660;NM_018334;NM_032549;NM_001099658;NM_001099658;NM_001099660;NM_018334
cg05339076	TBC1D22A	0.59	0.09	-3.39	0.43	0.8	0.000704294	0.676085	22	45891715	NM_014346	chr22:47513202-47513585	N_Shore
cg11913790	LARP1;LARP1	0.57	0.1	-3.39	0.41	0.79	0.000706815	0.676085	5	154116329	NM_015315;NM_033551	chr5:154134139-154137009	Island
cg17929152	ARID1B;ARID1B;ARID1B	0.53	0.1	-3.39	0.37	0.77	0.000707783	0.676085	6	157180694	NM_017519;NM_175863;NM_020732
cg27595512	NA	1.9	0.36	3.39	1.31	2.76	0.000709043	0.676085	8	20206325		chr8:20160811-20161685	S_Shore
cg25036710	NA	0.65	0.08	-3.39	0.51	0.83	0.000711007	0.676085	1	147494794		chr1:149230771-149231197	N_Shelf
cg25734624	CNGA3;CNGA3	1.8	0.31	3.38	1.28	2.54	0.000713932	0.676085	2	98379679	NM_001298;NM_001079878
cg20461188	NA	0.55	0.1	-3.38	0.39	0.78	0.000714166	0.676085	10	102312344		chr10:102321832-102322395	Island
cg26921093	AXIN2	0.51	0.1	-3.38	0.35	0.75	0.000714913	0.676085	17	60965150	NM_004655	chr17:63532955-63533933	S_Shore
cg13975303	NA	0.58	0.09	-3.38	0.42	0.79	0.000717107	0.676085	22	35180840		chr22:36850893-36851466	Island
cg24088496	MAML2	0.49	0.1	-3.38	0.33	0.74	0.000718239	0.676085	11	95711154	NM_032427
cg07217341	NA	0.56	0.1	-3.38	0.41	0.79	0.000719726	0.676085	2	3107830
cg04873857	FSD1	1.64	0.24	3.38	1.23	2.17	0.000721961	0.676085	19	4255446	NM_024333	chr19:4304542-4305122	N_Shore
cg02182081	FAM179A	0.58	0.09	-3.38	0.43	0.8	0.00072499	0.676085	2	29056316	NM_199280
cg06377226	NA	0.43	0.11	-3.38	0.27	0.7	0.000728534	0.676085	4	38168313
cg07854954	HNRPDL;HNRPDL	1.74	0.29	3.38	1.26	2.41	0.000728931	0.676085	4	83567110	NR_003249;NM_031372	chr4:83350053-83352459	N_Shore
cg09684338	LCK;LCK	0.55	0.1	-3.38	0.39	0.78	0.000729008	0.676085	1	32512989	NM_005356;NM_001042771	chr1:32740710-32741544	N_Shore
cg19832721	KIAA1267	1.76	0.29	3.38	1.27	2.44	0.000731872	0.676085	17	41605643	NM_015443
cg25275283	C6orf167;MIR548H3	0.53	0.1	-3.38	0.36	0.76	0.000732286	0.676085	6	97700248	NM_198468;NR_031679
cg13810673	GPR65	0.55	0.1	-3.38	0.39	0.78	0.000732395	0.676085	14	87542791	NM_003608
cg01768001	RCAN3	0.49	0.1	-3.38	0.32	0.74	0.000733277	0.676085	1	24703734	NM_013441	chr1:24828865-24829878	S_Shore
cg11864402	SNPH	1.84	0.33	3.38	1.29	2.63	0.000733499	0.676085	20	1225001	NM_014723	chr20:1276887-1277121	Island
cg09490277	FANCE	1.82	0.32	3.38	1.29	2.58	0.000733869	0.676085	6	35527569	NM_021922	chr6:35419879-35420766	N_Shore
cg13503268	NA	0.57	0.09	-3.38	0.41	0.79	0.000733888	0.676085	9	73577034		chr9:74383077-74384702	S_Shelf
cg05241536	RGS10	0.54	0.1	-3.37	0.37	0.77	0.000739824	0.676178	10	121288226	NM_001005339	chr10:121301478-121303169	N_Shelf
cg26403843	RNF145	0.57	0.1	-3.37	0.41	0.79	0.000742022	0.676178	5	158566663	NM_144726	chr5:158636218-158636949	N_Shelf
cg21253721	TUSC5	0.55	0.1	-3.37	0.39	0.78	0.000742894	0.676178	17	1148842	NM_172367
cg26188543	NA	0.54	0.1	-3.37	0.38	0.77	0.000743647	0.676178	3	150147529
cg24188017	SLC6A16	1.72	0.28	3.37	1.26	2.37	0.000746636	0.676178	19	54520470	NM_014037	chr19:49828412-49828668	Island
cg05147077	SLC1A3;SLC1A3;SLC1A3;SLC1A3	0.62	0.09	-3.37	0.47	0.82	0.000747802	0.676178	5	36642358	NM_001166696;NM_001166696;NM_004172;NM_004172
cg05905898	VPS52	0.53	0.1	-3.37	0.36	0.77	0.000748156	0.676178	6	33340178	NM_022553
cg13777984	ENOX1;ENOX1	1.65	0.25	3.37	1.23	2.21	0.000748502	0.676178	13	42829730	NM_017993;NM_001127615
cg12732864	BAT2	1.75	0.29	3.37	1.26	2.42	0.000752583	0.676178	6	31706403	NM_080686	chr6:31599519-31599761	N_Shore
cg14598338	NA	0.6	0.09	-3.37	0.45	0.81	0.000753027	0.676178	9	95663301		chr9:96623110-96623481	Island
cg22834511	NA	1.69	0.26	3.37	1.24	2.28	0.000753226	0.676178	2	8340573
cg18764192	FBXO18;FBXO18	0.52	0.1	-3.37	0.36	0.76	0.000759145	0.676178	10	5976172	NM_178150;NM_032807	chr10:5930914-5932389	S_Shelf
cg06688396	TMEM55A	0.53	0.1	-3.37	0.37	0.77	0.00075993	0.676178	8	92122609	NM_018710
cg12262681	LRCH3	1.8	0.31	3.37	1.28	2.53	0.000762947	0.676178	3	199002394	NM_032773	chr3:197517983-197518782	Island
cg23434943	TECTA	0.6	0.09	-3.37	0.45	0.81	0.000763607	0.676178	11	120533964	NM_005422	chr11:121028572-121028927	Island
cg01611626	ATP6V0C	1.67	0.25	3.37	1.24	2.25	0.000763725	0.676178	16	2505339	NM_001694	chr16:2563430-2564903	S_Shore
cg26480739	SDHD;TIMM8B;TIMM8B	1.75	0.29	3.37	1.26	2.43	0.000765198	0.676178	11	111462636	NM_003002;NM_012459;NR_028383	chr11:111957352-111957681	Island
cg18041642	NA	1.71	0.27	3.36	1.25	2.34	0.000765603	0.676178	17	59416297
cg10693767	RPTOR;RPTOR	0.56	0.1	-3.36	0.39	0.78	0.000766049	0.676178	17	76387719	NM_001163034;NM_020761	chr17:78775591-78775815	N_Shelf
cg02858132	STAG1	1.8	0.32	3.36	1.28	2.55	0.000771278	0.676178	3	137951695	NM_005862	chr3:136470433-136471923	N_Shore
cg08138366	DOT1L	0.52	0.1	-3.36	0.35	0.76	0.000771731	0.676178	19	2168980	NM_032482	chr19:2217742-2218096	Island
cg15469104	RSRC2;RSRC2;RSRC2;KNTC1	0.57	0.1	-3.36	0.41	0.79	0.000772849	0.676178	12	121578253	NM_198261;NM_198262;NM_023012;NM_014708	chr12:123011261-123011765	S_Shore
cg01824791	CAND2;CAND2	0.5	0.1	-3.36	0.33	0.75	0.000773358	0.676178	3	12850605	NM_012298;NM_001162499
cg19296305	LEF1;LEF1;LEF1;LEF1	0.52	0.1	-3.36	0.36	0.76	0.000774116	0.676178	4	109249489	NM_001166119;NM_001130714;NM_001130713;NM_016269
cg19102955	TRMT6	1.91	0.37	3.36	1.31	2.79	0.000776008	0.67626	20	5876064	NM_015939	chr20:5930962-5931623	N_Shelf
cg04892552	JARID2	0.57	0.1	-3.36	0.41	0.79	0.00077866	0.67626	6	15605314	NM_004973	chr6:15496804-15497336	Island
cg27247252	CSPP1;CSPP1;COPS5	0.61	0.09	-3.36	0.45	0.81	0.000780795	0.67626	8	68138449	NM_024790;NM_001077204;NM_006837	chr8:67976440-67977448	N_Shore
cg16230121	APBB1;APBB1	0.54	0.1	-3.36	0.37	0.77	0.000780957	0.67626	11	6391665	NM_001164;NM_145689
cg19305293	NA	0.54	0.1	-3.36	0.37	0.77	0.000783057	0.67626	2	227898904		chr2:228189836-228190501	S_Shore
cg02211160	VARS	1.77	0.3	3.36	1.27	2.47	0.000787256	0.67626	6	31869055	NM_006295	chr6:31763240-31763905	N_Shelf
cg00088504	NA	1.62	0.23	3.36	1.22	2.14	0.000788299	0.67626	10	120755388
cg11900509	ANXA11;ANXA11;ANXA11	0.59	0.09	-3.36	0.43	0.8	0.000789225	0.67626	10	81936525	NM_145868;NM_145869;NM_001157
cg04924139	ZNF670	1.66	0.25	3.36	1.23	2.23	0.000790067	0.67626	1	245308031	NM_033213	chr1:247241579-247242201	N_Shore
cg23598068	BAIAP2L1	0.52	0.1	-3.36	0.35	0.76	0.000790932	0.67626	7	97791042	NM_018842
cg04244985	KIR3DX1	1.74	0.29	3.35	1.26	2.41	0.00080138	0.678539	19	59735657	NR_026716
cg27295595	NA	0.59	0.09	-3.35	0.43	0.8	0.000804264	0.678539	16	29704257		chr16:29796361-29796757	Island
cg23529513	CRYBB1	0.54	0.1	-3.35	0.37	0.77	0.000804854	0.678539	22	25343363	NM_001887
cg18331249	LAPTM4B	0.58	0.09	-3.35	0.42	0.8	0.000806079	0.678539	8	98931341	NM_018407
cg27194152	PTPRN2;PTPRN2;PTPRN2	1.86	0.34	3.35	1.29	2.67	0.000808324	0.678539	7	157675188	NM_002847;NM_130842;NM_130843	chr7:157980786-157981462	S_Shore
cg01364581	GIMAP8	0.57	0.1	-3.35	0.41	0.79	0.00080851	0.678539	7	149806733	NM_175571
cg23196549	CCDC109B	0.54	0.1	-3.35	0.38	0.78	0.000810617	0.678539	4	110700149	NM_017918	chr4:110480827-110482060	N_Shore
cg18279326	NA	1.68	0.26	3.35	1.24	2.27	0.000811823	0.678539	10	102465314		chr10:102475276-102475579	Island
cg21365444	NA	0.55	0.1	-3.35	0.39	0.78	0.000813397	0.678539	3	140037206		chr3:138553159-138554078	S_Shore
cg08825286	WDR1;WDR1	1.88	0.36	3.35	1.3	2.72	0.00081668	0.678539	4	9699017	NM_005112;NM_017491
cg01111093	CHST5	1.9	0.37	3.35	1.31	2.77	0.000817226	0.678539	16	74121402	NM_024533	chr16:75563113-75564112	Island
cg09824023	ANKRD33;ANKRD33	0.64	0.08	-3.35	0.5	0.83	0.000817387	0.678539	12	50569491	NM_182608;NM_001130015
cg18532273	RASA3	0.55	0.1	-3.35	0.39	0.78	0.000820376	0.678539	13	113873531	NM_007368	chr13:114849000-114852746	S_Shelf
cg27245348	NA	0.58	0.09	-3.35	0.42	0.8	0.000822768	0.678539	16	13334406
cg15087459	NA	0.57	0.1	-3.34	0.41	0.79	0.000824168	0.678539	12	93924317		chr12:95397382-95397611	S_Shelf
cg23020514	TRAF3;TRAF3;TRAF3	0.53	0.1	-3.34	0.36	0.77	0.000825152	0.678539	14	102429865	NM_145726;NM_003300;NM_145725
cg16522885	PRR5L;PRR5L;PRR5L	1.58	0.22	3.34	1.21	2.07	0.000826981	0.678539	11	36363745	NM_024841;NM_001160167;NM_001160168
cg22673070	RPTOR;RPTOR	0.51	0.1	-3.34	0.35	0.76	0.000829197	0.678539	17	76493125	NM_001163034;NM_020761	chr17:78880030-78880278	N_Shore
cg02590572	CHI3L2;CHI3L2	0.54	0.1	-3.34	0.38	0.78	0.00083068	0.678539	1	111571004	NM_001025197;NM_004000
cg07133479	IMMT;IMMT;IMMT	0.53	0.1	-3.34	0.37	0.77	0.000833322	0.678539	2	86274111	NM_006839;NM_001100170;NM_001100169	chr2:86422068-86422858	N_Shore
cg07052041	NA	1.76	0.3	3.34	1.26	2.46	0.000835708	0.678539	10	134942094		chr10:135089969-135090491	S_Shore
cg26883963	SLAMF1	0.52	0.1	-3.34	0.36	0.77	0.000835818	0.678539	1	158846930	NM_003037
cg05600717	DHRS12;DHRS12	0.5	0.1	-3.34	0.33	0.75	0.000837042	0.678539	13	51276745	NM_001031719;NM_024705	chr13:52377821-52378573	S_Shore
cg18404628	REXO1	0.56	0.1	-3.34	0.4	0.79	0.000838222	0.678539	19	1773553	NM_020695	chr19:1822339-1822638	Island
cg00986800	FNDC3B;FNDC3B	0.56	0.1	-3.34	0.39	0.78	0.0008387	0.678539	3	173239980	NM_022763;NM_001135095	chr3:171757493-171758724	N_Shore
cg03602500	KIR3DX1	0.51	0.1	-3.34	0.34	0.75	0.000840494	0.678539	19	59739533	NR_026716
cg22565961	SSBP2	1.76	0.3	3.34	1.26	2.46	0.000841668	0.678539	5	81053059	NM_012446
cg10232893	NA	0.58	0.09	-3.34	0.42	0.8	0.0008443	0.678539	1	229028028
cg04732193	HSD11B1	0.55	0.1	-3.34	0.39	0.78	0.000845522	0.678539	1	207925204	NM_181755
cg11848483	ZC3H3	0.53	0.1	-3.34	0.36	0.77	0.000846903	0.678539	8	144614629	NM_015117
cg05457684	SLC22A18AS;SLC22A18	1.68	0.26	3.34	1.24	2.27	0.00084696	0.678539	11	2876384	NM_007105;NM_183233	chr11:2923301-2923817	N_Shelf
cg03013422	AACS	1.74	0.29	3.34	1.26	2.41	0.00084884	0.678539	12	124116303	NM_023928	chr12:125549672-125550311	S_Shore
cg12552820	SKI	1.77	0.3	3.34	1.27	2.47	0.000848964	0.678539	1	2221785	NM_003036	chr1:2232310-2232617	N_Shore
cg21419383	IVL	1.83	0.33	3.34	1.28	2.6	0.000852175	0.679762	1	151148554	NM_005547
cg06817368	DCP2	0.51	0.1	-3.33	0.34	0.76	0.000861683	0.684762	5	112343531	NM_152624	chr5:112312387-112313006	S_Shelf
cg10716909	LOC647121	0.52	0.1	-3.33	0.36	0.76	0.000864298	0.684762	1	120961639	NR_003955	chr1:121260857-121261525	N_Shore
cg16446738	NA	0.57	0.1	-3.33	0.41	0.79	0.000867689	0.684762	15	48964223
cg02158543	SNORD115-4	0.63	0.09	-3.33	0.48	0.83	0.000868488	0.684762	15	22971788	NR_003296
cg03760589	NA	1.68	0.26	3.33	1.24	2.29	0.000870196	0.684762	1	168897021		chr1:170630456-170630851	N_Shore
cg14456034	SEC16A	0.56	0.1	-3.33	0.39	0.79	0.000871094	0.684762	9	138482730	NM_014866	chr9:139360683-139361143	S_Shore
cg20997463	PFDN5;PFDN5	0.61	0.09	-3.33	0.46	0.82	0.000873568	0.684762	12	51975346	NM_145897;NM_002624	chr12:53689227-53689570	N_Shore
cg27191834	ZNF764	0.57	0.1	-3.33	0.41	0.79	0.000874108	0.684762	16	30474446	NM_033410	chr16:30566442-30567278	Island
cg06071604	NA	0.53	0.1	-3.33	0.36	0.77	0.000874997	0.684762	13	98867111
cg22209166	METTL10	0.57	0.1	-3.33	0.41	0.79	0.000875375	0.684762	10	126470103	NM_212554	chr10:126480092-126480810	Island
cg24791846	NA	0.56	0.1	-3.33	0.4	0.79	0.000878864	0.686164	3	178483024
cg00902153	LPP;LPP;LPP	0.54	0.1	-3.32	0.37	0.78	0.000884834	0.689493	3	189989409	NM_005578;NM_001167671;NM_001167672
cg27258272	CLP1;CLP1	0.59	0.09	-3.32	0.43	0.81	0.000890024	0.692204	11	57181349	NM_001142597;NM_006831	chr11:57424937-57425262	N_Shore
cg25129000	NA	0.58	0.09	-3.32	0.42	0.8	0.000891776	0.692236	5	3378695		chr5:3326328-3326645	N_Shore
cg25036197	ARIH1	0.54	0.1	-3.32	0.37	0.78	0.000895307	0.692808	15	70663562	NM_005744
cg15976883	NA	0.55	0.1	-3.32	0.39	0.79	0.000900714	0.692808	4	54655729		chr4:54957979-54958542	S_Shelf
cg23286295	LIG1	0.6	0.09	-3.32	0.44	0.81	0.000901772	0.692808	19	53366743	NM_000234	chr19:48675065-48675352	N_Shore
cg20620783	OR5E1P	0.58	0.1	-3.32	0.42	0.8	0.000903719	0.692808	11	7826814	NR_027711
cg03985415	NA	0.59	0.09	-3.32	0.43	0.8	0.000904	0.692808	1	227407597
cg20895692	LOC145783	1.79	0.31	3.32	1.27	2.52	0.000905005	0.692808	15	54966996	NR_015419	chr15:57179277-57179838	Island
cg05203346	NA	0.52	0.1	-3.32	0.36	0.77	0.000905466	0.692808	5	143258388
cg15217187	TMEM120B	1.99	0.41	3.32	1.33	2.99	0.000906226	0.692808	12	120634874	NM_001080825	chr12:122150513-122151091	N_Shore
cg24996161	PCDHGA2;PCDHGA4;PCDHGA1;PCDHGB1;PCDHGA3;PCDHGA4	0.59	0.09	-3.32	0.43	0.8	0.000907931	0.692808	5	140715581	NM_018915;NM_018917;NM_018912;NM_018922;NM_018916;NM_032053	chr5:140736821-140737058	N_Shore
cg06214853	NA	1.81	0.32	3.32	1.27	2.57	0.00091557	0.697322	1	143789129		chr1:145075483-145075845	S_Shore
cg13686179	NA	0.59	0.09	-3.31	0.43	0.8	0.000919417	0.698935	3	129806686		chr3:128326937-128327507	N_Shelf
cg24130561	DICER1	0.5	0.1	-3.31	0.33	0.75	0.000922624	0.699745	14	94691487	NM_177438	chr14:95623080-95624220	N_Shore
cg09084106	USP22	0.55	0.1	-3.31	0.39	0.78	0.000925118	0.699745	17	20845195	NM_015276
cg00791190	NA	0.59	0.09	-3.31	0.43	0.81	0.000925673	0.699745	22	48609577		chr22:50221335-50221593	S_Shore
cg22482194	MAP3K14;MAP3K14	1.52	0.19	3.31	1.19	1.95	0.000927576	0.699782	17	40750120	NM_003954;NM_003954	chr17:43393891-43394938	Island
cg11061975	SIRPG;SIRPG;SIRPG	0.56	0.1	-3.31	0.4	0.79	0.000929183	0.699782	20	1587325	NM_001039508;NM_018556;NM_080816
cg07110949	MAEA;MAEA	0.55	0.1	-3.31	0.39	0.78	0.000932036	0.700626	4	1299878	NM_005882;NM_001017405	chr4:1309204-1309417	S_Shore
cg05218678	NA	1.76	0.3	3.31	1.26	2.47	0.000935878	0.701782	6	46189500
cg06663310	NA	0.56	0.1	-3.31	0.4	0.79	0.000938484	0.701782	5	176085662
cg15761283	APPBP2	0.6	0.09	-3.31	0.44	0.81	0.000939032	0.701782	17	55958406	NM_006380	chr17:58603022-58603710	Island
cg19763168	HPSE;HPSE;HPSE	0.58	0.1	-3.31	0.42	0.8	0.000942489	0.701782	4	84475208	NM_006665;NM_001098540;NM_001166498	chr4:84255726-84256399	Island
cg09779924	SGTA	1.81	0.32	3.31	1.27	2.56	0.000943431	0.701782	19	2706476	NM_003021	chr19:2755325-2755629	Island
cg22917487	CX3CR1;CX3CR1;CX3CR1;CX3CR1	1.82	0.33	3.31	1.28	2.61	0.000943985	0.701782	3	39297107	NM_001171174;NM_001171172;NM_001171171;NM_001337
cg18302629	MAD1L1;MAD1L1;MAD1L1	2.05	0.45	3.31	1.34	3.15	0.000945837	0.701868	7	1888102	NM_003550;NM_001013837;NM_001013836
cg19268388	EHMT2;EHMT2	0.54	0.1	-3.3	0.38	0.78	0.000951782	0.704986	6	31964908	NM_006709;NM_025256	chr6:31856896-31857104	Island
cg24126878	PEX5;PEX5;PEX5;PEX5;PEX5	0.6	0.09	-3.3	0.44	0.81	0.000955215	0.706236	12	7233418	NM_000319;NM_001131023;NM_001131025;NM_001131024;NM_001131026	chr12:7342074-7342417	Island
cg02135077	NA	1.73	0.29	3.3	1.25	2.4	0.000963604	0.711138	8	103889946		chr8:103822614-103823263	N_Shore
cg15616915	CTDSP1;MIR26B;CTDSP1	1.84	0.34	3.3	1.28	2.63	0.000966167	0.711693	2	218974407	NM_182642;NR_029500;NM_021198	chr2:219263098-219265556	S_Shore
cg26723624	NA	1.91	0.37	3.3	1.3	2.8	0.000969206	0.711693	4	53395697
cg17013778	NA	1.73	0.29	3.3	1.25	2.39	0.000969635	0.711693	10	134980074		chr10:135132006-135132458	N_Shore
cg10292154	IL21R;IL21R;IL21R	1.69	0.27	3.3	1.24	2.31	0.00097444	0.713441	16	27368946	NM_181078;NM_181079;NM_021798
cg04267184	GNRH2;GNRH2;GNRH2	0.56	0.1	-3.3	0.39	0.79	0.000975546	0.713441	20	2971418	NM_178331;NM_178332;NM_001501	chr20:3026277-3027468	N_Shelf
cg05279738	NA	0.53	0.1	-3.3	0.37	0.78	0.000980561	0.714362	3	143042894
cg24317086	NA	0.59	0.09	-3.3	0.43	0.81	0.000983664	0.714362	15	91224546		chr15:93426151-93426751	N_Shelf
cg12254291	C6orf176;C6orf176;LOC441177	0.55	0.1	-3.3	0.38	0.78	0.000983693	0.714362	6	166320926	NR_026860;NR_026861;NR_027284	chr6:166401526-166402659	N_Shore
cg03405789	CRH	1.71	0.28	3.3	1.24	2.36	0.00098387	0.714362	8	67251449	NM_000756	chr8:67089249-67089962	N_Shore
cg05785102	NDUFB10	0.59	0.09	-3.29	0.43	0.81	0.000992083	0.718571	16	1949085	NM_004548	chr16:2009496-2009919	N_Shore
cg05493344	SARDH;SARDH	0.59	0.09	-3.29	0.43	0.81	0.00099322	0.718571	9	135556885	NM_001134707;NM_007101	chr9:136567684-136568146	N_Shore
cg05625889	MAN1C1;MAN1C1	0.36	0.11	-3.29	0.19	0.66	0.000997015	0.719491	1	25816687	NM_020379;NM_020379	chr1:25944099-25944772	Island
cg25959131	DOCK3	1.7	0.28	3.29	1.24	2.34	0.000998051	0.719491	3	50830440	NM_004947
cg11100450	EXOC2	1.64	0.25	3.29	1.22	2.21	0.00100799	0.724533	6	458211	NM_018303
cg19736397	NA	1.81	0.33	3.29	1.27	2.58	0.00101163	0.724533	7	75785835		chr7:75947393-75947910	Island
cg05539622	SFXN5	1.79	0.32	3.29	1.26	2.53	0.00101417	0.724533	2	73152479	NM_144579	chr2:73297630-73299155	Island
cg00749498	SH3RF1	1.77	0.31	3.28	1.26	2.49	0.00102037	0.724533	4	170381466	NM_020870
cg01923429	EZR;EZR	0.59	0.09	-3.28	0.43	0.81	0.00102111	0.724533	6	159106798	NM_001111077;NM_003379
cg08217581	ATP6V0D1;ATP6V0D1	0.62	0.09	-3.28	0.47	0.83	0.00102357	0.724533	16	66072537	NM_004691;NM_004691	chr16:67514398-67515345	Island
cg26328757	ELF3;ELF3;ELF3;ELF3	0.71	0.07	-3.28	0.58	0.87	0.00102364	0.724533	1	200246387	NM_004433;NM_001114309;NM_004433;NM_001114309
cg10242379	MAP3K5	1.79	0.32	3.28	1.26	2.54	0.00102368	0.724533	6	137155469	NM_005923	chr6:137112676-137114366	Island
cg22882460	RPTOR;RPTOR	0.54	0.1	-3.28	0.37	0.78	0.00102605	0.724533	17	76269243	NM_001163034;NM_020761
cg06140138	NA	0.53	0.1	-3.28	0.36	0.77	0.00102861	0.724533	7	119478314
cg19259111	AMBRA1	0.63	0.09	-3.28	0.47	0.83	0.00103234	0.724533	11	46434790	NM_017749
cg04038019	NA	0.54	0.1	-3.28	0.38	0.78	0.00103859	0.724533	20	60979033		chr20:61508415-61508677	Island
cg02736482	TAF1A;TAF1A	0.54	0.1	-3.28	0.37	0.78	0.0010392	0.724533	1	220830691	NM_005681;NM_139352	chr1:222763021-222763270	S_Shore
cg26484333	TMEM184C;TMEM184C	0.58	0.1	-3.28	0.42	0.81	0.00103985	0.724533	4	148758091	NM_018241;NM_018241	chr4:148538449-148538718	Island
cg19560210	PGBD5	1.78	0.31	3.28	1.26	2.51	0.00104251	0.724533	1	228579960	NM_024554
cg03257739	URGCP;URGCP;URGCP	1.83	0.34	3.28	1.28	2.63	0.00104268	0.724533	7	43884746	NM_001077664;NM_001077663;NM_017920
cg09981198	NA	0.62	0.09	-3.28	0.47	0.83	0.00104697	0.724533	6	10424817		chr6:10319681-10320045	N_Shelf
cg22699620	ITGB2;ITGB2	0.56	0.1	-3.28	0.39	0.79	0.00104765	0.724533	21	45173119	NM_001127491;NM_001127491	chr21:46351328-46352911	N_Shelf
cg26877565	LY6G6C	1.83	0.34	3.28	1.27	2.62	0.00104926	0.724533	6	31797589	NM_025261	chr6:31691425-31691718	N_Shore
cg05977992	MTHFD1L	1.83	0.34	3.28	1.28	2.63	0.00104935	0.724533	6	151228104	NM_015440	chr6:151186747-151188112	N_Shore
cg11833003	ARHGEF4;ARHGEF4	1.78	0.32	3.28	1.26	2.52	0.00104968	0.724533	2	131511952	NM_032995;NM_015320	chr2:131797362-131798088	N_Shore
cg15148064	NA	0.59	0.09	-3.28	0.44	0.81	0.00105097	0.724533	7	43644607
cg19925675	NA	0.6	0.09	-3.28	0.44	0.81	0.00105105	0.724533	4	189570132
cg17807458	GIMAP4	0.53	0.1	-3.28	0.36	0.77	0.00105123	0.724533	7	149894020	NM_018326
cg11936643	ABLIM1;ABLIM1;ABLIM1;ABLIM1	0.59	0.09	-3.28	0.43	0.81	0.00105552	0.724533	10	116276401	NM_001003408;NM_001003407;NM_006720;NM_002313
cg03060925	C19orf54;SNRPA	1.74	0.29	3.27	1.25	2.42	0.00105846	0.724533	19	45948170	NM_198476;NM_004596	chr19:41256317-41257234	Island
cg23194719	SGMS1	1.64	0.25	3.27	1.22	2.2	0.00106021	0.724533	10	51847829	NM_147156	chr10:52177724-52178182	Island
cg16531271	CDK5R2	1.79	0.32	3.27	1.26	2.53	0.00106152	0.724533	2	219532568	NM_003936	chr2:219824151-219825864	Island
cg21934237	NUF2;NUF2	1.36	0.13	3.27	1.13	1.63	0.00106181	0.724533	1	161557981	NM_031423;NM_145697	chr1:163291479-163292021	N_Shore
cg14981546	TNRC18;TNRC18	0.6	0.09	-3.27	0.44	0.81	0.00106581	0.724533	7	5429666	NM_001080495;NM_001080495	chr7:5458503-5469256	Island
cg16275794	MTFMT	0.61	0.09	-3.27	0.45	0.82	0.001068	0.724533	15	63109632	NM_139242	chr15:65321431-65321996	S_Shore
cg17203290	C8orf47;C8orf47	1.78	0.31	3.27	1.26	2.52	0.00106891	0.724533	8	99174752	NM_001170806;NM_173549
cg11573566	NA	1.68	0.27	3.27	1.23	2.3	0.00106978	0.724533	6	1331086		chr6:1381743-1385211	S_Shore
cg14747339	STX7	1.82	0.34	3.27	1.27	2.62	0.00108624	0.724533	6	132876120	NM_003569	chr6:132833798-132834349	S_Shore
cg05952786	RSAD1	0.54	0.1	-3.27	0.37	0.78	0.00108869	0.724533	17	45914484	NM_018346	chr17:48556004-48556509	S_Shelf
cg01525879	CORO1B;CORO1B	0.55	0.1	-3.27	0.39	0.79	0.001089	0.724533	11	66964074	NM_001018070;NM_020441	chr11:67203319-67203662	S_Shelf
cg09811183	TSPAN2	1.81	0.33	3.27	1.27	2.58	0.0010891	0.724533	1	115433038	NM_005725	chr1:115631850-115632584	N_Shore
cg16172278	AHRR	0.57	0.1	-3.27	0.4	0.8	0.00109105	0.724533	5	481101	NM_020731
cg07750741	CYFIP2;CYFIP2	0.56	0.1	-3.26	0.39	0.79	0.00109646	0.724533	5	156624973	NM_001037333;NM_001037332	chr5:156692812-156693749	N_Shore
cg10208587	KDM6B	0.57	0.1	-3.26	0.41	0.8	0.00109933	0.724533	17	7697298	NM_001080424	chr17:7756572-7757652	Island
cg22668906	NA	0.53	0.1	-3.26	0.36	0.78	0.00110268	0.724533	11	127685287
cg14268200	DHRS7B	0.57	0.1	-3.26	0.41	0.8	0.0011031	0.724533	17	21035371	NM_015510
cg10847094	FGFBP2	1.79	0.32	3.26	1.26	2.55	0.00110506	0.724533	4	15574482	NM_031950
cg14082893	NA	1.86	0.36	3.26	1.28	2.71	0.00110628	0.724533	15	73187984
cg21721566	ACADS	0.56	0.1	-3.26	0.39	0.79	0.00110699	0.724533	12	119647527	NM_000017	chr12:121163472-121163913	N_Shore
cg13551137	PTPN21	0.6	0.09	-3.26	0.44	0.81	0.00110705	0.724533	14	88016133	NM_007039	chr14:88945186-88946537	Island
cg07254413	MS4A6A;MS4A6A;MS4A6A	1.68	0.27	3.26	1.23	2.3	0.00110856	0.724533	11	59697061	NM_022349;NM_152852;NM_152851
cg26632162	ZRANB1	0.51	0.1	-3.26	0.34	0.77	0.00110976	0.724533	10	126622149	NM_017580
cg05986007	NA	0.6	0.09	-3.26	0.44	0.82	0.00110991	0.724533	5	106723917
cg11961255	SYT11	1.68	0.27	3.26	1.23	2.3	0.00111052	0.724533	1	154097101	NM_152280	chr1:155830195-155830489	Island
cg18247852	SLC16A3;SLC16A3;SLC16A3	0.6	0.09	-3.26	0.44	0.82	0.00111098	0.724533	17	77787347	NM_004207;NM_001042423;NM_001042422	chr17:80194424-80194777	N_Shore
cg25018357	NA	0.62	0.09	-3.26	0.46	0.82	0.00111201	0.724533	1	26363576		chr1:26490522-26491015	Island
cg15564619	SKI	0.62	0.09	-3.26	0.47	0.83	0.00111228	0.724533	1	2153297	NM_003036	chr1:2158212-2161173	S_Shelf
cg25711997	ITPRIP	0.57	0.1	-3.26	0.4	0.8	0.00111285	0.724533	10	106065700	NM_033397	chr10:106075559-106075791	Island
cg12036877	BGLAP	1.75	0.3	3.26	1.25	2.45	0.00111528	0.724533	1	154478520	NM_199173	chr1:156215368-156215899	N_Shelf
cg16985952	KIAA1026;KIAA1026	0.49	0.11	-3.26	0.32	0.75	0.00111809	0.724533	1	14940759	NM_201628;NM_015209
cg24876012	MAPKBP1;MAPKBP1	1.82	0.33	3.26	1.27	2.6	0.00111899	0.724533	15	39854382	NM_014994;NM_001128608	chr15:42066488-42067230	Island
cg09412584	AP2A2	1.71	0.28	3.26	1.24	2.36	0.00111995	0.724533	11	978404	NM_012305
cg16215084	DDR1;DDR1	0.56	0.1	-3.26	0.39	0.79	0.00112018	0.724533	6	30961927	NM_013993;NM_001954	chr6:30852102-30852676	S_Shore
cg18594389	DOK3;DOK3	1.73	0.29	3.26	1.24	2.41	0.00112291	0.724533	5	176862869	NM_001144876;NM_001144875	chr5:176931110-176931401	N_Shore
cg23818524	OGFRL1	1.56	0.21	3.26	1.19	2.04	0.00112372	0.724533	6	72055829	NM_024576	chr6:71998106-71999109	Island
cg04798919	ZNF575	0.59	0.09	-3.26	0.43	0.81	0.00112608	0.724533	19	48731315	NM_174945	chr19:44039232-44039756	Island
cg00224312	PAN2;PAN2;PAN2;PAN2	0.54	0.1	-3.25	0.38	0.78	0.00113447	0.724533	12	55013653	NM_001166279;NM_001127460;NM_014871;NM_001127460	chr12:56727661-56727996	N_Shore
cg16808481	TES;TES	1.35	0.12	3.25	1.13	1.61	0.00113455	0.724533	7	115649896	NM_152829;NM_015641
cg24498180	C1orf223	1.7	0.28	3.25	1.23	2.33	0.00113573	0.724533	1	46909813	NM_001145474	chr1:47133674-47134395	S_Shelf
cg15726025	C1orf91	0.53	0.1	-3.25	0.37	0.78	0.0011364	0.724533	1	32454582	NM_019118
cg03826601	M6PR	0.54	0.1	-3.25	0.37	0.78	0.00113678	0.724533	12	8993775	NM_002355	chr12:9102150-9102803	Island
cg02387618	TCF7;TCF7;TCF7;TCF7;TCF7;TCF7;TCF7	0.5	0.11	-3.25	0.33	0.76	0.00114058	0.724533	5	133481379	NM_213648;NM_201634;NM_201632;NM_003202;NM_201633;NM_001134852;NM_001134851	chr5:133449320-133451260	S_Shelf
cg06748434	EOMES	1.61	0.24	3.25	1.21	2.15	0.00114094	0.724533	3	27736412	NM_005442	chr3:27762351-27763995	N_Shore
cg18575452	NA	0.58	0.1	-3.25	0.42	0.81	0.00114129	0.724533	4	129711371
cg11032070	NA	1.72	0.29	3.25	1.24	2.38	0.00114187	0.724533	20	30636048		chr20:31170740-31173640	Island
cg07893471	HDAC4	0.58	0.1	-3.25	0.41	0.8	0.00114206	0.724533	2	239783827	NM_006037
cg14418176	ADCY3	0.57	0.1	-3.25	0.41	0.8	0.0011433	0.724533	2	24903907	NM_004036
cg27168291	ZBTB22;TAPBP;TAPBP;TAPBP;ZBTB22	0.58	0.1	-3.25	0.42	0.81	0.00114419	0.724533	6	33390975	NM_005453;NM_003190;NM_172208;NM_172209;NM_001145338	chr6:33282855-33283196	Island
cg26775087	SH3BP5;SH3BP5	1.67	0.26	3.25	1.23	2.27	0.00114595	0.724533	3	15357812	NM_001018009;NM_001018009
cg26272417	SIPA1L1	0.45	0.11	-3.25	0.28	0.73	0.0011466	0.724533	14	71218735	NM_015556
cg27315243	LRFN2;LRFN2	0.54	0.1	-3.25	0.37	0.78	0.0011506	0.724533	6	40662714	NM_020737;NM_020737	chr6:40554595-40555928	Island
cg11598872	FLJ45079	0.56	0.1	-3.25	0.39	0.79	0.00115266	0.724533	17	73392827	NR_028337	chr17:75883803-75884328	N_Shelf
cg26909613	GLCCI1	0.56	0.1	-3.25	0.4	0.8	0.00115306	0.724533	7	8091070	NM_138426
cg05899984	NA	0.53	0.1	-3.25	0.36	0.78	0.00115466	0.724533	12	123604716		chr12:125039119-125039344	N_Shore
cg13380500	NA	0.65	0.09	-3.25	0.5	0.84	0.00115489	0.724533	12	129691222		chr12:131125848-131126059	N_Shore
cg16348164	OR13A1	0.57	0.1	-3.25	0.41	0.8	0.00115557	0.724533	10	45131888	NM_001004297
cg23497683	AFF3	1.72	0.29	3.25	1.24	2.38	0.00115566	0.724533	2	100125591	NM_002285
cg00858973	C7orf41;C7orf41	0.58	0.1	-3.25	0.42	0.81	0.00115808	0.724533	7	30141110	NM_152793;NM_152793	chr7:30174230-30176169	Island
cg00032852	CHCHD3	0.59	0.1	-3.25	0.43	0.81	0.00115903	0.724533	7	132417672	NM_017812	chr7:132766509-132767096	S_Shore
cg12531838	DIP2C	0.56	0.1	-3.25	0.4	0.79	0.00115912	0.724533	10	521914	NM_014974	chr10:530713-531099	S_Shore
cg06905679	GLIS1	0.59	0.1	-3.25	0.43	0.81	0.00116318	0.725953	1	53780714	NM_147193
cg04179740	CDH23;C10orf54	0.55	0.1	-3.25	0.38	0.79	0.00117296	0.72667	10	73186766	NM_022124;NM_022153
cg10331518	RHOT2	0.54	0.1	-3.24	0.38	0.79	0.00117638	0.72667	16	660753	NM_138769	chr16:720682-721166	Island
cg06572093	NA	0.6	0.09	-3.24	0.44	0.82	0.00117666	0.72667	14	68164984		chr14:69095051-69095407	Island
cg20963653	CCDC94	1.79	0.32	3.24	1.26	2.55	0.0011769	0.72667	19	4197845	NM_018074	chr19:4246828-4247222	Island
cg01017090	GNAS;GNAS;GNAS;GNASAS	0.61	0.09	-3.24	0.45	0.82	0.00117741	0.72667	20	56860441	NM_080425;NM_001077490;NM_016592;NR_002785	chr20:57426729-57427047	Island
cg14216940	IKZF1	0.54	0.1	-3.24	0.38	0.79	0.00117987	0.72667	7	50313677	NM_006060	chr7:50342895-50343456	Island
cg16045566	HNRNPUL1;HNRNPUL1	1.91	0.38	3.24	1.29	2.82	0.00118299	0.72667	19	46461474	NM_007040;NM_144732	chr19:41770013-41771113	N_Shore
cg25691553	NDUFAF3;DALRD3;NDUFAF3;MIR425;NDUFAF3;NDUFAF3	1.73	0.29	3.24	1.24	2.42	0.00118483	0.72667	3	49032888	NM_199074;NM_018114;NM_199070;NR_029948;NM_199069;NM_199073	chr3:49058325-49059986	N_Shore
cg01850785	AAK1	1.73	0.29	3.24	1.24	2.4	0.00118484	0.72667	2	69723654	NM_014911	chr2:69869986-69871716	Island
cg03367387	KIAA0226;KIAA0226	0.6	0.1	-3.24	0.44	0.82	0.00118488	0.72667	3	198923731	NM_014687;NM_001145642
cg23340194	NA	0.58	0.1	-3.24	0.42	0.81	0.00118623	0.72667	18	145309		chr18:158278-159311	N_Shelf
cg14871414	NA	0.53	0.1	-3.24	0.36	0.78	0.00118708	0.72667	6	130729274		chr6:130686414-130687736	Island
cg02042156	NA	0.66	0.09	-3.24	0.51	0.85	0.00118769	0.72667	2	241173225		chr2:241525622-241526835	N_Shore
cg01832672	VPS37B	0.57	0.1	-3.24	0.4	0.8	0.00118982	0.726876	12	121924536	NM_024667
cg11796181	ARHGAP26;ARHGAP26	0.56	0.1	-3.24	0.39	0.79	0.00119313	0.727794	5	142402434	NM_015071;NM_001135608
cg27392559	MYO18A;MYO18A	0.56	0.1	-3.24	0.4	0.8	0.00120128	0.731662	17	24434885	NM_078471;NM_203318	chr17:27406753-27408059	S_Shelf
cg27054524	NA	1.72	0.29	3.24	1.24	2.4	0.00120574	0.732292	16	19005308		chr16:19097731-19098229	Island
cg21668803	STOML1;PML;PML;PML;PML;PML;PML;PML;PML;PML	0.61	0.09	-3.24	0.45	0.82	0.00120891	0.732292	15	72072813	NM_004809;NM_033246;NM_033244;NM_033249;NM_033239;NM_002675;NM_033238;NM_033250;NM_033247;N	chr15:74284252-74284821	S_Shore
cg05267963	STIP1	1.74	0.3	3.24	1.25	2.44	0.00121347	0.732292	11	63709467	NM_006819	chr11:63952677-63954228	Island
cg05408203	CACNA1H;CACNA1H	1.84	0.35	3.24	1.27	2.66	0.0012146	0.732292	16	1198831	NM_021098;NM_001005407	chr16:1254801-1255081	S_Shelf
cg07637375	LRRC50	1.81	0.33	3.24	1.26	2.6	0.00121497	0.732292	16	82768043	NM_178452
cg00172408	WDR77;ATP5F1	0.59	0.1	-3.24	0.43	0.81	0.00121535	0.732292	1	111793054	NM_024102;NM_001688	chr1:111991304-111992202	Island
cg15276500	ADRM1;ADRM1	1.75	0.3	3.23	1.25	2.45	0.00122019	0.732292	20	60312402	NM_007002;NM_175573	chr20:60877499-60879008	Island
cg27161852	NA	1.61	0.23	3.23	1.2	2.14	0.00122048	0.732292	7	64045733		chr7:64407589-64408299	Island
cg04102384	BAT5	1.43	0.16	3.23	1.15	1.78	0.00122105	0.732292	6	31776601	NM_021160	chr6:31670594-31671274	N_Shore
cg14983540	SERINC5	0.55	0.1	-3.23	0.38	0.79	0.00122154	0.732292	5	79543331	NM_178276
cg13337740	RAD51L3;RAD51L3;RAD51L3	1.83	0.34	3.23	1.27	2.63	0.00122704	0.732292	17	30470411	NM_002878;NM_133629;NM_001142571	chr17:33446426-33447063	N_Shore
cg13167431	NA	1.69	0.28	3.23	1.23	2.33	0.0012304	0.732292	22	25318419		chr22:26985516-26986264	S_Shelf
cg26427498	NA	0.58	0.1	-3.23	0.41	0.8	0.00123287	0.732292	7	105774494
cg11814564	CAMSAP1L1	1.79	0.32	3.23	1.26	2.55	0.00123684	0.732292	1	199015297	NM_203459
cg01926348	IRF2	0.61	0.09	-3.23	0.45	0.82	0.00123755	0.732292	4	185630804	NM_002199	chr4:185393870-185395037	N_Shore
cg24757562	NA	1.65	0.26	3.23	1.22	2.24	0.00124113	0.732292	5	174419738
cg24937877	NA	0.51	0.11	-3.23	0.34	0.77	0.00124135	0.732292	1	11366653
cg08370787	ADRB2;ADRB2	1.9	0.38	3.23	1.29	2.81	0.0012417	0.732292	5	148188234	NM_000024;NM_000024	chr5:148206075-148206482	S_Shore
cg10499926	BAT3;BAT3;BAT3;BAT3	0.58	0.1	-3.23	0.42	0.81	0.00124692	0.732292	6	31727762	NM_001098534;NM_004639;NM_080702;NM_080703	chr6:31619856-31620525	N_Shore
cg08075469	BET1	0.57	0.1	-3.23	0.41	0.8	0.00124709	0.732292	7	93471376	NM_005868	chr7:93633439-93633910	Island
cg19542849	AFF3;AFF3	2.11	0.49	3.23	1.34	3.32	0.00124789	0.732292	2	99584392	NM_001025108;NM_002285
cg21349849	NA	1.47	0.18	3.23	1.16	1.87	0.00124864	0.732292	8	99986060
cg01979157	SKI	0.55	0.1	-3.23	0.39	0.79	0.00125146	0.732292	1	2150873	NM_003036	chr1:2158212-2161173	Island
cg13647978	AKNA	1.85	0.35	3.23	1.27	2.69	0.00125323	0.732292	9	116176229	NM_030767
cg20250336	NA	1.7	0.28	3.23	1.23	2.34	0.00125324	0.732292	7	51513059
cg15930041	CASP14	0.58	0.1	-3.23	0.42	0.81	0.00125555	0.732292	19	15023971	NM_012114
cg03708221	NA	1.74	0.3	3.23	1.24	2.43	0.00125775	0.732292	2	27649489
cg23577033	NA	0.63	0.09	-3.23	0.47	0.83	0.00125794	0.732292	10	75306867		chr10:75633600-75634796	S_Shelf
cg12860109	NIPAL2	1.66	0.26	3.23	1.22	2.26	0.0012586	0.732292	8	99328704	NM_024759
cg00142642	NA	0.5	0.11	-3.23	0.33	0.76	0.00125866	0.732292	10	13240443		chr10:13203436-13203790	N_Shelf
cg22536211	ZNF287	0.55	0.1	-3.22	0.38	0.79	0.00125983	0.732292	17	16410274	NM_020653	chr17:16472074-16472800	N_Shelf
cg07919493	PDILT	0.57	0.1	-3.22	0.4	0.8	0.00126167	0.732292	16	20324595	NM_174924
cg12328890	EPS8L2	0.44	0.11	-3.22	0.27	0.72	0.00126365	0.732292	11	696098	NM_022772	chr11:705794-706534	Island
cg18158306	FBRSL1	0.56	0.1	-3.22	0.4	0.8	0.00126458	0.732292	12	131645105	NM_001142641	chr12:133135293-133135722	N_Shore
cg24490227	NA	0.58	0.1	-3.22	0.42	0.81	0.0012657	0.732292	11	133433502
cg03058602	SKIV2L	1.69	0.27	3.22	1.23	2.32	0.00126836	0.732292	6	32038545	NM_006929	chr6:31926489-31926940	S_Shelf
cg00239272	RASA3	1.6	0.23	3.22	1.2	2.13	0.00126931	0.732292	13	113780147	NM_007368	chr13:114764353-114764622	N_Shelf
cg14236011	TJP2;TJP2;TJP2;TJP2;TJP2;TJP2	0.57	0.1	-3.22	0.41	0.8	0.00128004	0.735531	9	71023206	NM_001170414;NM_001170630;NM_001170415;NM_201629;NM_004817;NM_001170416	chr9:71835913-71836409	N_Shelf
cg24531401	INTS1	0.58	0.1	-3.22	0.42	0.81	0.00128329	0.735531	7	1480317	NM_001080453	chr7:1513775-1514052	Island
cg13706582	ZNF385D	0.59	0.1	-3.22	0.43	0.81	0.00128409	0.735531	3	21768561	NM_024697
cg01328269	UNC13A	0.64	0.09	-3.22	0.49	0.84	0.00128519	0.735531	19	17620324	NM_001080421	chr19:17759189-17759410	Island
cg11718648	FAM175A	1.8	0.33	3.22	1.26	2.56	0.00128567	0.735531	4	84625512	NM_139076	chr4:84405696-84406521	Island
cg08030545	POLR3E	1.81	0.33	3.22	1.26	2.59	0.00128583	0.735531	16	22215967	NM_018119	chr16:22308591-22309365	N_Shore
cg13990976	PRDM10;PRDM10;PRDM10;PRDM10	0.54	0.1	-3.22	0.37	0.79	0.0012951	0.739021	11	129320095	NM_199438;NM_199437;NM_020228;NM_199439
cg25632203	ZNF643	0.59	0.1	-3.22	0.43	0.81	0.00129559	0.739021	1	40688084	NM_023070	chr1:40915605-40916072	N_Shore
cg26974415	TBCD	1.77	0.31	3.22	1.25	2.51	0.00129772	0.739192	17	78380437	NM_005993	chr17:80790368-80790581	N_Shelf
cg02696253	AIM1	1.68	0.27	3.22	1.23	2.31	0.00130037	0.739361	6	107071282	NM_001624	chr6:106959764-106960985	S_Shelf
cg00638090	FBRSL1	0.56	0.1	-3.22	0.39	0.8	0.00130167	0.739361	12	131576751	NM_001142641	chr12:133067072-133067735	N_Shore
cg25236791	WDR82	0.55	0.1	-3.21	0.38	0.79	0.00130885	0.74069	3	52277292	NM_025222
cg08582599	COL6A3;COL6A3;COL6A3;COL6A3;COL6A3	0.61	0.09	-3.21	0.45	0.83	0.0013092	0.74069	2	237954636	NM_057164;NM_004369;NM_057166;NM_057165;NM_057167
cg16408565	ORM2	0.64	0.09	-3.21	0.49	0.84	0.0013095	0.74069	9	116130745	NM_000608
cg11208869	GALNT10	0.55	0.1	-3.21	0.38	0.79	0.00131559	0.741064	5	153647256	NM_198321
cg17519479	NA	1.68	0.27	3.21	1.22	2.3	0.0013157	0.741064	10	1212037		chr10:1219146-1219427	S_Shelf
cg15939523	NA	0.59	0.1	-3.21	0.42	0.81	0.00132084	0.741064	4	189570290
cg25294785	IRAK4;PUS7L;IRAK4;IRAK4;PUS7L;IRAK4;IRAK4;PUS7L;IRAK4;IRAK4;IRAK4	0.59	0.1	-3.21	0.43	0.81	0.00132343	0.741064	12	42439074	NM_016123;NM_001098614;NM_001145257;NM_001114182;NM_031292;NM_001145256;NM_016123;NM_001098	chr12:44152506-44152922	Island
cg25101225	MCF2L;MCF2L	0.56	0.1	-3.21	0.4	0.8	0.00132418	0.741064	13	112753743	NM_001112732;NM_024979	chr13:113705500-113705778	Island
cg06090867	UBXN10	0.61	0.09	-3.21	0.45	0.83	0.00132628	0.741064	1	20384369	NM_152376	chr1:20512360-20512797	N_Shore
cg18651347	AUTS2;AUTS2	0.57	0.1	-3.21	0.4	0.8	0.00132939	0.741064	7	69740568	NM_015570;NM_001127231
cg03649589	CSGALNACT1;CSGALNACT1;CSGALNACT1	1.8	0.33	3.21	1.26	2.57	0.00132984	0.741064	8	19505215	NM_001130518;NR_024040;NM_018371	chr8:19459905-19460137	S_Shore
cg13869019	NA	0.54	0.1	-3.21	0.37	0.79	0.00133047	0.741064	4	77944955		chr4:77723092-77723424	S_Shelf
cg10836809	GLIS3	1.81	0.34	3.21	1.26	2.61	0.00133248	0.741064	9	4290203	NM_001042413	chr9:4297817-4300182	S_Shore
cg07381806	MOBKL2A	0.55	0.1	-3.21	0.38	0.79	0.00133388	0.741064	19	2045327	NM_130807	chr19:2095395-2095727	N_Shore
cg09035699	ACSL6;ACSL6	0.55	0.1	-3.21	0.38	0.79	0.00133576	0.741064	5	131338360	NM_001009185;NM_015256
cg26505691	IL21R;IL21R;IL21R	1.68	0.27	3.21	1.22	2.3	0.00133627	0.741064	16	27368834	NM_181078;NM_181079;NM_021798
cg21081817	PCDHB16	1.85	0.35	3.21	1.27	2.69	0.00133789	0.741064	5	140542922	NM_020957	chr5:140563510-140564361	N_Shore
cg19954448	NA	1.58	0.22	3.21	1.19	2.09	0.00133969	0.741064	17	74153091
cg06366189	NA	1.85	0.36	3.21	1.27	2.7	0.00133995	0.741064	1	165951051		chr1:167684279-167684492	Island
cg14150354	BCL11B;BCL11B	0.59	0.1	-3.21	0.42	0.81	0.00134251	0.741064	14	98759990	NM_022898;NM_138576
cg08984586	RNF44	0.59	0.1	-3.21	0.42	0.81	0.0013454	0.741064	5	175896224	NM_014901	chr5:175963498-175965116	Island
cg00347863	SGCE;SGCE;SGCE	1.74	0.3	3.21	1.24	2.45	0.00134759	0.741064	7	94058633	NM_001099400;NM_001099401;NM_003919
cg06817737	WNK1	0.55	0.1	-3.21	0.39	0.79	0.00134861	0.741064	12	836657	NM_018979
cg25580581	NA	1.69	0.27	3.21	1.22	2.32	0.00134995	0.741064	10	3843668
cg14663208	HIVEP3;HIVEP3	1.83	0.34	3.21	1.26	2.64	0.00135048	0.741064	1	42139994	NM_024503;NM_001127714
cg08457980	AFF3;AFF3	1.92	0.39	3.2	1.29	2.86	0.00135318	0.741542	2	99961415	NM_001025108;NM_002285
cg02492104	RNF13;RNF13	0.6	0.1	-3.2	0.44	0.82	0.00135621	0.742114	3	151072217	NM_007282;NM_183381
cg14757661	NA	1.83	0.34	3.2	1.26	2.64	0.00135854	0.742114	5	92710064
cg19179102	MGMT	0.53	0.1	-3.2	0.36	0.78	0.00135973	0.742114	10	131369427	NM_002412
cg07960084	TMEM11;TMEM11;TMEM11	1.65	0.26	3.2	1.21	2.23	0.00136327	0.742201	17	21058263	NR_024547;NM_003876;NM_003876	chr17:21116850-21118031	Island
cg06894032	SMTN;SMTN;SMTN	1.76	0.31	3.2	1.24	2.48	0.00136611	0.742201	22	29807091	NM_006932;NM_134270;NM_134269	chr22:31476872-31477505	Island
cg01040624	SLC12A8	0.57	0.1	-3.2	0.4	0.8	0.00136812	0.742201	3	126310813	NM_024628
cg27270962	ST3GAL1;ST3GAL1	1.55	0.21	3.2	1.19	2.03	0.00136942	0.742201	8	134567563	NM_003033;NM_173344
cg16618104	CHST11	1.72	0.29	3.2	1.23	2.4	0.00137089	0.742201	12	103377230	NM_018413	chr12:104850253-104852395	S_Shore
cg00951770	RABGGTA;RABGGTA	0.64	0.09	-3.2	0.48	0.84	0.00137177	0.742201	14	23811503	NM_004581;NM_182836	chr14:24740564-24740942	S_Shore
cg17573068	CNIH2	1.7	0.28	3.2	1.23	2.34	0.00137517	0.742201	11	65802076	NM_182553	chr11:66045211-66045708	Island
cg03535933	COPS5;COPS5	1.91	0.39	3.2	1.28	2.84	0.00137568	0.742201	8	68136850	NM_006837;NM_006837	chr8:67976440-67977448	N_Shelf
cg11257981	THYN1;THYN1;THYN1;THYN1;THYN1;THYN1;THYN1;THYN1;ACAD8;THYN1;THYN1	1.68	0.27	3.2	1.22	2.31	0.00137641	0.742201	11	133628431	NM_001037304;NM_001037305;NM_001037304;NM_014174;NM_199297;NM_199298;NM_199297;NM_014174;NM	chr11:134123209-134123996	Island
cg09851620	NA	1.72	0.29	3.2	1.23	2.4	0.00138014	0.742287	1	95175802
cg09547088	SRRT;SRRT;SRRT;SRRT	1.76	0.31	3.2	1.24	2.48	0.00138367	0.742287	7	100310439	NM_001128852;NM_015908;NM_001128853;NM_001128854	chr7:100472375-100473393	Island
cg02480298	PRR5L;PRR5L;PRR5L;PRR5L	1.66	0.26	3.2	1.22	2.27	0.00138788	0.742287	11	36377806	NM_024841;NM_001160167;NM_001160169;NM_001160168
cg11967546	NA	1.59	0.23	3.2	1.2	2.11	0.0013903	0.742287	6	27763149		chr6:27655343-27655707	N_Shore
cg16775460	TBC1D16	1.91	0.39	3.2	1.28	2.83	0.00139193	0.742287	17	75599076	NM_019020	chr17:77983980-77984482	Island
cg03035849	BACH2;BACH2	0.58	0.1	-3.2	0.42	0.81	0.00139276	0.742287	6	91059921	NM_021813;NM_001170794	chr6:91004795-91006944	N_Shore
cg27036376	SORCS2	0.62	0.09	-3.2	0.46	0.83	0.00139514	0.742287	4	7786957	NM_020777
cg15600915	FAM178B	0.61	0.09	-3.2	0.45	0.82	0.001397	0.742287	2	96982351	NM_001122646
cg13763550	NMRAL1;HMOX2	1.6	0.24	3.2	1.2	2.14	0.00139752	0.742287	16	4464224	NM_020677;NM_001127206	chr16:4524138-4524712	Island
cg26032363	SNX21;SNX21;SNX21;SNX21	0.57	0.1	-3.2	0.4	0.8	0.00139808	0.742287	20	43902527	NM_001042633;NM_152897;NM_033421;NM_001042632	chr20:44469288-44469567	N_Shore
cg02971262	C9orf139;FUT7	1.64	0.25	3.2	1.21	2.21	0.00139811	0.742287	9	139045216	NM_207511;NM_004479	chr9:139925243-139925996	Island
cg19517490	ATAD3A;ATAD3A;ATAD3A	0.53	0.1	-3.19	0.36	0.78	0.00140129	0.742287	1	1444012	NM_018188;NM_001170535;NM_001170536	chr1:1455302-1455892	N_Shore
cg01575930	PCDHGA2;PCDHGA4;PCDHGA1;PCDHGA4;PCDHGB1;PCDHGA3	0.58	0.1	-3.19	0.42	0.81	0.00140364	0.742287	5	140713569	NM_018915;NM_032053;NM_018912;NM_018917;NM_018922;NM_018916	chr5:140734720-140735028	N_Shore
cg25941354	CXCR2;CXCR2	1.79	0.33	3.19	1.25	2.56	0.00140428	0.742287	2	218698228	NM_001557;NM_001168298
cg26366347	ICT1	1.85	0.36	3.19	1.27	2.71	0.00140445	0.742287	17	70520455	NM_001545	chr17:73008562-73009170	Island
cg19461252	PNMA1;C14orf43;C14orf43	0.58	0.1	-3.19	0.41	0.81	0.00140745	0.742287	14	73252140	NM_006029;NM_194278;NM_001043318	chr14:74180518-74181264	S_Shore
cg10767164	RPL19P12;NAPEPLD;NAPEPLD	1.71	0.29	3.19	1.23	2.37	0.00140777	0.742287	7	102571263	NR_026660;NM_001122838;NM_198990
cg24598190	NA	1.72	0.29	3.19	1.23	2.4	0.00141074	0.742886	1	56601896
cg02519218	CHFR;CHFR;CHFR;CHFR;CHFR	0.54	0.1	-3.19	0.37	0.79	0.00141385	0.743557	12	131934359	NM_001161345;NM_001161347;NM_018223;NM_001161346;NM_001161344
cg25416125	DGKA;DGKA;DGKA;DGKA	0.56	0.1	-3.19	0.39	0.8	0.00142469	0.745019	12	54615882	NM_201445;NM_201554;NM_001345;NM_201444	chr12:56329518-56329790	Island
cg16896687	NA	0.65	0.09	-3.19	0.5	0.85	0.00142766	0.745019	13	19864332		chr13:20965958-20966509	Island
cg27214652	PPP2R5E;PPP2R5E	1.6	0.23	3.19	1.2	2.13	0.00143308	0.745019	14	63079724	NM_006246;NM_006246	chr14:64009645-64010525	Island
cg03597940	DOHH;DOHH	0.57	0.1	-3.19	0.41	0.81	0.00143457	0.745019	19	3445621	NM_031304;NM_001145165	chr19:3491051-3492502	S_Shelf
cg04116354	MAN1C1	0.56	0.1	-3.19	0.4	0.8	0.00143621	0.745019	1	25876230	NM_020379
cg14327394	RGS3;RGS3;RGS3	1.66	0.27	3.19	1.22	2.27	0.00143911	0.745019	9	115377106	NM_130795;NM_144488;NM_134427
cg02915865	STARD13;STARD13	1.67	0.27	3.19	1.22	2.29	0.00143954	0.745019	13	32668441	NM_052851;NM_178006
cg13959344	NA	1.44	0.16	3.19	1.15	1.8	0.00143983	0.745019	6	33009620
cg03586564	NFATC1;NFATC1;NFATC1	0.63	0.09	-3.19	0.47	0.84	0.00144041	0.745019	18	75259664	NM_006162;NM_172388;NM_172390	chr18:77153292-77160759	Island
cg22279588	C1QTNF7;C1QTNF7	1.65	0.26	3.19	1.21	2.25	0.00144045	0.745019	4	15024808	NM_001135170;NM_001135171
cg07574163	NA	0.54	0.1	-3.19	0.37	0.79	0.00144255	0.745019	14	76568729		chr14:77499154-77499502	N_Shore
cg18085333	OCIAD2;OCIAD2	0.57	0.1	-3.19	0.4	0.8	0.00144287	0.745019	4	48599916	NM_152398;NM_001014446	chr4:48908292-48908850	N_Shelf
cg27140647	KIDINS220	0.57	0.1	-3.19	0.4	0.8	0.00144336	0.745019	2	8894941	NM_020738	chr2:8977373-8977789	Island
cg15726700	LRRC33	1.73	0.3	3.18	1.24	2.43	0.00145192	0.745019	3	197854651	NM_198565	chr3:196366394-196366919	S_Shelf
cg22547764	ETV5	1.74	0.3	3.18	1.24	2.45	0.00145278	0.745019	3	187310179	NM_004454	chr3:185825462-185827003	S_Shore
cg02248809	TAF2	0.61	0.09	-3.18	0.45	0.83	0.00145433	0.745019	8	120914613	NM_003184	chr8:120844798-120845115	S_Shore
cg27038367	SLC38A10;SLC38A10	0.58	0.1	-3.18	0.41	0.81	0.00145439	0.745019	17	76868380	NM_001037984;NM_138570	chr17:79254407-79254608	N_Shore
cg14096569	ZBTB22;TAPBP;TAPBP;TAPBP;ZBTB22	0.58	0.1	-3.18	0.42	0.81	0.00145812	0.745019	6	33391042	NM_005453;NM_003190;NM_172208;NM_172209;NM_001145338	chr6:33282855-33283196	Island
cg26925450	SNORD115-19;SNORD115-17;SNORD115-18	0.66	0.09	-3.18	0.51	0.85	0.00146093	0.745019	15	22998892	NR_003311;NR_003309;NR_003310
cg17917750	CCDC40	0.6	0.1	-3.18	0.44	0.82	0.00146197	0.745019	17	75651863	NM_017950	chr17:78039291-78039547	N_Shelf
cg08289350	CYGB	0.61	0.09	-3.18	0.45	0.83	0.00146342	0.745019	17	72035966	NM_134268
cg14626907	NA	1.59	0.23	3.18	1.2	2.12	0.00146581	0.745019	6	33981669
cg15320925	BET1L;BET1L;RIC8A	1.79	0.33	3.18	1.25	2.57	0.00146583	0.745019	11	197681	NM_016526;NM_001098787;NM_021932	chr11:206975-209225	Island
cg27395226	SRPK2	1.78	0.32	3.18	1.25	2.53	0.00146599	0.745019	7	104781558	NM_182692
cg20617093	TNFSF9	1.56	0.22	3.18	1.19	2.06	0.00146903	0.745019	19	6483849	NM_003811	chr19:6534759-6535079	N_Shore
cg01629058	CN5H6.4;GTSE1	0.65	0.09	-3.18	0.5	0.85	0.00147184	0.745019	22	45071517	NR_024009;NM_016426	chr22:46692210-46693349	Island
cg15209908	CROCC	0.57	0.1	-3.18	0.4	0.81	0.00147208	0.745019	1	17120286	NM_014675
cg10555744	MAN1C1	0.53	0.11	-3.18	0.36	0.78	0.00147354	0.745019	1	25818845	NM_020379	chr1:25944099-25944772	S_Shore
cg03904674	INPP5F;INPP5F	0.58	0.1	-3.18	0.42	0.81	0.0014738	0.745019	10	121577416	NM_014937;NR_003252
cg00287773	C5orf32	1.71	0.29	3.18	1.23	2.39	0.0014747	0.745019	5	139574803	NM_032412
cg17079034	KLHL30	1.76	0.31	3.18	1.24	2.5	0.00147817	0.745019	2	238712019	NM_198582	chr2:239048071-239048454	N_Shore
cg17486314	BACH2;BACH2	0.57	0.1	-3.18	0.41	0.81	0.00148002	0.745019	6	90834948	NM_021813;NM_001170794
cg07643061	TCEB3C;TCEB3CL;KATNAL2	0.62	0.09	-3.18	0.46	0.83	0.00148306	0.745019	18	42809306	NM_145653;NM_001100817;NM_031303	chr18:44554879-44556671	Island
cg24613906	NA	0.6	0.1	-3.18	0.43	0.82	0.00148382	0.745019	8	27508670		chr8:27449751-27450063	S_Shelf
cg21035142	CRYGN	0.59	0.1	-3.18	0.43	0.82	0.00148394	0.745019	7	150767873	NM_144727	chr7:151136933-151137273	Island
cg17657618	KIAA1026	1.59	0.23	3.18	1.19	2.11	0.0014851	0.745019	1	15300241	NM_201628
cg19866622	NA	1.65	0.26	3.18	1.21	2.25	0.00148664	0.745019	12	128988707
cg10507365	C2orf76;DBI;DBI;DBI;DBI	0.59	0.1	-3.18	0.42	0.81	0.0014945	0.74678	2	119841147	NM_001017927;NM_001079862;NM_001079863;NM_020548;NM_020548	chr2:120124241-120125287	Island
cg04954894	DDHD2;DDHD2;DDHD2	0.59	0.1	-3.18	0.42	0.82	0.0014953	0.74678	8	38209077	NM_001164232;NM_015214;NM_001164234	chr8:38088735-38089956	Island
cg07119168	SPTB	1.77	0.32	3.18	1.24	2.52	0.00149569	0.74678	14	64295006	NM_001024858
cg20381060	HIRA	0.59	0.1	-3.18	0.43	0.82	0.00149813	0.747074	22	17698659	NM_003325
cg00944712	NA	1.64	0.26	3.17	1.21	2.23	0.00150488	0.748504	6	24468135		chr6:24360029-24360411	Island
cg02578058	UNC80;UNC80	0.58	0.1	-3.17	0.41	0.81	0.00150775	0.748504	2	210377820	NM_032504;NM_182587	chr2:210673292-210673546	N_Shelf
cg01544405	NA	1.7	0.28	3.17	1.22	2.36	0.00150918	0.748504	9	95368350		chr9:96328766-96329171	N_Shore
cg00592795	OLFM2	0.6	0.1	-3.17	0.44	0.82	0.00151477	0.748504	19	9830064	NM_058164	chr19:9964944-9965433	S_Shelf
cg04734587	DNAH5	0.59	0.1	-3.17	0.43	0.82	0.00151647	0.748504	5	13863143	NM_001369	chr5:13810126-13810333	Island
cg15571277	FLJ16779;NKAIN4	0.57	0.1	-3.17	0.4	0.8	0.001518	0.748504	20	61355694	NR_024389;NM_152864	chr20:61884644-61886387	Island
cg27151122	NA	1.83	0.35	3.17	1.26	2.65	0.00151881	0.748504	12	48733674		chr12:50451197-50451943	N_Shelf
cg08771019	ZBTB22;TAPBP;TAPBP;TAPBP;ZBTB22	0.57	0.1	-3.17	0.41	0.81	0.0015197	0.748504	6	33391123	NM_005453;NM_003190;NM_172208;NM_172209;NM_001145338	chr6:33282855-33283196	Island
cg09089913	NA	1.78	0.33	3.17	1.25	2.55	0.00152129	0.748504	3	121346084
cg07092593	MARCKSL1;MARCKSL1	0.57	0.1	-3.17	0.4	0.81	0.00152194	0.748504	1	32574320	NM_023009;NM_023009	chr1:32800859-32802229	Island
cg24228952	NA	0.59	0.1	-3.17	0.43	0.82	0.00152406	0.748504	2	215403924
cg21226353	NA	0.57	0.1	-3.17	0.4	0.8	0.00152452	0.748504	9	98459535		chr9:99416904-99417592	S_Shelf
cg23597430	RPRD1B	0.56	0.1	-3.17	0.39	0.8	0.00152664	0.748504	20	36152444	NM_021215
cg17765304	PRDXDD1P	1.8	0.33	3.17	1.25	2.59	0.00152691	0.748504	2	55362762	NR_027258	chr2:55509233-55509720	Island
cg01745766	FAM117B	0.54	0.11	-3.17	0.37	0.79	0.00153366	0.749055	2	203212406	NM_173511	chr2:203499508-203500697	S_Shelf
cg11335172	IL18RAP	1.65	0.26	3.17	1.21	2.24	0.0015344	0.749055	2	102400231	NM_003853
cg04739400	PTPRN2;PTPRN2;PTPRN2	2.22	0.56	3.17	1.36	3.64	0.0015376	0.749055	7	157671661	NM_002847;NM_130842;NM_130843	chr7:157980786-157981462	N_Shore
cg01976303	ANKRD11	1.73	0.3	3.17	1.23	2.42	0.00153996	0.749055	16	87920686	NM_013275
cg05621843	C9orf3	0.55	0.1	-3.17	0.37	0.79	0.00154004	0.749055	9	96846218	NM_032823	chr9:97807450-97807694	N_Shore
cg10411388	ZBTB9;ZBTB9	0.61	0.1	-3.17	0.45	0.83	0.00154162	0.749055	6	33530404	NM_152735;NM_152735	chr6:33422046-33422530	Island
cg26369259	ACCN1;ACCN1	1.89	0.38	3.17	1.28	2.81	0.00154299	0.749055	17	28364749	NM_001094;NM_183377
cg23513690	SH3RF2	1.44	0.17	3.17	1.15	1.81	0.00154421	0.749055	5	145296294	NM_152550	chr5:145316145-145316354	N_Shore
cg17840453	TRIM28	0.59	0.1	-3.17	0.43	0.82	0.00154522	0.749055	19	63747532	NM_005762	chr19:59055376-59056482	Island
cg14500801	NA	1.78	0.32	3.17	1.24	2.53	0.00154655	0.749055	4	48899453
cg12082871	RELL2;RELL2;HDAC3;RELL2	1.64	0.26	3.16	1.21	2.22	0.00155124	0.749149	5	140997859	NM_173828;NM_173828;NM_003883;NM_001130029	chr5:141016320-141017685	Island
cg13319761	OR4A47	0.6	0.1	-3.16	0.44	0.83	0.00155239	0.749149	11	48466354	NM_001005512
cg01552504	PAPD5;PAPD5	0.56	0.1	-3.16	0.4	0.8	0.0015534	0.749149	16	48746404	NM_001040285;NM_001040284
cg11170956	EXT1	1.71	0.29	3.16	1.23	2.39	0.00155551	0.749149	8	119107506	NM_000127
cg14455421	ASB16	1.85	0.36	3.16	1.26	2.71	0.00155949	0.749149	17	39603222	NM_080863
cg21564495	FAM19A5;FAM19A5	0.59	0.1	-3.16	0.43	0.82	0.0015618	0.749149	22	47409709	NM_015381;NM_001082967	chr22:49018917-49019317	S_Shelf
cg15170424	TMEM55A	0.61	0.1	-3.16	0.44	0.83	0.00156208	0.749149	8	92122073	NM_018710
cg19771372	CREB3L3;CREB3L3	1.84	0.35	3.16	1.26	2.68	0.00156219	0.749149	19	4104713	NM_032607;NM_032607
cg27617225	CPSF1;MIR1234	1.76	0.32	3.16	1.24	2.5	0.00156497	0.749149	8	145596420	NM_013291;NR_031600	chr8:145621585-145621891	S_Shelf
cg02128325	NRG2;NRG2;NRG2;NRG2;NRG2;NRG2;NRG2;NRG2	0.56	0.1	-3.16	0.39	0.8	0.00156527	0.749149	5	139403006	NM_004883;NM_013981;NM_013982;NM_013982;NM_013983;NM_013983;NM_013981;NM_004883	chr5:139422076-139423150	Island
cg17186428	SUV420H1;SUV420H1	0.54	0.11	-3.16	0.37	0.79	0.00157271	0.75182	11	67716989	NM_017635;NM_016028
cg17339073	NA	0.59	0.1	-3.16	0.43	0.82	0.001577	0.752635	5	95386953
cg09283223	ALDOA	0.6	0.1	-3.16	0.44	0.82	0.00157991	0.752635	16	29974472	NM_000034	chr16:30064200-30064678	S_Shelf
cg09729172	POTEF	1.86	0.37	3.16	1.27	2.73	0.00158103	0.752635	2	130603644	NM_001099771
cg20980960	INF2;INF2	2.06	0.47	3.16	1.32	3.24	0.00158186	0.752635	14	104250169	NM_022489;NM_001031714	chr14:105181017-105181450	N_Shore
cg02594500	C20orf141;LOC100288797	0.59	0.1	-3.16	0.43	0.82	0.00158891	0.754243	20	2744128	NM_080739;NM_001167670
cg15376064	NA	0.57	0.1	-3.16	0.4	0.81	0.00158897	0.754243	2	650753		chr2:660666-660909	Island
cg22745437	WDR87;SIPA1L3	0.58	0.1	-3.16	0.42	0.82	0.00159416	0.754897	19	43089609	NM_031951;NM_015073	chr19:38397003-38398165	Island
cg06286308	UBE2N	1.8	0.34	3.16	1.25	2.6	0.00159774	0.754897	12	92360460	NM_003348	chr12:93834935-93836089	S_Shore
cg26314722	NA	0.52	0.11	-3.16	0.34	0.78	0.00159867	0.754897	1	232933923
cg02729747	NA	0.55	0.1	-3.16	0.38	0.8	0.00160002	0.754897	7	152006423		chr7:152372980-152373421	S_Shelf
cg25893560	KCNJ1;KCNJ1;KCNJ1;KCNJ1;KCNJ1	0.55	0.1	-3.16	0.38	0.8	0.00160095	0.754897	11	128215332	NM_153764;NM_153767;NM_153766;NM_153765;NM_000220
cg17387746	NA	0.62	0.09	-3.16	0.46	0.84	0.00160155	0.754897	19	2901636		chr19:2950359-2950962	Island
cg23483530	LMAN2	1.64	0.26	3.15	1.2	2.22	0.00161351	0.758481	5	176692583	NM_006816	chr5:176759071-176759361	S_Shore
cg12099952	OXT	0.55	0.1	-3.15	0.38	0.8	0.00161484	0.758481	20	3001037	NM_000915	chr20:3052097-3053103	Island
cg01471203	AUTS2;AUTS2	0.6	0.1	-3.15	0.43	0.82	0.00161496	0.758481	7	69893352	NM_015570;NM_001127231	chr7:70254894-70255986	Island
cg15220969	NA	1.75	0.31	3.15	1.23	2.47	0.00161972	0.758481	21	43643540		chr21:44818894-44819446	Island
cg26438942	NA	0.6	0.1	-3.15	0.44	0.83	0.00162214	0.758481	15	75482243
cg06104511	SHCBP1	1.44	0.16	3.15	1.15	1.8	0.00162502	0.758481	16	45212974	NM_024745	chr16:46655002-46655374	S_Shore
cg04123385	NA	1.54	0.21	3.15	1.18	2.01	0.0016262	0.758481	20	36736050		chr20:37302813-37303388	N_Shore
cg23601066	NA	0.62	0.09	-3.15	0.46	0.84	0.00162646	0.758481	12	58275802		chr12:59989651-59990507	N_Shore
cg13740815	SHANK1	0.49	0.11	-3.15	0.31	0.76	0.00162705	0.758481	19	55862168	NM_016148	chr19:51169659-51172023	Island
cg14522718	SLC25A25;SLC25A25;SLC25A25;SLC25A25	0.52	0.11	-3.15	0.35	0.78	0.00163131	0.758481	9	129908695	NM_001006642;NM_001006643;NM_052901;NM_001006641
cg13980863	NA	1.81	0.34	3.15	1.25	2.63	0.00163162	0.758481	9	135107652
cg19015897	TMEM100;TMEM100	1.73	0.3	3.15	1.23	2.44	0.00163165	0.758481	17	51153371	NM_001099640;NM_018286
cg20199333	F2	0.64	0.09	-3.15	0.48	0.84	0.00164054	0.761011	11	46697366	NM_000506
cg09682469	NA	0.59	0.1	-3.15	0.42	0.82	0.00164122	0.761011	12	117533371
cg04320635	NA	1.67	0.27	3.15	1.21	2.3	0.00164292	0.761011	16	84176164
cg13718185	RHOBTB2;RHOBTB2;RHOBTB2	1.75	0.31	3.15	1.24	2.49	0.00165307	0.761011	8	22933220	NM_015178;NM_001160036;NM_001160037
cg11829616	FARP1	0.6	0.1	-3.15	0.44	0.82	0.00165343	0.761011	13	97899679	NM_005766
cg22639325	EEF1D;EEF1D;EEF1D;EEF1D;EEF1D;EEF1D;EEF1D	1.65	0.27	3.15	1.21	2.27	0.0016576	0.761011	8	144743304	NM_032378;NM_001130055;NM_001960;NM_001130056;NM_001130054;NM_001130057;NM_001130053	chr8:144675988-144676207	N_Shelf
cg27263049	SPATC1;SPATC1	1.71	0.29	3.15	1.22	2.39	0.00165956	0.761011	8	145158288	NM_001134374;NM_198572
cg04332927	NA	0.6	0.1	-3.14	0.44	0.83	0.00166276	0.761011	6	44147462		chr6:44041014-44041468	N_Shore
cg05894122	FAM160A2;FAM160A2	1.75	0.31	3.14	1.23	2.47	0.00166277	0.761011	11	6212667	NM_032127;NM_001098794	chr11:6255768-6256179	Island
cg18816605	PTPN14	0.61	0.1	-3.14	0.45	0.83	0.00166595	0.761011	1	212668979	NM_005401
cg11099262	MEGF11	0.65	0.09	-3.14	0.5	0.85	0.00166723	0.761011	15	64127629	NM_032445
cg07629094	ZNF432	0.55	0.1	-3.14	0.38	0.8	0.0016692	0.761011	19	57244025	NM_014650	chr19:52551831-52552214	Island
cg01120307	SEMA4D	0.57	0.1	-3.14	0.4	0.81	0.00166921	0.761011	9	91168969	NM_001142287
cg09502619	IFT140	0.56	0.1	-3.14	0.39	0.8	0.00167141	0.761011	16	1549530	NM_014714
cg26214074	C2orf16	1.74	0.31	3.14	1.23	2.47	0.0016723	0.761011	2	27652711	NM_032266
cg16277214	CMTM7;CMTM7	0.55	0.1	-3.14	0.38	0.8	0.0016735	0.761011	3	32409343	NM_138410;NM_181472	chr3:32433104-32434162	S_Shore
cg16612511	KIF1C	1.7	0.29	3.14	1.22	2.36	0.00167352	0.761011	17	4867730	NM_006612
cg17481490	C17orf97	1.67	0.27	3.14	1.21	2.29	0.00167483	0.761011	17	260296	NM_001013672	chr17:259754-260306	Island
cg11132223	SELE	0.57	0.1	-3.14	0.4	0.81	0.00167707	0.761011	1	167963184	NM_000450
cg18900838	GOSR1;GOSR1;GOSR1	0.61	0.1	-3.14	0.45	0.83	0.00167769	0.761011	17	25828463	NM_001007024;NM_004871;NM_001007025	chr17:28804336-28804693	Island
cg01903374	TNFAIP8L2	0.56	0.1	-3.14	0.39	0.8	0.00167811	0.761011	1	149396468	NM_024575
cg05760937	INPP5A	1.58	0.23	3.14	1.19	2.1	0.00167849	0.761011	10	134402158	NM_005539	chr10:134555113-134555338	N_Shelf
cg06038472	RAB43	0.73	0.07	-3.14	0.6	0.89	0.0016846	0.761317	3	130319072	NM_198490	chr3:128839934-128840633	N_Shelf
cg15252243	NA	0.53	0.11	-3.14	0.36	0.79	0.00168515	0.761317	4	90250561		chr4:90031904-90033005	N_Shore
cg15364509	MDP1	1.84	0.36	3.14	1.26	2.7	0.00168828	0.761317	14	23755555	NM_138476	chr14:24682402-24682837	S_Shelf
cg05015996	NA	1.64	0.26	3.14	1.21	2.24	0.00168903	0.761317	14	55289183
cg26730831	ARAP1;ARAP1;ARAP1	0.68	0.08	-3.14	0.53	0.87	0.00168921	0.761317	11	72094769	NM_001135190;NM_015242;NM_001040118
cg17973462	MLLT1	0.65	0.09	-3.14	0.49	0.85	0.00169046	0.761317	19	6230770	NM_005934	chr19:6279483-6280231	Island
cg15135222	COLQ;COLQ	1.68	0.28	3.14	1.22	2.33	0.0016951	0.762147	3	15539194	NM_080539;NM_005677
cg08128361	KCTD19	1.68	0.28	3.14	1.22	2.32	0.00169608	0.762147	16	65893553	NM_001100915
cg24445570	RG9MTD1	1.65	0.26	3.14	1.21	2.26	0.00170066	0.762695	3	102763340	NM_017819	chr3:101280545-101280952	Island
cg08309251	ITGB2	0.56	0.1	-3.14	0.39	0.8	0.00170107	0.762695	21	45172734	NM_001127491	chr21:46351328-46352911	N_Shelf
cg18535611	NA	1.6	0.24	3.14	1.19	2.15	0.00170788	0.764381	13	27403434		chr13:28501859-28502090	S_Shelf
cg16324121	IL17RE;IL17RE;IL17RE	1.69	0.28	3.14	1.22	2.35	0.00170861	0.764381	3	9929273	NM_153480;NM_153483;NM_153481	chr3:9956822-9957664	N_Shelf
cg16600934	AKT1;AKT1;AKT1	0.57	0.1	-3.14	0.41	0.81	0.00171411	0.765997	14	104329806	NM_001014431;NM_005163;NM_001014432	chr14:105261334-105261624	N_Shelf
cg03036777	TRIM62	1.78	0.33	3.14	1.24	2.55	0.00171668	0.766298	1	33421406	NM_018207	chr1:33646613-33647878	S_Shore
cg17678115	C11orf46	0.61	0.1	-3.13	0.45	0.83	0.00172227	0.767204	11	30314850	NM_152316
cg23366376	NA	0.58	0.1	-3.13	0.41	0.82	0.00172567	0.767204	6	100693637		chr6:100583880-100584154	S_Shelf
cg01032650	ADAM33;ADAM33	0.6	0.1	-3.13	0.43	0.82	0.00172648	0.767204	20	3602766	NM_153202;NM_025220	chr20:3653190-3654773	Island
cg05889961	NA	1.74	0.31	3.13	1.23	2.46	0.0017293	0.767204	11	44706077		chr11:44748205-44749761	Island
cg09754197	RREB1;RREB1;RREB1;RREB1	0.59	0.1	-3.13	0.43	0.82	0.00173087	0.767204	6	7058737	NM_001003700;NM_001003699;NM_001168344;NM_001003698	chr6:7107075-7109854	S_Shelf
cg25023994	BANK1;BANK1;BANK1;BANK1	1.61	0.24	3.13	1.2	2.17	0.00173233	0.767204	4	102930796	NM_001127507;NM_017935;NM_001127507;NM_017935	chr4:102711829-102712199	N_Shore
cg22106284	POM121C	1.84	0.36	3.13	1.26	2.7	0.00173395	0.767204	7	74890963	NM_001099415	chr7:75051059-75051612	S_Shore
cg22230912	OXNAD1	0.57	0.1	-3.13	0.4	0.81	0.00173655	0.767204	3	16306339	NM_138381
cg15837086	PIK3R3;PIK3R3	0.59	0.1	-3.13	0.42	0.82	0.00174036	0.767204	1	46278652	NM_003629;NM_001114172
cg05859578	NFATC1;NFATC1;NFATC1;NFATC1	0.59	0.1	-3.13	0.42	0.82	0.00174511	0.767204	18	75373573	NM_006162;NM_172388;NM_172389;NM_172387	chr18:77272584-77273603	Island
cg12109838	NHEDC2	1.65	0.26	3.13	1.21	2.26	0.00174737	0.767204	4	104216427	NM_178833	chr4:103997208-103998007	N_Shore
cg02276807	NA	0.56	0.1	-3.13	0.39	0.81	0.00174865	0.767204	12	131532750		chr12:133022649-133022863	Island
cg04260065	NA	1.66	0.27	3.13	1.21	2.28	0.00174908	0.767204	6	44872610
cg24685587	SPEG	1.7	0.29	3.13	1.22	2.37	0.00175011	0.767204	2	220008812	NM_005876	chr2:220299483-220300243	S_Shore
cg20079193	TRIP13;BRD9;BRD9;TRIP13;BRD9	0.61	0.1	-3.13	0.45	0.83	0.00175131	0.767204	5	945529	NM_004237;NM_001009877;NR_027633;NM_001166260;NM_023924	chr5:892522-893479	Island
cg08241225	ATP4A	1.64	0.26	3.13	1.2	2.24	0.0017528	0.767204	19	40733350	NM_000704
cg07102397	FOXN3;FOXN3	0.61	0.1	-3.13	0.44	0.83	0.00175434	0.767204	14	88934480	NM_005197;NM_001085471
cg06690168	LRRC33	1.64	0.26	3.13	1.2	2.24	0.00175476	0.767204	3	197851952	NM_198565	chr3:196366394-196366919	S_Shore
cg03160637	DAK;DDB1	0.61	0.1	-3.13	0.45	0.83	0.00176275	0.767518	11	60857665	NM_015533;NM_001923	chr11:61100073-61100972	S_Shore
cg08665685	SMTN;SMTN;SMTN	1.7	0.29	3.13	1.22	2.36	0.00176519	0.767518	22	29830397	NM_006932;NM_134270;NM_134269	chr22:31500396-31501239	Island
cg12403889	C1orf187	1.72	0.3	3.13	1.22	2.41	0.00176599	0.767518	1	11675925	NM_198545	chr1:11750701-11752651	S_Shore
cg23218559	AMH	0.56	0.1	-3.13	0.39	0.8	0.00176759	0.767518	19	2201956	NM_000479	chr19:2250560-2253959	Island
cg26761501	NA	1.69	0.28	3.13	1.22	2.34	0.00176797	0.767518	11	17185691		chr11:17229114-17229833	Island
cg07286253	SNORA13;NCRNA00219	0.59	0.1	-3.13	0.43	0.82	0.00176845	0.767518	5	111523946	NR_002922;NR_015370	chr5:111496407-111497040	N_Shore
cg10055386	ERLIN1;ERLIN1;ERLIN1	0.55	0.1	-3.13	0.38	0.8	0.00177268	0.767518	10	101935755	NM_006459;NM_001100626;NM_001100626	chr10:101945571-101945907	Island
cg13575058	MOBKL3;MOBKL3;MOBKL3	1.63	0.25	3.13	1.2	2.21	0.00177622	0.767518	2	198088710	NM_199482;NM_001100819;NM_015387	chr2:198380423-198381301	Island
cg05931551	ZCCHC11;ZCCHC11;ZCCHC11	0.55	0.11	-3.13	0.37	0.8	0.00177769	0.767518	1	52664798	NM_001009881;NM_001009882;NM_015269
cg16005540	NA	0.61	0.1	-3.12	0.44	0.83	0.00177871	0.767518	19	13844813		chr19:13983596-13984152	Island
cg19272832	NA	0.67	0.09	-3.12	0.52	0.86	0.00177929	0.767518	10	11525466
cg07335397	KAT2A;DHX58	0.54	0.11	-3.12	0.37	0.8	0.00178217	0.767518	17	37519293	NM_021078;NM_024119	chr17:40269400-40269613	N_Shelf
cg11667400	UBAC2;UBAC2;UBAC2	0.58	0.1	-3.12	0.41	0.82	0.00178408	0.767518	13	98761610	NM_001144072;NM_177967;NR_026644
cg22125922	ZNF337	0.61	0.1	-3.12	0.45	0.83	0.00178872	0.767518	20	25625738	NM_015655	chr20:25676700-25677784	Island
cg11305058	BAT1;SNORD84;BAT1	0.61	0.1	-3.12	0.44	0.83	0.00178907	0.767518	6	31617603	NM_004640;NR_003065;NM_080598	chr6:31509668-31509896	N_Shore
cg08954352	NA	0.57	0.1	-3.12	0.4	0.81	0.00178921	0.767518	10	43680905
cg05185926	ARHGAP26;ARHGAP26	1.7	0.29	3.12	1.22	2.37	0.00178999	0.767518	5	142582303	NM_001135608;NM_015071
cg05990008	OSGIN1;OSGIN1;OSGIN1	1.57	0.23	3.12	1.18	2.09	0.00179069	0.767518	16	82556569	NM_182981;NM_182980;NM_013370	chr16:83998884-83999139	Island
cg05850431	HEPHL1	0.64	0.09	-3.12	0.48	0.85	0.00179183	0.767518	11	93392996	NM_001098672
cg01471843	NA	0.58	0.1	-3.12	0.41	0.82	0.00179452	0.767518	2	31361539
cg26581503	NA	1.66	0.27	3.12	1.21	2.27	0.00179533	0.767518	22	40634526		chr22:42305617-42307254	N_Shore
cg19215110	DDR1;DDR1	0.58	0.1	-3.12	0.41	0.82	0.00179748	0.767627	6	30958892	NM_001954;NM_013993	chr6:30852102-30852676	N_Shore
cg15757195	NA	1.7	0.29	3.12	1.22	2.37	0.00180677	0.768606	2	8339783
cg15723723	C6orf47	0.57	0.1	-3.12	0.4	0.81	0.00180966	0.768606	6	31735062	NM_021184	chr6:31628338-31628658	N_Shore
cg00638992	ARID3B	1.62	0.25	3.12	1.2	2.19	0.00181021	0.768606	15	72667213	NM_006465
cg03761006	NA	2.04	0.46	3.12	1.3	3.19	0.00181048	0.768606	16	28158758
cg09837977	LRRN3;LRRN3;IMMP2L;LRRN3;LRRN3;LRRN3;LRRN3	0.56	0.1	-3.12	0.39	0.81	0.00181189	0.768606	7	110518437	NM_001099660;NM_018334;NM_032549;NM_001099658;NM_001099658;NM_001099660;NM_018334
cg25335107	PCMTD1	0.56	0.1	-3.12	0.39	0.81	0.00181267	0.768606	8	52935081	NM_052937
cg20496311	PRPF8	0.54	0.11	-3.12	0.37	0.8	0.00181308	0.768606	17	1525352	NM_006445
cg02735684	SNX29	0.62	0.1	-3.12	0.46	0.84	0.00181505	0.768637	16	12572519	NM_001080530	chr16:12662362-12662677	S_Shelf
cg22707016	ZFYVE19;DNAJC17	1.7	0.29	3.12	1.22	2.37	0.00181862	0.769343	15	38886139	NM_001077268;NM_018163	chr15:41099243-41099878	N_Shore
cg10423607	CPA6;CPA6	0.61	0.1	-3.12	0.45	0.83	0.00182264	0.769695	8	68581034	NM_020361;NM_001127445
cg13939185	RORB	0.54	0.11	-3.12	0.37	0.8	0.0018236	0.769695	9	76305904	NM_006914	chr9:77112712-77113583	S_Shelf
cg02190390	DAAM1	0.61	0.1	-3.12	0.45	0.83	0.00182584	0.769695	14	58905626	NM_014992
cg17573028	TSNARE1	1.85	0.37	3.12	1.26	2.73	0.00182707	0.769695	8	143361012	NM_145003	chr8:143361313-143361642	S_Shore
cg18419020	C18orf56;TYMS	1.65	0.27	3.12	1.2	2.27	0.00183385	0.771451	18	647815	NM_001012716;NM_001071	chr18:657401-658745	Island
cg20577663	CDRT4	0.53	0.11	-3.12	0.36	0.79	0.00183612	0.771451	17	15301370	NM_173622
cg08972190	MAD1L1;MAD1L1;MAD1L1	0.56	0.1	-3.12	0.39	0.8	0.0018386	0.771451	7	2105521	NM_003550;NM_001013837;NM_001013836
cg15357156	NA	0.61	0.1	-3.12	0.44	0.83	0.00183928	0.771451	1	23756960		chr1:23884842-23885087	N_Shore
cg02423030	MAST1	0.59	0.1	-3.11	0.43	0.82	0.00184281	0.771451	19	12829505	NM_014975	chr19:12969200-12969521	N_Shore
cg23982237	FBXO9;FBXO9	0.64	0.09	-3.11	0.49	0.85	0.00184712	0.771451	6	53037442	NM_033481;NM_033480	chr6:52930050-52930758	N_Shore
cg03936955	CNTN2	1.65	0.27	3.11	1.2	2.26	0.00184774	0.771451	1	203297603	NM_005076
cg13724812	TGFBR2;TGFBR2	0.51	0.11	-3.11	0.34	0.78	0.00184947	0.771451	3	30664839	NM_001024847;NM_003242
cg22694703	TEAD1	0.52	0.11	-3.11	0.35	0.79	0.00185006	0.771451	11	12652480	NM_021961	chr11:12695414-12696981	Island
cg16409970	UNC84A;UNC84A	1.57	0.23	3.11	1.18	2.08	0.00185133	0.771451	7	857570	NM_025154;NM_001130965	chr7:886803-887535	S_Shelf
cg07049086	LSP1;LSP1;LSP1;LSP1	1.65	0.27	3.11	1.2	2.26	0.00185222	0.771451	11	1852201	NM_001013253;NM_001013254;NM_002339;NM_001013255	chr11:1892037-1892556	S_Shelf
cg02439053	JUND;JUND	0.64	0.09	-3.11	0.48	0.85	0.00185426	0.771507	19	18251991	NM_005354;NM_005354	chr19:18390360-18392734	Island
cg05483875	NA	1.65	0.27	3.11	1.2	2.26	0.00185784	0.772205	7	2406486		chr7:2442792-2444011	N_Shelf
cg12093775	NA	1.58	0.23	3.11	1.19	2.12	0.00186066	0.772462	13	111596066		chr13:112547458-112548130	Island
cg24768002	MAML2	0.54	0.11	-3.11	0.36	0.79	0.00186228	0.772462	11	95713711	NM_032427
cg06560760	ARMC3	0.58	0.1	-3.11	0.42	0.82	0.00187461	0.77457	10	23256853	NM_173081
cg19507256	ZNF862	0.57	0.1	-3.11	0.4	0.81	0.00187766	0.77457	7	149183411	NM_001099220
cg27409012	UAP1	0.62	0.1	-3.11	0.46	0.84	0.0018792	0.77457	1	160797797	NM_003115	chr1:162530856-162531853	Island
cg07220903	CCDC12	1.76	0.32	3.11	1.23	2.52	0.00187937	0.77457	3	46948288	NM_144716
cg00093177	NA	0.59	0.1	-3.11	0.43	0.83	0.00188329	0.77457	17	34439021
cg14531026	EIF4G1;EIF4G1;SNORD66;EIF4G1;EIF4G1;EIF4G1	0.64	0.09	-3.11	0.49	0.85	0.00188454	0.77457	3	185525980	NM_198241;NM_182917;NR_003055;NM_198242;NM_198244;NM_004953	chr3:184045016-184045236	N_Shore
cg13995432	DNAJC19	1.76	0.32	3.11	1.23	2.52	0.00188487	0.77457	3	182189961	NM_145261	chr3:180707266-180707627	Island
cg17258335	NA	0.61	0.1	-3.11	0.45	0.83	0.00188762	0.77457	17	1421528		chr17:1478047-1478259	N_Shelf
cg23938213	FOXO1	0.59	0.1	-3.11	0.42	0.82	0.00189026	0.77457	13	40137125	NM_002015	chr13:41238500-41241750	Island
cg20657709	BRE;BRE;BRE;BRE;BRE	1.67	0.28	3.11	1.21	2.31	0.00189042	0.77457	2	28363074	NM_199192;NM_199193;NM_199191;NM_004899;NM_199194
cg05992830	NA	1.7	0.29	3.11	1.22	2.38	0.00189102	0.77457	5	1353894
cg18281016	ZNF8;ZNF8	1.46	0.18	3.11	1.15	1.86	0.00189224	0.77457	19	63482183	NM_021089;NM_021089	chr19:58789914-58790972	Island
cg21929771	PTPRU;PTPRU;PTPRU	0.56	0.1	-3.11	0.39	0.81	0.00189265	0.77457	1	29459167	NM_133178;NM_133177;NM_005704	chr1:29585897-29586598	Island
cg08846592	NA	0.62	0.1	-3.11	0.46	0.84	0.00189685	0.77457	21	45263770		chr21:46438140-46439343	Island
cg12284769	NA	0.53	0.11	-3.11	0.36	0.79	0.00189767	0.77457	12	123825322
cg07283441	PVT1	0.59	0.1	-3.11	0.42	0.82	0.00189801	0.77457	8	129101005	NR_003367
cg00998774	AGAP1;AGAP1	1.66	0.27	3.1	1.21	2.29	0.00190643	0.77722	2	236671626	NM_014914;NM_001037131	chr2:237010218-237010450	N_Shelf
cg16730716	IL32;IL32;IL32;IL32;IL32;IL32;IL32;IL32	0.65	0.09	-3.1	0.5	0.85	0.0019102	0.777806	16	3054987	NM_001012631;NM_001012632;NM_001012633;NM_001012636;NM_001012718;NM_004221;NM_001012634;NM_
cg22987992	FNDC3B;FNDC3B	0.6	0.1	-3.1	0.44	0.83	0.00191348	0.777806	3	173358384	NM_001135095;NM_022763
cg09745987	XYLT1	1.73	0.31	3.1	1.22	2.44	0.00191582	0.777806	16	17226367	NM_022166
cg11436025	DSCAML1	1.75	0.31	3.1	1.23	2.49	0.00191697	0.777806	11	116881448	NM_020693
cg00027120	TAS2R39	0.62	0.1	-3.1	0.46	0.84	0.00191748	0.777806	7	142590954	NM_176881
cg15601264	NA	1.74	0.31	3.1	1.23	2.47	0.00192646	0.780165	17	52219696
cg02387613	TOPBP1	0.57	0.1	-3.1	0.4	0.81	0.00192715	0.780165	3	134863169	NM_007027	chr3:133380458-133380989	Island
cg13506559	NA	0.64	0.09	-3.1	0.48	0.85	0.00192958	0.780365	9	138166134		chr9:139024316-139025832	S_Shore
cg17516825	NA	0.56	0.11	-3.1	0.39	0.81	0.0019346	0.78139	1	111015350		chr1:111216244-111217937	N_Shelf
cg16288865	TMEM170B	1.64	0.26	3.1	1.2	2.24	0.00193812	0.78139	6	11664536	NM_001100829
cg05698098	FADS2	0.59	0.1	-3.1	0.43	0.83	0.00194067	0.78139	11	61352070	NM_004265	chr11:61594996-61596710	Island
cg07211496	PDE11A	1.51	0.2	3.1	1.16	1.96	0.00194102	0.78139	2	178681410	NM_001077197	chr2:178977078-178977828	N_Shelf
cg05988358	NA	0.56	0.11	-3.1	0.38	0.81	0.00194404	0.78139	10	73752495		chr10:74079336-74079861	S_Shelf
cg05963604	APPL1	1.68	0.28	3.1	1.21	2.33	0.001947	0.78139	3	57238583	NM_012096	chr3:57261455-57262598	S_Shore
cg26706187	NA	0.66	0.09	-3.1	0.5	0.86	0.00194865	0.78139	11	114529836		chr11:115024607-115024944	Island
cg07584031	TIGD1;EIF4E2	1.65	0.26	3.1	1.2	2.26	0.00194919	0.78139	2	233124631	NM_145702;NM_004846	chr2:233415005-233415811	S_Shore
cg05432003	IFITM1	0.6	0.1	-3.1	0.43	0.83	0.00195156	0.78139	11	302518	NM_003641	chr11:310728-311419	S_Shore
cg09996240	HMG20B	0.58	0.1	-3.1	0.41	0.82	0.00195204	0.78139	19	3525625	NM_006339	chr19:3572545-3574626	Island
cg24514230	CHRNA10	1.63	0.26	3.1	1.2	2.23	0.00195447	0.78139	11	3645298	NM_020402	chr11:3688375-3689007	Island
cg00112798	NA	0.62	0.1	-3.1	0.45	0.84	0.00195663	0.78139	16	86177464
cg05406943	GRIN2A;GRIN2A;GRIN2A;GRIN2A	1.56	0.22	3.1	1.18	2.06	0.00196024	0.78139	16	10183435	NM_001134407;NM_000833;NM_001134408;NM_001134407	chr16:10273943-10277424	Island
cg11557546	ATP10A	1.68	0.28	3.1	1.21	2.33	0.00196646	0.78139	15	23598746	NM_024490
cg15072306	LOC100128977;IMP5	1.94	0.41	3.09	1.27	2.94	0.00197106	0.78139	17	41278655	NR_024559;NM_175882
cg26951091	ESRRB	1.63	0.26	3.09	1.2	2.21	0.00197309	0.78139	14	75914666	NM_004452	chr14:76842506-76843846	S_Shore
cg18851817	YARS2;YARS2	0.62	0.1	-3.09	0.46	0.84	0.00197401	0.78139	12	32800089	NM_001040436;NM_001040436	chr12:32908374-32908981	Island
cg18563999	ZNF385A;ZNF385A	0.57	0.1	-3.09	0.4	0.81	0.00197959	0.78139	12	53071270	NM_001130968;NM_001130967	chr12:54784900-54785238	Island
cg02152819	NA	1.72	0.3	3.09	1.22	2.43	0.00198131	0.78139	2	231966661		chr2:232260100-232261134	N_Shore
cg00475161	KDELR1	0.61	0.1	-3.09	0.44	0.83	0.00198154	0.78139	19	53586704	NM_006801	chr19:48894463-48894927	Island
cg22288637	CDK6;CDK6	1.67	0.28	3.09	1.21	2.31	0.00198254	0.78139	7	92302364	NM_001145306;NM_001259	chr7:92462201-92466387	Island
cg24567537	NA	0.58	0.1	-3.09	0.41	0.82	0.00198371	0.78139	6	29628506		chr6:29521110-29521833	N_Shore
cg08864944	PBX1	1.76	0.32	3.09	1.23	2.52	0.00198397	0.78139	1	162900109	NM_002585
cg02648923	CP	2	0.45	3.09	1.29	3.09	0.00198488	0.78139	3	150386185	NM_000096
cg21232015	CHFR;CHFR;CHFR;CHFR;CHFR	0.57	0.1	-3.09	0.4	0.81	0.00198591	0.78139	12	131934294	NM_001161345;NM_001161347;NM_018223;NM_001161346;NM_001161344
cg18268562	FOXR1	0.51	0.11	-3.09	0.33	0.78	0.00198686	0.78139	11	118347602	NM_181721	chr11:118842379-118842933	Island
cg22566142	LNPEP;LNPEP	0.67	0.09	-3.09	0.52	0.86	0.00198749	0.78139	5	96324249	NM_005575;NM_175920
cg10941749	LYSMD2;LYSMD2	1.7	0.29	3.09	1.21	2.38	0.00198772	0.78139	15	49817811	NM_153374;NM_001143917	chr15:52029230-52030135	S_Shore
cg06581825	SLC4A10	0.56	0.1	-3.09	0.39	0.81	0.00198814	0.78139	2	162546610	NM_022058
cg02636488	NEK4	1.68	0.28	3.09	1.21	2.33	0.00200336	0.78439	3	52777700	NM_003157	chr3:52804559-52805128	N_Shore
cg25352188	RFC3;RFC3	0.59	0.1	-3.09	0.43	0.83	0.00200343	0.78439	13	33290133	NM_002915;NM_181558	chr13:34392127-34392493	Island
cg19645256	TUSC5	0.61	0.1	-3.09	0.44	0.83	0.00200509	0.78439	17	1149002	NM_172367
cg15213605	COG4;SF3B3	0.6	0.1	-3.09	0.44	0.83	0.00200541	0.78439	16	69114986	NM_015386;NM_012426	chr16:70557089-70557486	Island
cg26656136	ANKRD42	1.75	0.32	3.09	1.23	2.5	0.00200547	0.78439	11	82582405	NM_182603	chr11:82904478-82905660	Island
cg04337403	TSSC1	1.74	0.31	3.09	1.22	2.46	0.00201462	0.786109	2	3267744	NM_003310	chr2:3289426-3289731	N_Shore
cg19709354	ASNSD1	1.8	0.34	3.09	1.24	2.61	0.00201606	0.786109	2	190234594	NM_019048	chr2:190526058-190526419	Island
cg07076836	NA	1.79	0.34	3.09	1.24	2.59	0.00201936	0.786109	15	62962782
cg06102790	SLC25A30	1.74	0.31	3.09	1.22	2.48	0.00202138	0.786109	13	44890569	NM_001010875	chr13:45991974-45992591	Island
cg21403771	PODXL;PODXL	0.6	0.1	-3.09	0.44	0.83	0.00202286	0.786109	7	130891936	NM_005397;NM_001018111	chr7:131240513-131241847	Island
cg19806703	NA	1.69	0.29	3.09	1.21	2.35	0.00202298	0.786109	11	127190372
cg12912949	ARVCF	0.61	0.1	-3.09	0.45	0.84	0.00202498	0.786109	22	18384611	NM_001670	chr22:20003521-20004695	Island
cg03165807	NA	1.74	0.31	3.09	1.22	2.47	0.00203267	0.786109	20	34356901		chr20:34893891-34895214	N_Shore
cg09085501	NCOR2;NCOR2	1.72	0.3	3.08	1.22	2.43	0.00203639	0.786109	12	123534349	NM_006312;NM_001077261
cg17526301	NA	0.56	0.1	-3.08	0.39	0.81	0.00203706	0.786109	20	62263896
cg04371288	MAP6;MAP6	1.52	0.21	3.08	1.17	1.99	0.00203991	0.786109	11	75056148	NM_033063;NM_207577	chr11:75378416-75379882	Island
cg20003368	NA	1.58	0.24	3.08	1.18	2.12	0.00203999	0.786109	6	44134453
cg03345448	NA	0.56	0.11	-3.08	0.38	0.81	0.00204272	0.786109	6	40830494
cg08923060	TRIAP1;GATC	0.61	0.1	-3.08	0.45	0.84	0.00204713	0.786109	12	119369085	NM_016399;NM_176818	chr12:120884047-120884703	Island
cg27223891	NA	1.43	0.17	3.08	1.14	1.79	0.00204927	0.786109	7	136529941
cg07277962	CTSB;CTSB;CTSB;CTSB;CTSB	0.59	0.1	-3.08	0.42	0.82	0.00204943	0.786109	8	11739128	NM_147783;NM_147780;NM_147781;NM_147782;NM_001908
cg16705777	KLHL26	1.91	0.4	3.08	1.26	2.87	0.00205442	0.786109	19	18619056	NM_018316	chr19:18761272-18761669	N_Shelf
cg20591695	FLJ32065	1.73	0.31	3.08	1.22	2.45	0.00205581	0.786109	17	60395974	NR_026903	chr17:62961941-62962305	S_Shelf
cg25563087	DHRS7	1.64	0.26	3.08	1.2	2.25	0.00205644	0.786109	14	59701656	NM_016029	chr14:60631740-60632254	Island
cg10790709	NA	1.73	0.31	3.08	1.22	2.45	0.0020565	0.786109	12	94222215
cg02423534	ADCY6;ADCY6	1.69	0.29	3.08	1.21	2.36	0.00205807	0.786109	12	47446447	NM_015270;NM_020983
cg14525270	TIE1	1.71	0.3	3.08	1.22	2.41	0.00205833	0.786109	1	43539234	NM_005424	chr1:43770522-43770880	N_Shelf
cg08780218	NA	1.68	0.28	3.08	1.21	2.34	0.00205915	0.786109	5	172127334		chr5:172197482-172199606	N_Shelf
cg10541534	SETD7	0.64	0.09	-3.08	0.48	0.85	0.00206284	0.786109	4	140649445	NM_030648
cg11457119	NA	1.52	0.2	3.08	1.16	1.98	0.0020659	0.786109	2	172667360		chr2:172959267-172962054	N_Shore
cg22578433	CCND3;TAF8;CCND3	0.6	0.1	-3.08	0.43	0.83	0.00206597	0.786109	6	42125332	NM_001136126;NM_138572;NM_001136017	chr6:42018139-42018604	N_Shore
cg11722183	CPE	1.64	0.26	3.08	1.2	2.24	0.00206771	0.786109	4	166519464	NM_001873	chr4:166299975-166300668	Island
cg15557459	YBX1	1.65	0.27	3.08	1.2	2.27	0.0020679	0.786109	1	42924766	NM_004559	chr1:43147500-43149016	S_Shelf
cg11141561	CAMLG	0.59	0.1	-3.08	0.42	0.83	0.00206906	0.786109	5	134102303	NM_001745	chr5:134074083-134074494	Island
cg05800336	NA	1.6	0.24	3.08	1.19	2.15	0.00206976	0.786109	10	133142059
cg00641933	NA	0.67	0.09	-3.08	0.51	0.86	0.00207012	0.786109	8	687169		chr8:694469-694697	S_Shelf
cg12610169	NA	1.87	0.38	3.08	1.26	2.79	0.00207249	0.78627	1	18608845
cg27313572	VIM	0.61	0.1	-3.08	0.44	0.83	0.00207638	0.786297	10	17311300	NM_003380	chr10:17270430-17272617	Island
cg03666441	KCTD11;ACAP1	0.62	0.1	-3.08	0.46	0.84	0.00207685	0.786297	17	7195395	NM_001002914;NM_014716	chr17:7254622-7255808	Island
cg25256099	NA	1.71	0.3	3.08	1.21	2.4	0.00207894	0.786297	17	77099555		chr17:79485599-79486913	N_Shore
cg14773826	NDUFS4	0.66	0.09	-3.08	0.51	0.86	0.00208034	0.786297	5	52891323	NM_002495	chr5:52856665-52856870	N_Shore
cg24198941	SYNGAP1	0.6	0.1	-3.08	0.43	0.83	0.00208531	0.787288	6	33506655	NM_006772	chr6:33396050-33396296	S_Shelf
cg10878976	TERT;TERT	1.85	0.37	3.08	1.25	2.74	0.00209001	0.787288	5	1310084	NM_198255;NM_198253	chr5:1256968-1257222	Island
cg15773312	HPCAL1;HPCAL1	0.55	0.11	-3.08	0.38	0.81	0.00209039	0.787288	2	10389665	NM_002149;NM_134421
cg15066636	HLA-DPB2	0.6	0.1	-3.08	0.43	0.83	0.00209075	0.787288	6	33187127	NR_001435
cg18259915	LSM14B	0.52	0.11	-3.08	0.34	0.79	0.00209834	0.787729	20	60131836	NM_144703	chr20:60696561-60698342	S_Shore
cg22234930	PKM2;PKM2;PKM2	0.6	0.1	-3.08	0.43	0.83	0.0021009	0.787729	15	70306793	NM_182470;NM_002654;NM_182471	chr15:72522131-72524238	N_Shelf
cg09366620	GRK4;GRK4;GRK4	0.59	0.1	-3.08	0.42	0.83	0.00210124	0.787729	4	3009006	NM_001004057;NM_182982;NM_001004056	chr4:3043018-3043547	N_Shelf
cg04244970	SLAMF7	1.83	0.36	3.08	1.25	2.7	0.00210389	0.787729	1	158975611	NM_021181
cg03985360	ETV1;ETV1;ETV1;ETV1;ETV1;ETV1;ETV1	0.6	0.1	-3.07	0.44	0.83	0.00210642	0.787729	7	13926665	NM_001163147;NM_001163149;NM_001163148;NM_001163152;NM_004956;NM_001163150;NM_001163151
cg17331569	LY9	0.58	0.1	-3.07	0.41	0.82	0.00211083	0.787729	1	159054759	NM_002348
cg10864404	NA	1.9	0.39	3.07	1.26	2.85	0.00211092	0.787729	6	43503747		chr6:43395188-43395894	Island
cg23896695	PVT1	0.55	0.11	-3.07	0.38	0.81	0.00211141	0.787729	8	129000717	NR_003367
cg25863829	APLP2;APLP2;APLP2;APLP2;APLP2;APLP2	1.76	0.32	3.07	1.23	2.52	0.00211272	0.787729	11	129452489	NR_024516;NR_024515;NM_001142276;NM_001642;NM_001142277;NM_001142278
cg12977334	HMHA1	0.59	0.1	-3.07	0.43	0.83	0.00211291	0.787729	19	1031697	NM_012292	chr19:1079682-1081937	Island
cg22628873	GGT6;GGT6	0.57	0.1	-3.07	0.39	0.81	0.00211509	0.787729	17	4411149	NM_001122890;NM_153338
cg20504588	NA	0.62	0.1	-3.07	0.46	0.84	0.00211559	0.787729	8	130323215
cg16746576	OSR2;OSR2	1.65	0.27	3.07	1.2	2.27	0.00211743	0.787729	8	100031294	NM_001142462;NM_053001	chr8:99960497-99961438	S_Shore
cg25404597	MYO5A;MYO5A	0.59	0.1	-3.07	0.42	0.83	0.00212372	0.787729	15	50417859	NM_000259;NM_001142495
cg13471756	CREB3L2	1.53	0.21	3.07	1.17	2.02	0.00212615	0.787729	7	137336834	NM_194071	chr7:137686291-137687056	Island
cg19694519	PPP3CC	0.54	0.11	-3.07	0.37	0.8	0.00212898	0.787729	8	22445151	NM_005605
cg00252616	PCGF3	1.71	0.3	3.07	1.21	2.41	0.00213275	0.787729	4	688303	NM_006315	chr4:698302-698692	Island
cg24882829	NUDT6;NUDT6	0.57	0.1	-3.07	0.4	0.82	0.00213553	0.787729	4	124059167	NM_198041;NM_007083	chr4:123843362-123843795	N_Shelf
cg07398517	NA	1.7	0.29	3.07	1.21	2.38	0.00213682	0.787729	3	30302583
cg06298346	ANKRD33B	1.63	0.26	3.07	1.19	2.22	0.00213709	0.787729	5	10618679	NM_001164440	chr5:10562816-10565680	Island
cg01579218	NA	1.8	0.34	3.07	1.24	2.62	0.00213867	0.787729	16	85869548
cg25901897	NA	0.59	0.1	-3.07	0.42	0.82	0.00214168	0.787729	10	120833965		chr10:120839592-120840480	S_Shelf
cg09377308	NA	1.59	0.24	3.07	1.18	2.13	0.00214168	0.787729	4	124494424
cg15225091	SLC18A2	1.69	0.29	3.07	1.21	2.37	0.00214548	0.787729	10	118991580	NM_003054	chr10:119000435-119001530	S_Shore
cg23075144	SEC1	0.6	0.1	-3.07	0.43	0.83	0.00214574	0.787729	19	53854307	NR_004401	chr19:49164755-49165293	N_Shelf
cg09568731	NA	1.66	0.28	3.07	1.2	2.3	0.00215011	0.787729	6	28566279		chr6:28457568-28457926	S_Shore
cg11535839	NA	1.63	0.26	3.07	1.19	2.22	0.00215167	0.787729	2	28436180
cg01782668	ARHGAP10	1.63	0.26	3.07	1.19	2.23	0.00215494	0.787729	4	149166886	NM_024605
cg05296856	ACAD11	1.8	0.35	3.07	1.24	2.63	0.00215877	0.787729	3	133760097	NM_032169
cg09223212	NA	0.6	0.1	-3.07	0.44	0.83	0.00215992	0.787729	9	137163381		chr9:138023963-138024164	N_Shore
cg20151401	NA	0.62	0.1	-3.07	0.45	0.84	0.00216292	0.787729	1	147408240		chr1:149137542-149138399	S_Shelf
cg24594658	OTOF;OTOF;OTOF;OTOF	0.6	0.1	-3.07	0.43	0.83	0.00216368	0.787729	2	26548700	NM_004802;NM_194322;NM_194248;NM_194323
cg06676847	LGALS8;LGALS8;LGALS8;LGALS8	1.58	0.24	3.07	1.18	2.12	0.00216393	0.787729	1	234754130	NM_201544;NM_201543;NM_006499;NM_201545	chr1:236687071-236687608	Island
cg23521905	SLC15A4;MGC16384	1.63	0.26	3.07	1.19	2.23	0.0021651	0.787729	12	127864643	NM_145648;NR_026666
cg16713465	TNIK;TNIK;TNIK;TNIK;TNIK;TNIK;TNIK;TNIK	0.56	0.11	-3.07	0.39	0.81	0.00217291	0.787729	3	172382824	NM_001161563;NM_001161566;NM_001161560;NM_001161565;NM_001161561;NM_015028;NM_001161562;NM_
cg25583983	MICA	1.56	0.22	3.07	1.17	2.07	0.00217404	0.787729	6	31479799	NM_000247	chr6:31370915-31371917	Island
cg21833076	NA	0.58	0.1	-3.07	0.41	0.82	0.00217555	0.787729	11	104148801
cg13679303	NA	0.57	0.11	-3.07	0.39	0.81	0.00217616	0.787729	9	95663495		chr9:96623110-96623481	S_Shore
cg18750756	SPNS3;SPNS3	1.67	0.28	3.07	1.2	2.31	0.0021762	0.787729	17	4283980	NM_182538;NM_182538
cg08095204	FGF17	1.68	0.29	3.07	1.21	2.35	0.0021764	0.787729	8	21955985	NM_003867
cg20435485	FAM116B	1.68	0.29	3.06	1.21	2.34	0.00217758	0.787729	22	49095640	NM_001001794
cg00026290	CLNK	1.77	0.33	3.06	1.23	2.54	0.0021808	0.787729	4	10295652	NM_052964
cg12858460	EOMES	1.6	0.25	3.06	1.19	2.16	0.002181	0.787729	3	27738741	NM_005442	chr3:27762351-27763995	Island
cg21152671	TRAF1	0.55	0.11	-3.06	0.37	0.81	0.00218108	0.787729	9	122730407	NM_005658	chr9:123690771-123691675	N_Shore
cg24223075	CBL	0.55	0.11	-3.06	0.37	0.81	0.00218152	0.787729	11	118642489	NM_005188
cg02058628	SKI	0.53	0.11	-3.06	0.35	0.8	0.00218572	0.787878	1	2154402	NM_003036	chr1:2158212-2161173	S_Shelf
cg03208125	NA	0.6	0.1	-3.06	0.44	0.83	0.00218637	0.787878	12	79873737
cg26994253	FAM53B	0.58	0.1	-3.06	0.41	0.82	0.00218778	0.787878	10	126360272	NM_014661
cg10626349	NA	1.63	0.26	3.06	1.19	2.22	0.00219478	0.788009	2	88768804		chr2:88990969-88991587	N_Shelf
cg17423416	NA	1.61	0.25	3.06	1.19	2.19	0.00219518	0.788009	6	47223143
cg06240173	RPS27L	1.64	0.26	3.06	1.19	2.25	0.00219564	0.788009	15	61236158	NM_015920	chr15:63449418-63449874	N_Shore
cg18972666	TEKT3	1.56	0.23	3.06	1.17	2.08	0.00219706	0.788009	17	15185910	NM_031898	chr17:15244705-15245126	S_Shore
cg06727490	FGF3	1.6	0.24	3.06	1.18	2.15	0.00219973	0.788009	11	69340918	NM_005247	chr11:69632033-69634710	N_Shore
cg04618171	HPCAL1;HPCAL1	0.56	0.11	-3.06	0.39	0.81	0.00220011	0.788009	2	10387916	NM_002149;NM_134421
cg17010657	PHAX	0.63	0.1	-3.06	0.47	0.85	0.00220315	0.788009	5	125964045	NM_032177	chr5:125936522-125937100	N_Shore
cg13450005	WT1;WIT1;WT1;WT1;WT1	0.55	0.11	-3.06	0.38	0.81	0.00220373	0.788009	11	32413833	NM_024426;NR_023920;NM_024425;NM_000378;NM_024424	chr11:32454874-32457311	Island
cg24239642	UST	0.68	0.09	-3.06	0.54	0.87	0.00221019	0.788957	6	149219249	NM_005715
cg26243740	AP3M2;AP3M2	0.58	0.1	-3.06	0.4	0.82	0.00221222	0.788957	8	42131670	NM_006803;NM_001134296	chr8:42009723-42011098	S_Shore
cg25582488	NA	0.61	0.1	-3.06	0.44	0.84	0.00221365	0.788957	14	68164924		chr14:69095051-69095407	Island
cg16236960	MGAT5;MGAT5	0.72	0.08	-3.06	0.58	0.89	0.00221418	0.788957	2	134728407	NM_002410;NM_002410
cg03239970	ZNRF1	1.72	0.31	3.06	1.22	2.44	0.00221639	0.789048	16	73646436	NM_032268
cg22016731	TRIT1	0.52	0.11	-3.06	0.34	0.79	0.00222487	0.789089	1	40083729	NM_017646
cg09130402	TXNL1;TXNL1	1.76	0.33	3.06	1.23	2.53	0.00222614	0.789089	18	52457118	NR_024546;NM_004786	chr18:54305419-54306087	S_Shore
cg19030737	ITPKB	0.56	0.11	-3.06	0.39	0.81	0.00222617	0.789089	1	224994611	NM_002221	chr1:226924560-226926553	S_Shore
cg23473419	MIR636;SFRS2;MFSD11	0.62	0.1	-3.06	0.46	0.84	0.00222796	0.789089	17	72244433	NR_030366;NM_003016;NM_024311	chr17:74732345-74734222	Island
cg17101358	GRN;GRN	0.57	0.11	-3.06	0.39	0.82	0.00222847	0.789089	17	39778214	NM_002087;NM_002087
cg02525995	NA	0.57	0.11	-3.06	0.39	0.82	0.00223005	0.789089	8	99379511		chr8:99305903-99306726	S_Shelf
cg06808522	NA	0.61	0.1	-3.06	0.44	0.84	0.00223076	0.789089	1	147420555		chr1:149156106-149156671	N_Shelf
cg12944343	NA	0.56	0.11	-3.06	0.38	0.81	0.00223699	0.789089	14	92768169
cg12587471	NA	0.56	0.11	-3.06	0.39	0.81	0.00223704	0.789089	1	24069604		chr1:24194254-24194990	S_Shelf
cg21533897	NRXN2;NRXN2;NRXN2	1.79	0.34	3.06	1.23	2.59	0.00223787	0.789089	11	64133805	NM_138734;NM_138732;NM_015080	chr11:64374818-64375766	S_Shore
cg17400609	LRP5	1.6	0.25	3.06	1.18	2.17	0.00223912	0.789089	11	67910674	NM_002335	chr11:68153809-68154192	Island
cg03922048	YTHDF3	0.62	0.1	-3.06	0.45	0.84	0.00224093	0.789089	8	64247652	NM_152758	chr8:64080674-64081766	S_Shelf
cg05359207	ZNF217	0.57	0.11	-3.06	0.39	0.82	0.00224388	0.789089	20	51629913	NM_006526	chr20:52198058-52198400	N_Shore
cg16840616	NA	1.69	0.29	3.06	1.21	2.37	0.00224421	0.789089	7	188914
cg00128386	KIAA0182;KIAA0182	1.89	0.4	3.06	1.26	2.85	0.00224577	0.789089	16	84223040	NM_001134473;NM_014615	chr16:85666621-85667149	N_Shore
cg20959872	ADORA2B	0.54	0.11	-3.06	0.37	0.8	0.00225045	0.789454	17	15788835	NM_000676	chr17:15847757-15849513	Island
cg10075260	KIAA1712;FBXO8;KIAA1712;FBXO8	1.64	0.27	3.05	1.19	2.26	0.00225261	0.789454	4	175441908	NM_001145314;NM_012180;NM_001040157;NM_012180	chr4:175204565-175205395	Island
cg01544728	NA	0.61	0.1	-3.05	0.44	0.84	0.00225454	0.789454	7	65057675
cg26007445	TEX2	1.8	0.34	3.05	1.23	2.62	0.00225475	0.789454	17	59641298	NM_018469
cg24254842	HIVEP3;HIVEP3	1.7	0.3	3.05	1.21	2.4	0.00225657	0.789454	1	41965940	NM_024503;NM_001127714
cg03621974	CD163;CD163	0.59	0.1	-3.05	0.42	0.83	0.00225858	0.789476	12	7541601	NM_203416;NM_004244
cg17823829	KDM5B	0.63	0.1	-3.05	0.47	0.85	0.00226484	0.790978	1	201032377	NM_006618
cg09174829	GUCA2A	0.61	0.1	-3.05	0.45	0.84	0.00227896	0.793205	1	42403992	NM_033553
cg26468119	ATP2A3;ATP2A3;ATP2A3;ATP2A3;ATP2A3;ATP2A3;ATP2A3	0.6	0.1	-3.05	0.44	0.83	0.00227969	0.793205	17	3814545	NM_174958;NM_174956;NM_174955;NM_174954;NM_174953;NM_005173;NM_174957	chr17:3867059-3868095	Island
cg11696575	ING3;ING3	1.71	0.3	3.05	1.21	2.41	0.00228159	0.793205	7	120378561	NM_198267;NM_019071	chr7:120590584-120591328	Island
cg16410796	SNTG2	1.85	0.37	3.05	1.25	2.75	0.00228311	0.793205	2	1270417	NM_018968
cg22587327	MCEE;MPHOSPH10	1.55	0.22	3.05	1.17	2.04	0.00228402	0.793205	2	71210798	NM_032601;NM_005791	chr2:71357187-71357952	Island
cg19574395	PDLIM7;PDLIM7;PDLIM7	1.61	0.25	3.05	1.19	2.2	0.00228495	0.793205	5	176855512	NM_005451;NM_213636;NM_203352	chr5:176923804-176925339	N_Shore
cg09250727	AHCY	1.45	0.18	3.05	1.14	1.84	0.0022887	0.793252	20	32363445	NM_001161766
cg07046426	NA	1.67	0.28	3.05	1.2	2.33	0.002289	0.793252	2	237288642
cg13459035	SLC13A4	1.64	0.27	3.05	1.19	2.25	0.00229097	0.793254	7	135019541	NM_012450
cg16836311	MAN1C1	0.54	0.11	-3.05	0.36	0.8	0.00229723	0.794357	1	25817299	NM_020379	chr1:25944099-25944772	Island
cg16518115	SERINC5	0.54	0.11	-3.05	0.36	0.8	0.00229808	0.794357	5	79585071	NM_178276	chr5:79551369-79552294	N_Shelf
cg11935248	CDYL;CDYL;CDYL;CDYL	1.65	0.27	3.05	1.19	2.27	0.00230089	0.794648	6	4887482	NM_004824;NR_026590;NM_001143971;NM_001143970
cg04025728	RPL22	1.69	0.29	3.05	1.21	2.38	0.00230471	0.795078	1	6182275	NM_000983	chr1:6259178-6259883	Island
cg19270623	CNGA4	1.68	0.29	3.05	1.2	2.34	0.00230776	0.795078	11	6215669	NM_001037329	chr11:6261340-6261735	N_Shelf
cg10204725	NLRP4	0.7	0.08	-3.05	0.56	0.88	0.00230945	0.795078	19	61059642	NM_134444	chr19:56369415-56369669	N_Shore
cg11681959	KCNK15	0.57	0.1	-3.05	0.4	0.82	0.00231303	0.795078	20	42807783	NM_022358	chr20:43374349-43374890	Island
cg22076757	MYBPHL	1.73	0.31	3.05	1.22	2.46	0.00231363	0.795078	1	109651228	NM_001010985
cg07351675	MAFK	0.72	0.08	-3.05	0.58	0.89	0.00231393	0.795078	7	1544789	NM_002360	chr7:1575736-1575993	S_Shelf
cg07774884	STC1	0.47	0.12	-3.05	0.29	0.76	0.0023162	0.795184	8	23768309	NM_003155
cg13983779	NA	0.52	0.11	-3.05	0.34	0.79	0.00232259	0.795513	9	19454742
cg03488588	EGFL8	0.61	0.1	-3.05	0.45	0.84	0.00232267	0.795513	6	32243107	NM_030652	chr6:32134460-32135196	Island
cg02355183	UNC5D	1.69	0.29	3.05	1.21	2.38	0.00232307	0.795513	8	35356966	NM_080872
cg18575438	NA	1.65	0.27	3.04	1.2	2.28	0.00233112	0.797597	6	151853561		chr6:151814980-151815527	N_Shelf
cg20510033	NA	0.6	0.1	-3.04	0.44	0.84	0.00233363	0.797779	1	8882721
cg13977604	ALG2;ALG2	0.57	0.1	-3.04	0.4	0.82	0.0023366	0.798121	9	101019608	NR_024532;NM_033087	chr9:101983719-101984961	N_Shelf
cg05622261	FNDC3B;FNDC3B	0.65	0.09	-3.04	0.49	0.86	0.00234613	0.799629	3	173239863	NM_022763;NM_001135095	chr3:171757493-171758724	N_Shore
cg25309558	WDR65;WDR65;EBNA1BP2;EBNA1BP2;WDR65;EBNA1BP2;WDR65;WDR65;WDR65	1.68	0.29	3.04	1.2	2.35	0.00235047	0.799629	1	43410706	NM_001167965;NM_001167965;NM_006824;NM_001159936;NM_001167966;NM_001159936;NM_152498;NR_030	chr1:43637503-43638052	S_Shore
cg18603838	PRLR	1.63	0.26	3.04	1.19	2.23	0.00235115	0.799629	5	35173035	NM_000949
cg24533673	TUBG2	1.66	0.28	3.04	1.2	2.31	0.0023521	0.799629	17	38068522	NM_016437	chr17:40811232-40811597	S_Shelf
cg02552572	MT4	1.68	0.29	3.04	1.2	2.35	0.0023521	0.799629	16	55155247	NM_032935
cg22910549	KLHDC7B	0.64	0.09	-3.04	0.48	0.85	0.00235321	0.799629	22	49331983	NM_138433	chr22:50984972-50988141	Island
cg03065783	NA	1.65	0.27	3.04	1.2	2.29	0.00235649	0.799629	11	63201845		chr11:63448704-63449386	N_Shelf
cg00462849	NA	1.73	0.31	3.04	1.22	2.47	0.00235985	0.799629	2	12770478		chr2:12856625-12859019	N_Shelf
cg08162325	NA	1.82	0.36	3.04	1.24	2.67	0.00235996	0.799629	1	164177140		chr1:165910640-165910978	N_Shore
cg04706627	TMEM150B	1.68	0.28	3.04	1.2	2.34	0.00236093	0.799629	19	60528564	NM_001085488
cg18926062	NA	0.63	0.1	-3.04	0.46	0.85	0.00236277	0.799629	15	75864711
cg05094216	MED12L;P2RY12	0.59	0.1	-3.04	0.42	0.83	0.00236547	0.799875	3	152584611	NM_053002;NM_022788
cg10034028	NA	0.59	0.1	-3.04	0.42	0.83	0.00237049	0.799952	2	151165399
cg21784498	TMEM97	0.57	0.11	-3.04	0.4	0.82	0.00237183	0.799952	17	23670049	NM_014573	chr17:26645860-26646605	Island
cg12047944	SPNS3	0.62	0.1	-3.04	0.45	0.84	0.00237659	0.799952	17	4283194	NM_182538
cg23894571	PPP2R3C;KIAA0391	0.6	0.1	-3.04	0.43	0.84	0.00237683	0.799952	14	34661446	NM_017917;NM_014672	chr14:35591126-35592003	Island
cg00103299	NA	0.57	0.11	-3.04	0.39	0.82	0.00237691	0.799952	15	91163251
cg11142248	FLJ43390	1.72	0.31	3.04	1.21	2.44	0.00237757	0.799952	14	61663642	NR_015358
cg13609939	OAT	1.68	0.29	3.04	1.2	2.36	0.00238757	0.802005	10	126095150	NM_000274	chr10:126106818-126107862	N_Shore
cg01057248	NA	1.63	0.26	3.04	1.19	2.23	0.00238841	0.802005	19	2838520		chr19:2888929-2889212	N_Shore
cg19627034	NA	1.73	0.31	3.04	1.21	2.47	0.00239017	0.802005	1	110278191
cg10799791	TBPL2	1.61	0.25	3.04	1.18	2.18	0.00239313	0.802005	14	54978118	NM_199047	chr14:55907197-55907433	S_Shore
cg20424486	SLC10A7;SLC10A7	0.55	0.11	-3.04	0.38	0.81	0.00239358	0.802005	4	147658578	NM_001029998;NM_032128	chr4:147443091-147444062	N_Shelf
cg07207833	EPHA2	1.68	0.29	3.04	1.2	2.35	0.0023979	0.802786	1	16337003	NM_004431	chr1:16464376-16464621	Island
cg19009469	NA	0.64	0.09	-3.03	0.48	0.85	0.00240552	0.803629	6	166632515		chr6:166711162-166711605	S_Shore
cg25142847	NA	1.7	0.3	3.03	1.21	2.4	0.00241636	0.803629	6	74132459		chr6:74079389-74079723	N_Shelf
cg03010383	B3GAT1;B3GAT1	0.63	0.1	-3.03	0.47	0.85	0.0024181	0.803629	11	133759396	NM_018644;NM_054025	chr11:134253449-134254151	S_Shore
cg22328837	RUNX2;RUNX2;RUNX2	1.64	0.27	3.03	1.19	2.26	0.00241837	0.803629	6	45530098	NM_001015051;NM_001024630;NM_004348
cg15503081	DNASE2	1.79	0.35	3.03	1.23	2.62	0.00241943	0.803629	19	12853867	NM_001375	chr19:12991690-12992508	S_Shore
cg05293897	NA	0.61	0.1	-3.03	0.45	0.84	0.0024206	0.803629	2	226621957
cg08889789	MAEA;MAEA	0.56	0.11	-3.03	0.39	0.82	0.00242396	0.803629	4	1295886	NM_005882;NM_001017405	chr4:1304768-1305114	S_Shore
cg23334298	CNOT6L	0.6	0.1	-3.03	0.43	0.83	0.00242415	0.803629	4	78911561	NM_144571
cg25648203	AHRR	0.6	0.1	-3.03	0.43	0.83	0.00242667	0.803629	5	448444	NM_020731
cg00170236	MIR25;MCM7;MCM7;MIR93	1.7	0.3	3.03	1.21	2.39	0.0024281	0.803629	7	99529540	NR_029498;NM_005916;NM_182776;NR_029510
cg26246947	C1orf228	0.55	0.11	-3.03	0.38	0.81	0.0024302	0.803629	1	44963697	NM_001145636	chr1:45189705-45190558	S_Shore
cg06147743	C20orf111	0.62	0.1	-3.03	0.45	0.84	0.00243313	0.803629	20	42269002	NM_016470	chr20:42839134-42839883	N_Shelf
cg10015444	NA	1.75	0.33	3.03	1.22	2.52	0.0024336	0.803629	14	61343382
cg11138362	PRDM16;PRDM16	0.75	0.07	-3.03	0.62	0.9	0.00243465	0.803629	1	3229852	NM_022114;NM_199454	chr1:3239915-3240261	Island
cg05620821	ALDH3B1;ALDH3B1;ALDH3B1	1.78	0.34	3.03	1.23	2.59	0.0024348	0.803629	11	67534194	NM_001030010;NM_000694;NM_001161473
cg07352185	NA	1.8	0.35	3.03	1.23	2.63	0.00243526	0.803629	2	242595954		chr2:242948740-242952837	N_Shore
cg05654096	NUAK1	0.64	0.1	-3.03	0.47	0.85	0.00243641	0.803629	12	105001821	NM_014840
cg26937148	NR2F1;NR2F1	1.52	0.21	3.03	1.16	2	0.00243663	0.803629	5	92945403	NM_005654;NM_005654	chr5:92919558-92921430	Island
cg21069019	NA	0.58	0.1	-3.03	0.41	0.83	0.00244017	0.803629	2	6553729		chr2:6635949-6636160	S_Shore
cg02878183	NA	1.62	0.26	3.03	1.19	2.22	0.00244097	0.803629	14	65357899
cg05970434	EGFL8	1.64	0.27	3.03	1.19	2.27	0.00244392	0.803629	6	32242439	NM_030652	chr6:32134460-32135196	Island
cg07349203	TPCN1;TPCN1	1.63	0.26	3.03	1.19	2.23	0.00245046	0.803629	12	112210492	NM_001143819;NM_017901
cg12571920	NA	1.69	0.29	3.03	1.2	2.37	0.00245121	0.803629	5	176473673		chr5:176543900-176544228	N_Shelf
cg18718102	SURF6	1.6	0.25	3.03	1.18	2.17	0.0024519	0.803629	9	135193110	NM_006753	chr9:136202804-136203247	S_Shore
cg06973463	NA	0.59	0.1	-3.03	0.42	0.83	0.00245255	0.803629	1	992527		chr1:1002663-1005318	Island
cg11352290	C2orf18;C2orf18	0.6	0.1	-3.03	0.44	0.84	0.002454	0.803629	2	26840711	NM_017877;NM_017877	chr2:26987030-26987500	Island
cg04029159	SIGIRR;SIGIRR;SIGIRR	0.61	0.1	-3.03	0.44	0.84	0.00245526	0.803629	11	405080	NM_001135053;NM_001135054;NM_021805	chr11:416419-417650	N_Shore
cg12165685	SLC1A5;SLC1A5;SLC1A5;SLC1A5	1.68	0.29	3.03	1.2	2.34	0.00245971	0.803629	19	51979949	NM_001145145;NM_001145145;NM_005628;NM_001145144	chr19:47290585-47291983	N_Shelf
cg13488013	NA	1.74	0.32	3.03	1.22	2.5	0.00246018	0.803629	17	44947679		chr17:47590142-47590415	S_Shelf
cg23925994	CRADD	1.56	0.23	3.03	1.17	2.08	0.00246294	0.803629	12	92669497	NM_003805
cg12800734	ABHD15	1.63	0.26	3.03	1.19	2.24	0.00246379	0.803629	17	24913261	NM_198147	chr17:27893086-27896078	N_Shelf
cg12050045	GVIN1	0.59	0.1	-3.03	0.42	0.83	0.002464	0.803629	11	6695245	NR_003945
cg11105610	LGALS3BP	0.56	0.11	-3.03	0.39	0.82	0.00246904	0.80386	17	74487947	NM_005567
cg21905167	COMT;COMT;COMT;COMT	0.64	0.09	-3.03	0.48	0.86	0.00246968	0.80386	22	18329585	NM_001135162;NM_001135161;NM_000754;NM_007310
cg16890121	POLR1D	1.64	0.27	3.03	1.19	2.26	0.00247344	0.80386	13	27096579	NM_152705	chr13:28194183-28196249	S_Shelf
cg03054909	NA	0.6	0.1	-3.03	0.43	0.84	0.00247484	0.80386	1	153541395		chr1:155278407-155278743	N_Shelf
cg19935261	NA	1.59	0.24	3.03	1.18	2.14	0.00247612	0.80386	17	72564129		chr17:75051946-75052535	Island
cg13853734	PAPPA	0.61	0.1	-3.03	0.45	0.84	0.00247664	0.80386	9	118124060	NM_002581
cg08793511	NA	0.58	0.1	-3.02	0.41	0.83	0.00248719	0.804632	2	227406309		chr2:227700313-227701115	N_Shelf
cg01414289	PLXNC1	0.6	0.1	-3.02	0.44	0.84	0.00248828	0.804632	12	93066121	NM_005761	chr12:94541727-94544000	Island
cg01274524	NA	0.61	0.1	-3.02	0.44	0.84	0.00248995	0.804632	7	144911211
cg13212232	COPS3	0.64	0.09	-3.02	0.48	0.85	0.00249116	0.804632	17	17124876	NM_003653	chr17:17183886-17184699	Island
cg17469265	WDR19	0.6	0.1	-3.02	0.43	0.84	0.00249207	0.804632	4	38859748	NM_025132	chr4:39183823-39184225	N_Shore
cg05976481	NA	0.63	0.1	-3.02	0.46	0.85	0.00249324	0.804632	12	91049099
cg13054523	NA	0.66	0.09	-3.02	0.51	0.87	0.00249415	0.804632	17	78649142		chr17:81057525-81057881	N_Shore
cg17887685	KATNAL2;TCEB3B	0.55	0.11	-3.02	0.38	0.81	0.00249493	0.804632	18	42816054	NM_031303;NM_016427	chr18:44561025-44561822	S_Shore
cg10625579	NA	0.61	0.1	-3.02	0.44	0.84	0.00249823	0.804668	1	932498
cg03235894	CYBASC3;CYBASC3;CYBASC3	1.58	0.24	3.02	1.17	2.12	0.00250028	0.804668	11	60875070	NM_001161452;NM_153611;NM_001161454
cg19731340	SPRY4;SPRY4	0.63	0.1	-3.02	0.46	0.85	0.00250349	0.804668	5	141684893	NM_001127496;NM_030964	chr5:141703749-141705023	Island
cg18449739	DTX1;DTX1	0.59	0.1	-3.02	0.42	0.83	0.00250499	0.804668	12	111980084	NM_004416;NM_004416	chr12:113494389-113495534	S_Shore
cg06431188	BBC3;BBC3;BBC3;BBC3	1.62	0.26	3.02	1.19	2.22	0.00251259	0.805902	19	52419066	NM_014417;NM_001127241;NM_001127240;NM_001127242	chr19:47729420-47730033	N_Shelf
cg19514928	TMEM56	1.51	0.21	3.02	1.16	1.98	0.00251442	0.805902	1	95356224	NM_152487	chr1:95582750-95583572	S_Shore
cg18642369	DOCK9;DOCK9	0.57	0.11	-3.02	0.4	0.82	0.00251482	0.805902	13	98449232	NM_015296;NM_001130049
cg18877309	PRKCZ;PRKCZ;PRKCZ	0.58	0.1	-3.02	0.4	0.82	0.00251937	0.80621	1	2095203	NM_001033581;NM_001033582;NM_002744
cg17223520	LCK;LCK	0.53	0.11	-3.02	0.35	0.8	0.00252233	0.80621	1	32511701	NM_005356;NM_001042771	chr1:32740710-32741544	N_Shore
cg05710032	NA	1.78	0.34	3.02	1.22	2.58	0.00252315	0.80621	16	86370570		chr16:87812833-87813070	Island
cg04485603	CLOCK	0.6	0.1	-3.02	0.44	0.84	0.00252375	0.80621	4	56071167	NM_004898
cg17102807	POLR1C;POLR1C;YIPF3	0.6	0.1	-3.02	0.43	0.84	0.00252961	0.806359	6	43591360	NM_004875;NM_203290;NM_015388	chr6:43484561-43484887	N_Shore
cg19831369	HPS4;SRRD	0.62	0.1	-3.02	0.45	0.85	0.00252966	0.806359	22	25211026	NM_022081;NM_001013694	chr22:26879458-26879930	S_Shore
cg15599795	VOPP1	0.62	0.1	-3.02	0.46	0.85	0.00253019	0.806359	7	55512682	NM_030796
cg15868367	BRSK2	1.64	0.27	3.02	1.19	2.25	0.0025325	0.806458	11	1428001	NM_003957	chr11:1471339-1471595	Island
cg04581571	NA	1.72	0.31	3.02	1.21	2.46	0.00253803	0.806866	4	115146346
cg15090909	TBC1D9B;TBC1D9B	0.61	0.1	-3.02	0.44	0.84	0.0025393	0.806866	5	179238951	NM_015043;NM_198868	chr5:179306108-179306346	Island
cg14218269	PGLS	0.59	0.1	-3.02	0.41	0.83	0.00254049	0.806866	19	17489153	NM_012088	chr19:17631780-17631992	N_Shelf
cg18952546	NA	1.66	0.28	3.02	1.2	2.32	0.00254383	0.806866	6	158058069
cg27058052	MIR498	0.63	0.1	-3.02	0.46	0.85	0.00254412	0.806866	19	58869043	NR_030182
cg09913208	NA	1.44	0.18	3.02	1.14	1.83	0.00254784	0.806866	13	24191278		chr13:25292745-25293036	S_Shore
cg21652505	EID2B	0.61	0.1	-3.02	0.44	0.84	0.00254891	0.806866	19	44715380	NM_152361	chr19:40022952-40023667	Island
cg24852949	MCCC1	0.58	0.1	-3.02	0.41	0.83	0.00255307	0.806866	3	184262548	NM_020166	chr3:182782174-182782576	N_Shelf
cg04876548	QPRT	0.62	0.1	-3.02	0.46	0.85	0.00255318	0.806866	16	29616242	NM_014298	chr16:29706198-29706458	S_Shelf
cg03039974	FTL	1.7	0.3	3.02	1.2	2.39	0.00255393	0.806866	19	54158981	NM_000146	chr19:49468372-49469376	N_Shore
cg07679948	DGKA;DGKA;DGKA;DGKA	0.56	0.11	-3.02	0.38	0.82	0.00255573	0.806866	12	54615908	NM_201445;NM_201554;NM_001345;NM_201444	chr12:56329518-56329790	Island
cg01761966	NA	0.61	0.1	-3.02	0.44	0.84	0.00255926	0.807003	6	52280973		chr6:52171922-52172147	S_Shore
cg14194983	NPPA	1.74	0.32	3.02	1.21	2.49	0.00256015	0.807003	1	11830885	NM_006172
cg08690459	NR1H3;NR1H3;NR1H3;NR1H3;NR1H3	1.76	0.33	3.02	1.22	2.55	0.00256557	0.80808	11	47236162	NM_001130101;NM_001130102;NM_005693;NM_005693;NM_001130101
cg20858454	STIM1	0.7	0.08	-3.01	0.56	0.88	0.00257149	0.808962	11	3967313	NM_003156
cg08884752	SKI	0.58	0.1	-3.01	0.41	0.83	0.00257336	0.808962	1	2151861	NM_003036	chr1:2158212-2161173	S_Shore
cg16253989	GMIP	0.63	0.1	-3.01	0.47	0.85	0.00257437	0.808962	19	19612082	NM_016573	chr19:19748266-19749131	S_Shore
cg06117093	HDAC4	0.6	0.1	-3.01	0.43	0.84	0.00257809	0.808962	2	239956594	NM_006037
cg01963059	C1orf161	1.58	0.24	3.01	1.17	2.13	0.00258154	0.808962	1	116459811	NM_152367
cg27381549	ADORA2A	0.55	0.11	-3.01	0.38	0.81	0.00258202	0.808962	22	23154483	NM_000675	chr22:24819537-24820810	S_Shelf
cg13693582	ACTN1;ACTN1;ACTN1	0.6	0.1	-3.01	0.43	0.83	0.00258543	0.808962	14	68511655	NM_001130004;NM_001102;NM_001130005	chr14:69444639-69446826	N_Shelf
cg22505006	ZBTB7B	0.57	0.11	-3.01	0.39	0.82	0.00258613	0.808962	1	153248453	NM_015872
cg04488758	USP44	0.58	0.11	-3.01	0.4	0.82	0.0025871	0.808962	12	94469497	NM_032147	chr12:95941906-95942979	S_Shelf
cg24142464	PABPC4;PABPC4;PABPC4	0.58	0.1	-3.01	0.41	0.83	0.00259072	0.808962	1	39813076	NM_001135654;NM_003819;NM_001135653	chr1:40041317-40042667	N_Shore
cg25801622	PITPNM2	1.68	0.29	3.01	1.2	2.35	0.00259311	0.808962	12	122162366	NM_020845
cg25554943	OSMR	1.6	0.25	3.01	1.18	2.17	0.00259656	0.808962	5	38960430	NM_003999
cg14841483	ACSL6;ACSL6	0.59	0.1	-3.01	0.42	0.83	0.00259657	0.808962	5	131338570	NM_001009185;NM_015256
cg26182037	NEK8	0.59	0.1	-3.01	0.42	0.83	0.00260242	0.808962	17	24079827	NM_178170	chr17:27055187-27056056	Island
cg05706898	TTLL10;TTLL10	0.61	0.1	-3.01	0.44	0.84	0.00260288	0.808962	1	1105783	NM_153254;NM_001130045	chr1:1115574-1116006	Island
cg17882460	PSENEN;U2AF1L4;U2AF1L4	1.58	0.24	3.01	1.17	2.13	0.00260383	0.808962	19	40928233	NM_172341;NM_144987;NM_001040425	chr19:36235807-36236548	Island
cg27172745	BANP;BANP	1.82	0.36	3.01	1.23	2.7	0.00260386	0.808962	16	86663199	NM_017869;NM_079837	chr16:88105640-88105908	Island
cg03955321	NDUFAF1;NDUFAF1	1.72	0.31	3.01	1.21	2.46	0.00260437	0.808962	15	39481844	NM_016013;NM_016013	chr15:41694493-41694756	Island
cg14641600	TCF7;TCF7;TCF7;TCF7;TCF7;TCF7	0.56	0.11	-3.01	0.39	0.82	0.00261154	0.810565	5	133511069	NM_003202;NM_201632;NM_213648;NM_201634;NM_001134851;NM_001134852
cg11134430	NA	1.61	0.26	3.01	1.18	2.2	0.00261558	0.810676	3	195470120		chr3:193987425-193987758	Island
cg21949997	CCDC61	0.6	0.1	-3.01	0.43	0.83	0.0026159	0.810676	19	51209498	NM_001080402	chr19:46518283-46520080	N_Shore
cg06189038	GAL3ST4	0.57	0.11	-3.01	0.39	0.82	0.00262195	0.811169	7	99605070	NM_024637	chr7:99768884-99769559	N_Shore
cg05225634	NA	0.6	0.1	-3.01	0.43	0.84	0.00262446	0.811169	6	156759980		chr6:156718071-156718547	Island
cg12895370	ACRBP	1.69	0.3	3.01	1.2	2.39	0.00262479	0.811169	12	6626077	NM_032489	chr12:6756001-6756679	N_Shore
cg16314058	ZNF691	0.61	0.1	-3.01	0.44	0.84	0.00262632	0.811169	1	43084940	NM_015911	chr1:43312258-43312513	Island
cg24650267	NA	0.57	0.11	-3.01	0.39	0.82	0.00262953	0.811169	10	110216681		chr10:110225927-110226465	S_Shore
cg13754915	C9orf167	0.61	0.1	-3.01	0.45	0.84	0.00263495	0.81126	9	139294093	NM_017723	chr9:140172613-140176105	Island
cg16248432	DIP2B	0.61	0.1	-3.01	0.44	0.84	0.00263499	0.81126	12	49261110	NM_173602
cg16365601	LGMN;LGMN	1.57	0.24	3.01	1.17	2.11	0.00263601	0.81126	14	92255199	NM_001008530;NM_005606
cg04826516	C16orf42;GNPTG	1.62	0.26	3.01	1.18	2.22	0.00263807	0.81126	16	1341899	NM_001001410;NM_032520	chr16:1401334-1402348	Island
cg21786349	GGT7	0.61	0.1	-3.01	0.44	0.84	0.00264091	0.81126	20	32924401	NM_178026	chr20:33460430-33460866	Island
cg04976151	POLR2C	0.61	0.1	-3.01	0.44	0.84	0.00264276	0.81126	16	56053829	NM_032940	chr16:57496476-57497038	N_Shore
cg22245792	NA	0.61	0.1	-3.01	0.44	0.84	0.00264656	0.81126	12	129959468		chr12:131389263-131389783	S_Shelf
cg04258934	PIGH	0.61	0.1	-3.01	0.44	0.84	0.00264906	0.81126	14	67132617	NM_004569	chr14:68066584-68067134	N_Shelf
cg00947478	NA	0.58	0.1	-3.01	0.41	0.83	0.00265051	0.81126	14	105481673
cg16190718	STK19;STK19;DOM3Z;STK19	0.6	0.1	-3.01	0.43	0.84	0.00265405	0.81126	6	32047085	NM_032454;NM_004197;NM_005510;NR_026717	chr6:31939730-31940559	N_Shore
cg14146378	ARID1B;ARID1B;ARID1B	1.71	0.3	3	1.2	2.42	0.00265992	0.81126	6	157570089	NM_017519;NM_175863;NM_020732
cg11321298	SGSM3	1.65	0.27	3	1.19	2.28	0.00266309	0.81126	22	39096456	NM_015705	chr22:40766459-40767033	Island
cg12089204	TOLLIP	0.59	0.1	-3	0.42	0.83	0.0026656	0.81126	11	1275181	NM_019009	chr11:1315467-1317115	S_Shore
cg23505966	CEP97	1.58	0.24	3	1.17	2.12	0.00267004	0.81126	3	102926225	NM_024548	chr3:101443478-101443859	Island
cg21650694	MORC3	0.6	0.1	-3	0.43	0.84	0.00267086	0.81126	21	36614570	NM_015358	chr21:37692208-37693059	Island
cg21618017	RILPL1	0.53	0.11	-3	0.35	0.8	0.0026709	0.81126	12	122582814	NM_178314	chr12:124017593-124018994	N_Shore
cg18086521	LGALS8;LGALS8;LGALS8;LGALS8	0.59	0.1	-3	0.42	0.83	0.00267286	0.81126	1	234756987	NM_201544;NM_006499;NM_201545;NM_201543	chr1:236687071-236687608	S_Shelf
cg09514464	GNL1;PRR3;PRR3	0.62	0.1	-3	0.45	0.85	0.00267476	0.81126	6	30631767	NM_005275;NM_025263;NM_001077497	chr6:30523775-30525189	Island
cg21556223	SLC22A23;SLC22A23	0.61	0.1	-3	0.44	0.84	0.00267947	0.81126	6	3302003	NM_021945;NM_015482
cg05338748	LOC619207	1.61	0.26	3	1.18	2.2	0.00267971	0.81126	10	135126144	NR_002934	chr10:135278716-135279116	N_Shelf
cg06682073	NA	1.59	0.25	3	1.17	2.15	0.00267979	0.81126	20	28223703		chr20:29611520-29612357	N_Shore
cg25444236	DNAJC3	0.58	0.11	-3	0.41	0.83	0.00268034	0.81126	13	95127630	NM_006260	chr13:96328868-96329946	Island
cg09995736	MIR331	1.73	0.32	3	1.21	2.48	0.00268089	0.81126	12	94226267	NR_029895
cg06092729	TBK1	1.73	0.32	3	1.21	2.48	0.00268442	0.81126	12	63131718	NM_013254	chr12:64845599-64846314	N_Shore
cg00515814	NA	0.59	0.1	-3	0.42	0.83	0.00268635	0.81126	11	115087165
cg23400579	MIR202	0.62	0.1	-3	0.45	0.85	0.0026868	0.81126	10	134911006	NR_030170
cg01383401	MAD1L1;MAD1L1;MAD1L1	0.56	0.11	-3	0.39	0.82	0.00268708	0.81126	7	2072930	NM_003550;NM_001013837;NM_001013836	chr7:2107080-2107381	N_Shore
cg27169819	BAHCC1	0.58	0.1	-3	0.41	0.83	0.0026902	0.81126	17	77003285	NM_001080519	chr17:79388434-79388927	Island
cg07795928	ITPKB	0.61	0.1	-3	0.44	0.84	0.00269222	0.81126	1	224967519	NM_002221
cg18519050	INF2;INF2	1.68	0.29	3	1.2	2.36	0.002694	0.81126	14	104252841	NM_001031714;NM_022489	chr14:105181017-105181450	S_Shore
cg06723357	CUEDC1	1.53	0.21	3	1.16	2.01	0.00269638	0.81126	17	53336641	NM_017949
cg03736235	HMHA1	0.58	0.11	-3	0.4	0.83	0.00269718	0.81126	19	1022622	NM_012292	chr19:1070985-1071812	Island
cg20998770	FBXO30	0.6	0.1	-3	0.43	0.84	0.00269856	0.81126	6	146177799	NM_032145	chr6:146135434-146136165	Island
cg10064029	ATF6	1.47	0.19	3	1.14	1.89	0.00269905	0.81126	1	160074951	NM_007348
cg01226742	GPR124	0.6	0.1	-3	0.42	0.84	0.00270004	0.81126	8	37819081	NM_032777	chr8:37698846-37699931	Island
cg12223372	SEC61A1	0.65	0.09	-3	0.49	0.86	0.00270642	0.811833	3	129254187	NM_013336	chr3:127770741-127771624	Island
cg15381162	CDH24;CDH24	0.59	0.1	-3	0.42	0.83	0.00270951	0.811833	14	22587576	NM_144985;NM_022478	chr14:23517223-23517741	Island
cg24975638	CUX1;CUX1;CUX1	0.59	0.1	-3	0.42	0.84	0.0027126	0.811833	7	101402463	NM_181500;NM_181552;NM_001913
cg22372104	NA	2	0.46	3	1.27	3.15	0.00271372	0.811833	12	34253796
cg03289901	CHPF2	0.65	0.09	-3	0.49	0.86	0.00271393	0.811833	7	150564439	NM_019015	chr7:150934649-150934869	N_Shore
cg24450194	GPR124	0.63	0.1	-3	0.47	0.85	0.00271399	0.811833	8	37817849	NM_032777	chr8:37698846-37699931	N_Shore
cg25783099	MTA3	0.65	0.09	-3	0.49	0.86	0.00271751	0.812206	2	42648990	NM_020744	chr2:42795847-42796230	N_Shore
cg08651867	PHLDB3	0.58	0.11	-3	0.4	0.83	0.00272383	0.812206	19	48671340	NM_198850	chr19:43979359-43979684	Island
cg13163919	TLE3;TLE3;TLE3	0.62	0.1	-3	0.45	0.85	0.0027245	0.812206	15	68175068	NM_001105192;NM_020908;NM_005078	chr15:70387929-70393206	Island
cg14301562	SAMD8	1.72	0.31	3	1.21	2.46	0.00272504	0.812206	10	76606091	NM_144660
cg17725019	PIK3IP1;PIK3IP1	0.58	0.11	-3	0.4	0.83	0.00272527	0.812206	22	30007931	NM_052880;NM_001135911
cg12163952	CFLAR;CFLAR;CFLAR	0.62	0.1	-3	0.45	0.85	0.00272884	0.812671	2	201691478	NM_001127184;NM_001127183;NM_003879	chr2:201983198-201983709	Island
cg20539307	CTSB;CTSB;CTSB;CTSB;CTSB	0.63	0.1	-3	0.47	0.85	0.0027354	0.813982	8	11752693	NM_147780;NM_147782;NM_147781;NM_001908;NM_147783
cg23311531	FAM92A1	0.64	0.1	-3	0.47	0.86	0.00273984	0.813982	8	94781805	NM_145269	chr8:94712366-94713345	Island
cg07277038	LRRC33	1.53	0.22	3	1.16	2.03	0.00274193	0.813982	3	197857940	NM_198565
cg03018771	FGR;FGR;FGR	0.56	0.11	-2.99	0.38	0.82	0.00274512	0.813982	1	27813206	NM_001042729;NM_001042747;NM_005248	chr1:27941865-27942324	N_Shore
cg22664428	DGCR11;DGCR2	0.61	0.1	-2.99	0.44	0.84	0.00274841	0.813982	22	17416590	NR_024157;NM_005137
cg05375999	GSK3A	0.59	0.1	-2.99	0.42	0.83	0.00274881	0.813982	19	47428576	NM_019884
cg08936461	UBIAD1	0.57	0.11	-2.99	0.39	0.82	0.00275138	0.813982	1	11267774	NM_013319
cg21379733	FOXP1	0.57	0.11	-2.99	0.39	0.82	0.00275142	0.813982	3	71218986	NM_032682
cg05393045	EMX2OS	0.58	0.1	-2.99	0.41	0.83	0.00275273	0.813982	10	119246223	NR_002791
cg17610800	EVX1	1.59	0.25	2.99	1.17	2.16	0.00275337	0.813982	7	27248086	NM_001989	chr7:27282086-27283136	N_Shore
cg23406830	DCTN6	0.58	0.11	-2.99	0.4	0.83	0.00276029	0.815145	8	30132380	NM_006571	chr8:30013700-30014360	N_Shore
cg24483825	CASP9;CASP9	2.17	0.56	2.99	1.31	3.62	0.00276137	0.815145	1	15724037	NM_001229;NM_032996	chr1:15851106-15851581	Island
cg09826790	TSC2;TSC2;TSC2	0.6	0.1	-2.99	0.43	0.84	0.00276488	0.815145	16	2056317	NM_001077183;NM_000548;NM_001114382	chr16:2112868-2113171	S_Shelf
cg18273417	S100A4;S100A4	1.56	0.23	2.99	1.17	2.09	0.00276816	0.815145	1	151785042	NM_019554;NM_002961
cg07960461	SPDYE3	1.64	0.27	2.99	1.19	2.27	0.00276884	0.815145	7	99742786	NM_001004351
cg13717350	SARDH;SARDH	0.61	0.1	-2.99	0.45	0.85	0.00277051	0.815145	9	135556812	NM_001134707;NM_007101	chr9:136567684-136568146	N_Shore
cg10901383	TAC3	1.92	0.42	2.99	1.25	2.95	0.00277305	0.815145	12	55693167	NM_013251
cg16223546	NA	1.64	0.27	2.99	1.19	2.27	0.00277343	0.815145	5	158701554
cg00782200	NA	0.57	0.11	-2.99	0.39	0.82	0.00277957	0.81628	2	144996993		chr2:145281736-145282269	N_Shore
cg15603424	ARNTL;ARNTL;ARNTL	1.66	0.28	2.99	1.19	2.32	0.00278133	0.81628	11	13257168	NM_001030272;NM_001178;NM_001030273	chr11:13298796-13300735	Island
cg20125091	GFI1;GFI1	1.74	0.32	2.99	1.21	2.49	0.00278563	0.816949	1	92725229	NM_001127216;NM_005263	chr1:92945907-92952609	S_Shore
cg21140290	PRKCI	0.6	0.1	-2.99	0.43	0.84	0.00278857	0.817138	3	171457849	NM_002740
cg18825594	KLF11	0.62	0.1	-2.99	0.45	0.85	0.00279156	0.817138	2	10102101	NM_003597	chr2:10182635-10184702	Island
cg01073788	FDXACB1	1.49	0.2	2.99	1.15	1.93	0.00279524	0.817138	11	111250410	NM_138378	chr11:111741953-111742292	S_Shelf
cg20154865	SDHD;TIMM8B;TIMM8B	1.64	0.27	2.99	1.19	2.27	0.00279597	0.817138	11	111462642	NM_003002;NM_012459;NR_028383	chr11:111957352-111957681	Island
cg07530925	LIPM	1.45	0.18	2.99	1.14	1.84	0.00279638	0.817138	10	90554661	NM_001128215
cg06395056	HEXDC	0.6	0.1	-2.99	0.43	0.84	0.0027986	0.817198	17	77990776	NM_173620	chr17:80397431-80397642	Island
cg07099553	NA	0.62	0.1	-2.99	0.46	0.85	0.00280292	0.81762	15	86979860
cg06421238	WSCD1	1.67	0.29	2.99	1.19	2.35	0.00281191	0.818651	17	5934509	NM_015253
cg07292773	NA	0.59	0.1	-2.99	0.41	0.83	0.00281244	0.818651	6	156759869		chr6:156718071-156718547	Island
cg17430214	TREM1	1.39	0.15	2.99	1.12	1.73	0.00281561	0.818651	6	41354882	NM_018643
cg05014721	FOXR1	0.57	0.11	-2.99	0.39	0.82	0.00281934	0.818651	11	118347597	NM_181721	chr11:118842379-118842933	Island
cg17856005	LOC728264;MIR145	1.61	0.26	2.99	1.18	2.19	0.0028196	0.818651	5	148790019	NR_027180;NR_029686
cg03512692	SAMM50	1.59	0.25	2.99	1.17	2.16	0.00281977	0.818651	22	42681421	NM_015380	chr22:44350902-44351662	N_Shore
cg21297395	WRB;WRB	0.65	0.09	-2.99	0.49	0.86	0.00283167	0.821046	21	39680195	NM_004627;NM_001146218	chr21:40757602-40757900	S_Shore
cg02469210	SH2B3;SH2B3	0.56	0.11	-2.99	0.38	0.82	0.00283449	0.821046	12	110328302	NM_005475;NM_005475	chr12:111842938-111844392	Island
cg04957307	NA	0.56	0.11	-2.99	0.38	0.82	0.00283487	0.821046	12	90704939
cg23051392	C1QTNF3;C1QTNF3	1.67	0.29	2.98	1.19	2.33	0.00283833	0.821046	5	34079238	NM_181435;NM_030945
cg14311495	FGD3;FGD3	0.6	0.1	-2.98	0.43	0.84	0.00284031	0.821046	9	94804563	NM_001083536;NM_033086
cg04901044	LAMC3	1.64	0.27	2.98	1.18	2.26	0.00284458	0.821046	9	132901386	NM_006059	chr9:133911564-133911838	Island
cg23055707	PXDN	0.62	0.1	-2.98	0.45	0.85	0.00284487	0.821046	2	1660160	NM_012293
cg06365108	TRIM40;TRIM40	1.63	0.27	2.98	1.18	2.24	0.00284975	0.821046	6	30212605	NM_138700;NM_138700
cg02622520	FBRSL1	0.56	0.11	-2.98	0.38	0.82	0.00285086	0.821046	12	131639606	NM_001142641	chr12:133131896-133132157	N_Shelf
cg09467508	NA	1.55	0.23	2.98	1.16	2.06	0.00285351	0.821046	3	138968955		chr3:137487429-137488021	N_Shore
cg13591848	SFXN3;PDZD7	0.6	0.1	-2.98	0.42	0.84	0.00285436	0.821046	10	102779884	NM_030971;NM_024895	chr10:102789777-102789994	Island
cg00942495	FBXO22;FBXO22	1.75	0.33	2.98	1.21	2.53	0.00285458	0.821046	15	74001671	NM_012170;NM_147188
cg16685586	NA	0.59	0.1	-2.98	0.42	0.84	0.00285865	0.821046	1	23818273		chr1:23945941-23946295	N_Shore
cg14074431	MAP3K10;MAP3K10	1.65	0.28	2.98	1.19	2.29	0.00286383	0.821046	19	45389644	NM_002446;NM_002446	chr19:40696811-40698193	Island
cg14898127	IL16;IL16;IL16	0.57	0.11	-2.98	0.39	0.82	0.00286845	0.821046	15	79374548	NM_172217;NM_004513;NM_004513
cg07720160	HLA-L	1.61	0.26	2.98	1.18	2.21	0.00287028	0.821046	6	30340793	NR_027822
cg26985319	NA	0.62	0.1	-2.98	0.45	0.85	0.00287486	0.821046	11	7998205		chr11:8040409-8041558	S_Shore
cg23724858	TNXB	0.61	0.1	-2.98	0.44	0.84	0.00287921	0.821046	6	32163689	NM_019105	chr6:32055067-32055601	S_Shore
cg15296871	NA	1.81	0.36	2.98	1.22	2.67	0.00287995	0.821046	13	26810142
cg14082241	CARM1	0.59	0.1	-2.98	0.42	0.84	0.00288163	0.821046	19	10843830	NM_199141	chr19:10981486-10983266	Island
cg08014106	FBLN2;FBLN2;FBLN2	1.76	0.33	2.98	1.21	2.54	0.00288199	0.821046	3	13604613	NM_001165035;NM_001998;NM_001004019
cg25426742	RFTN2	1.63	0.27	2.98	1.18	2.24	0.00288217	0.821046	2	198187130	NM_144629
cg13733008	CCNG2	1.65	0.28	2.98	1.19	2.29	0.00288257	0.821046	4	78307759	NM_004354
cg24227264	FAM115A	1.76	0.33	2.98	1.21	2.54	0.00288308	0.821046	7	143230110	NM_014719	chr7:143598867-143599426	Island
cg14030346	CADM1;CADM1	1.46	0.19	2.98	1.14	1.87	0.00288456	0.821046	11	114878185	NM_001098517;NM_014333	chr11:115373574-115375881	N_Shore
cg10556472	NA	1.71	0.31	2.98	1.2	2.44	0.00288559	0.821046	5	1800138		chr5:1745534-1745851	S_Shore
cg09038267	C10orf26	0.6	0.1	-2.98	0.43	0.84	0.00288749	0.821046	10	104514851	NM_001083913
cg22911650	SIGLEC7;SIGLEC7	1.73	0.32	2.98	1.21	2.47	0.00289218	0.821046	19	56337235	NM_016543;NM_014385
cg08106487	SLC12A4;SLC12A4;SLC12A4;SLC12A4;SLC12A4	0.57	0.11	-2.98	0.39	0.82	0.00289288	0.821046	16	66537703	NM_001145963;NM_001145961;NM_001145962;NM_005072;NM_001145964
cg10667986	PFDN5;PFDN5	1.55	0.23	2.98	1.16	2.07	0.0028951	0.821046	12	51976186	NM_002624;NM_145897	chr12:53689227-53689570	S_Shore
cg05201673	NDUFS3;KBTBD4;KBTBD4;NDUFS3;KBTBD4	0.61	0.1	-2.98	0.45	0.85	0.00289675	0.821046	11	47557172	NM_004551;NR_024222;NM_018095;NM_004551;NM_016506	chr11:47600129-47600927	Island
cg23508786	IFNGR2;IFNGR2	0.68	0.09	-2.98	0.52	0.87	0.00289846	0.821046	21	33697161	NM_005534;NM_005534	chr21:34775437-34776493	N_Shore
cg12601032	DSN1;DSN1;DSN1;DSN1;DSN1	0.62	0.1	-2.98	0.46	0.85	0.00290059	0.821046	20	34835720	NM_001145317;NM_001145315;NM_001145316;NM_024918;NM_001145318	chr20:35401825-35402457	Island
cg24223942	CRLF3	1.67	0.29	2.98	1.19	2.34	0.00290368	0.821046	17	26177060	NM_015986	chr17:29151481-29151901	S_Shore
cg20140950	RDH13;RDH13;RDH13;RDH13	0.6	0.1	-2.98	0.43	0.84	0.00290398	0.821046	19	60248211	NR_027381;NM_001145971;NM_138412;NR_027382
cg02071853	NA	0.61	0.1	-2.98	0.44	0.84	0.00290495	0.821046	3	156231345
cg19379175	ARHGAP12	0.64	0.1	-2.98	0.48	0.86	0.00290869	0.821046	10	32258227	NM_018287	chr10:32217353-32218392	Island
cg01905633	FAM50B	0.63	0.1	-2.98	0.47	0.85	0.00290908	0.821046	6	3794390	NM_012135	chr6:3849271-3851048	Island
cg17095179	CTNNBIP1;CTNNBIP1	1.71	0.31	2.98	1.2	2.45	0.00290965	0.821046	1	9892011	NM_020248;NM_001012329	chr1:9969845-9970063	N_Shore
cg00462430	SIPA1L2	1.63	0.27	2.98	1.18	2.24	0.00291088	0.821046	1	230675131	NM_020808
cg20704777	BEST3;BEST3	1.85	0.38	2.98	1.23	2.78	0.00291168	0.821046	12	68370525	NM_032735;NM_152439
cg00089453	SYNPO;SYNPO	0.58	0.11	-2.98	0.41	0.83	0.00292103	0.821046	5	149983230	NM_001166208;NM_001166209	chr5:150004670-150004984	N_Shore
cg17675386	RGS10;RGS10	0.62	0.1	-2.98	0.45	0.85	0.00292327	0.821046	10	121250433	NM_001005339;NM_002925
cg16465430	SLC7A7	1.72	0.31	2.98	1.2	2.45	0.00292356	0.821046	14	22358954	NM_001126106	chr14:23291078-23291337	N_Shore
cg27339395	LOC157381	1.77	0.34	2.98	1.22	2.58	0.00292426	0.821046	8	126024100	NR_027321
cg11039583	NA	1.61	0.26	2.98	1.18	2.21	0.00292528	0.821046	2	63694704
cg12726213	WWP1	0.55	0.11	-2.98	0.37	0.81	0.00292939	0.821046	8	87437137	NM_007013
cg21514227	NOTCH3	1.59	0.25	2.98	1.17	2.17	0.00292961	0.821046	19	15149315	NM_000435	chr19:15288314-15288911	Island
cg04674060	CHD3;CHD3;CHD3	0.57	0.11	-2.97	0.39	0.82	0.0029326	0.821046	17	7732788	NM_001005271;NM_005852;NM_001005273	chr17:7788261-7789091	S_Shelf
cg12837697	RBM5	1.65	0.28	2.97	1.19	2.29	0.00293329	0.821046	3	50101715	NM_005778	chr3:50126252-50127204	Island
cg20808613	AEN	0.55	0.11	-2.97	0.37	0.82	0.00293355	0.821046	15	86969309	NM_022767	chr15:89164376-89164952	S_Shelf
cg03466562	SKI	0.64	0.1	-2.97	0.48	0.86	0.00293508	0.821046	1	2210177	NM_003036	chr1:2222198-2222569	N_Shore
cg08112137	WDR27	0.61	0.1	-2.97	0.44	0.84	0.00293562	0.821046	6	169781930	NM_182552
cg10365743	FOXK1	0.59	0.1	-2.97	0.42	0.84	0.00294097	0.821853	7	4736783	NM_001037165
cg05017994	NA	0.57	0.11	-2.97	0.4	0.83	0.0029462	0.821853	5	1017562
cg12458970	SLC12A5;SLC12A5	1.62	0.26	2.97	1.18	2.23	0.00294623	0.821853	20	44089779	NM_020708;NM_001134771	chr20:44657463-44659243	N_Shore
cg00675600	TERT;TERT	0.61	0.1	-2.97	0.44	0.84	0.00294856	0.821853	5	1308458	NM_198255;NM_198253	chr5:1256968-1257222	N_Shore
cg11189177	ABR;ABR	0.57	0.11	-2.97	0.39	0.83	0.00295279	0.821853	17	1011954	NM_021962;NM_001159746	chr17:1063942-1064304	S_Shore
cg12394168	PRDM16;PRDM16	1.74	0.32	2.97	1.21	2.5	0.00295631	0.821853	1	3037537	NM_022114;NM_199454
cg13522114	MLLT1	1.63	0.27	2.97	1.18	2.26	0.00295736	0.821853	19	6167405	NM_005934	chr19:6215147-6215566	S_Shore
cg12546582	PDE7B	0.61	0.1	-2.97	0.45	0.85	0.00295835	0.821853	6	136233800	NM_018945
cg09914182	MICALL2	1.59	0.25	2.97	1.17	2.17	0.00295992	0.821853	7	1450552	NM_182924	chr7:1483640-1484059	Island
cg06366585	RPRD2	1.57	0.24	2.97	1.17	2.12	0.00296185	0.821853	1	148604711	NM_015203	chr1:150336831-150337289	S_Shore
cg07153426	TOLLIP	1.54	0.22	2.97	1.16	2.04	0.00296282	0.821853	11	1259204	NM_019009	chr11:1302772-1302982	N_Shore
cg20650693	UBE2Z	0.66	0.09	-2.97	0.5	0.87	0.00296289	0.821853	17	44341070	NM_023079	chr17:46985588-46986537	Island
cg08326109	CGB7	0.53	0.11	-2.97	0.35	0.81	0.00296898	0.822978	19	54251604	NM_033142	chr19:49559222-49560497	Island
cg02945192	CNN2;CNN2	0.56	0.11	-2.97	0.38	0.82	0.00297133	0.823057	19	989140	NM_004368;NM_201277	chr19:1039764-1040254	N_Shore
cg25729350	NA	1.79	0.35	2.97	1.22	2.62	0.00297334	0.823057	15	56411826
cg20262021	MTA1	0.62	0.1	-2.97	0.46	0.85	0.00297947	0.823869	14	105004907	NM_004689	chr14:105932793-105933036	S_Shore
cg16227131	GRHL1;GRHL1	0.55	0.11	-2.97	0.38	0.82	0.00298035	0.823869	2	10009348	NM_198182;NM_198182	chr2:10090907-10092456	Island
cg12495591	MYEOV2;MYEOV2	0.6	0.1	-2.97	0.43	0.84	0.00298524	0.824144	2	240725233	NM_138336;NM_001163424	chr2:241075403-241075916	S_Shore
cg26971042	TLE3;TLE3;TLE3	0.59	0.1	-2.97	0.42	0.84	0.00298542	0.824144	15	68174271	NM_001105192;NM_020908;NM_005078	chr15:70387929-70393206	N_Shore
cg16658931	SHANK1	0.58	0.11	-2.97	0.41	0.83	0.00298784	0.82425	19	55862873	NM_016148	chr19:51169659-51172023	Island
cg09246829	NA	1.61	0.26	2.97	1.18	2.2	0.00298997	0.824276	12	52608663		chr12:54321301-54321721	S_Shore
cg24291279	EXOC2	0.6	0.1	-2.97	0.43	0.84	0.00299456	0.824457	6	474341	NM_018303
cg21240640	C2orf16;C2orf16	1.58	0.24	2.97	1.17	2.14	0.00299533	0.824457	2	27652892	NM_032266;NM_032266
cg08565632	CPNE7;CPNE7	0.59	0.1	-2.97	0.42	0.84	0.00300391	0.824457	16	88178492	NM_014427;NM_153636	chr16:89650792-89651058	Island
cg08087047	CD300A	1.61	0.26	2.97	1.18	2.21	0.00300399	0.824457	17	69972804	NM_007261
cg24787238	MAD1L1;MAD1L1;MAD1L1	0.67	0.09	-2.97	0.51	0.87	0.00300646	0.824457	7	2116200	NM_003550;NM_001013837;NM_001013836
cg23630442	NA	0.62	0.1	-2.97	0.45	0.85	0.00300689	0.824457	8	18289505		chr8:18244455-18245226	Island
cg22792461	NA	0.6	0.1	-2.97	0.43	0.84	0.00301097	0.824457	10	97840312		chr10:97849568-97850095	S_Shore
cg22248561	NA	1.74	0.33	2.97	1.21	2.51	0.0030129	0.824457	17	59456949
cg17470674	NA	0.56	0.11	-2.97	0.38	0.82	0.00301503	0.824457	5	1755470		chr5:1702285-1702578	Island
cg09870910	SCNN1D;SCNN1D	0.61	0.1	-2.97	0.44	0.85	0.00301794	0.824457	1	1212805	NM_001130413;NM_002978
cg17684906	LOC100268168;LOC100268168	1.67	0.29	2.97	1.19	2.35	0.00301796	0.824457	5	172317436	NR_026682;NR_026683	chr5:172385522-172385912	N_Shore
cg02408187	ANKRD13A	0.62	0.1	-2.97	0.45	0.85	0.00302163	0.824457	12	108921286	NM_033121	chr12:110437137-110437651	N_Shore
cg02903680	PDE8A;PDE8A	0.6	0.1	-2.97	0.43	0.84	0.00302177	0.824457	15	83327202	NM_173454;NM_002605	chr15:85523512-85525865	S_Shore
cg23946858	KLHL26	0.6	0.1	-2.97	0.43	0.84	0.0030247	0.824457	19	18640305	NM_018316	chr19:18778485-18780041	Island
cg07647651	NA	0.56	0.11	-2.96	0.38	0.82	0.00303356	0.824457	6	42986909		chr6:42879279-42879623	N_Shore
cg21459460	WRB;WRB	0.64	0.1	-2.96	0.48	0.86	0.00303518	0.824457	21	39680216	NM_004627;NM_001146218	chr21:40757602-40757900	S_Shore
cg02816525	ADAM10	1.73	0.32	2.96	1.2	2.48	0.00303725	0.824457	15	56811325	NM_001110
cg13699363	EDEM1	1.67	0.29	2.96	1.19	2.33	0.00303781	0.824457	3	5203959	NM_014674	chr3:5228958-5230190	Island
cg21182526	MIR548N;OSBPL6;OSBPL6	1.64	0.28	2.96	1.18	2.29	0.00303897	0.824457	2	178969028	NR_031666;NM_032523;NM_145739
cg12377026	ZFP62	0.61	0.1	-2.96	0.44	0.85	0.00303976	0.824457	5	180209324	NM_152283
cg21787386	MLL2	0.57	0.11	-2.96	0.39	0.83	0.00303983	0.824457	12	47736393	NM_003482	chr12:49453637-49454762	N_Shelf
cg26995035	F10	0.6	0.1	-2.96	0.42	0.84	0.00304018	0.824457	13	112833831	NM_000504	chr13:113783886-113784702	S_Shore
cg12371895	DHX37	0.62	0.1	-2.96	0.45	0.85	0.00304125	0.824457	12	124026045	NM_032656
cg04807108	NA	0.6	0.1	-2.96	0.43	0.84	0.00304208	0.824457	15	76484988
cg08564657	CCDC40	1.61	0.26	2.96	1.18	2.21	0.00304339	0.824457	17	75661299	NM_017950
cg00810752	ALPK1;ALPK1	0.68	0.09	-2.96	0.52	0.88	0.00304472	0.824457	4	113496512	NM_025144;NM_001102406
cg07346851	VANGL2	0.58	0.11	-2.96	0.41	0.83	0.00304567	0.824457	1	158636910	NM_020335	chr1:160370112-160370658	Island
cg03760759	TTC24;TTC24	1.63	0.27	2.96	1.18	2.24	0.00304932	0.824684	1	154816157	NM_001105669;NM_001105669
cg00361609	FGF18	0.63	0.1	-2.96	0.46	0.86	0.00305059	0.824684	5	170814398	NM_003862	chr5:170883600-170883836	N_Shore
cg12252036	USF2;USF2	0.6	0.1	-2.96	0.43	0.84	0.00305777	0.825143	19	40451532	NM_207291;NM_003367	chr19:35760457-35760865	N_Shore
cg11254522	FGR;FGR;FGR	1.69	0.3	2.96	1.19	2.39	0.00306242	0.825143	1	27822930	NM_001042729;NM_001042747;NM_005248
cg09171874	S100A3	0.65	0.09	-2.96	0.49	0.87	0.0030641	0.825143	1	151787425	NM_002960
cg25734463	NA	0.61	0.1	-2.96	0.44	0.85	0.0030701	0.825143	13	86545134
cg26207239	BIRC2	0.53	0.11	-2.96	0.35	0.81	0.00307278	0.825143	11	101737146	NM_001166
cg27291385	CTDSP1;MIR26B;CTDSP1	1.69	0.3	2.96	1.19	2.38	0.00307419	0.825143	2	218974379	NM_182642;NR_029500;NM_021198	chr2:219263098-219265556	S_Shore
cg12421110	C13orf15	0.59	0.1	-2.96	0.42	0.84	0.00307535	0.825143	13	40933731	NM_014059	chr13:42030913-42032667	S_Shelf
cg10999992	H1F0	0.66	0.09	-2.96	0.5	0.87	0.00307658	0.825143	22	36530167	NM_005318	chr22:38200672-38201691	N_Shore
cg07700233	NA	1.6	0.25	2.96	1.17	2.19	0.00308735	0.825143	4	38847626		chr4:39172242-39172522	N_Shore
cg26000619	AMH	0.57	0.11	-2.96	0.4	0.83	0.00309294	0.825143	19	2202067	NM_000479	chr19:2250560-2253959	Island
cg18584387	CCND2	0.55	0.11	-2.96	0.37	0.82	0.00309886	0.825143	12	4255140	NM_001759	chr12:4383193-4384405	S_Shore
cg11650948	C12orf72	1.8	0.36	2.96	1.22	2.65	0.00309916	0.825143	12	31690132	NM_001135864
cg08761410	NA	0.61	0.1	-2.96	0.44	0.85	0.00309998	0.825143	22	30388119		chr22:32057922-32058323	Island
cg06667968	MAD1L1;MAD1L1;MAD1L1	0.6	0.1	-2.96	0.43	0.84	0.00310006	0.825143	7	2073906	NM_003550;NM_001013837;NM_001013836	chr7:2107080-2107381	Island
cg00440980	ST6GALNAC1	0.55	0.11	-2.96	0.37	0.82	0.00310016	0.825143	17	72151489	NM_018414
cg04374813	DCTN6	0.63	0.1	-2.96	0.46	0.86	0.00310206	0.825143	8	30132431	NM_006571	chr8:30013700-30014360	N_Shore
cg21795221	NA	0.63	0.1	-2.96	0.46	0.85	0.00310208	0.825143	6	156759954		chr6:156718071-156718547	Island
cg10770533	PRDM16;PRDM16	1.61	0.26	2.96	1.17	2.2	0.00311021	0.825143	1	2987402	NM_022114;NM_199454	chr1:2997272-2997473	S_Shore
cg24472585	UBAP2L;C1orf43;C1orf43;UBAP2L;C1orf43	1.53	0.22	2.96	1.15	2.02	0.0031105	0.825143	1	152459133	NM_014847;NM_138740;NM_015449;NM_001127320;NM_001098616	chr1:154192843-154193852	N_Shore
cg24462849	NCOR2;NCOR2	1.57	0.24	2.96	1.17	2.13	0.00311231	0.825143	12	123397154	NM_006312;NM_001077261	chr12:124831133-124831430	Island
cg01292625	NA	1.87	0.4	2.96	1.24	2.84	0.00311395	0.825143	10	88147152		chr10:88159613-88161411	N_Shelf
cg26315984	TNFSF4	0.69	0.09	-2.96	0.54	0.88	0.00311506	0.825143	1	171443124	NM_003326
cg12226006	FGFR2;FGFR2;FGFR2;FGFR2;FGFR2;FGFR2;FGFR2;FGFR2;FGFR2	1.7	0.3	2.96	1.19	2.41	0.00311905	0.825143	10	123340899	NM_001144914;NM_001144915;NM_022970;NM_001144913;NM_001144916;NM_000141;NM_001144917;NM_001
cg19650520	INPP5J	1.69	0.3	2.96	1.19	2.39	0.00311947	0.825143	22	29848188	NM_001002837
cg20119495	SLC25A22	1.56	0.23	2.96	1.16	2.09	0.00312027	0.825143	11	782013	NM_024698	chr11:791953-792400	Island
cg14106680	MYH14;MYH14;MYH14	0.6	0.1	-2.96	0.42	0.84	0.00312199	0.825143	19	55425797	NM_001145809;NM_001077186;NM_024729	chr19:50733984-50734288	Island
cg16400434	PPME1;C2CD3	1.65	0.28	2.96	1.18	2.3	0.00312429	0.825143	11	73560011	NM_016147;NM_015531	chr11:73881899-73882572	Island
cg07982263	UBE2I;UBE2I;UBE2I;UBE2I	1.71	0.31	2.96	1.2	2.43	0.00312545	0.825143	16	1299167	NM_194261;NM_194259;NM_194260;NM_003345	chr16:1358729-1360232	Island
cg14122102	MOBKL2B	0.58	0.11	-2.95	0.4	0.83	0.00312797	0.825143	9	27323402	NM_024761
cg22488278	ZFYVE28	1.69	0.3	2.95	1.19	2.39	0.00312866	0.825143	4	2291755	NM_020972
cg21843272	VDR;VDR	0.61	0.1	-2.95	0.43	0.84	0.00313164	0.825143	12	46521996	NM_001017535;NM_000376
cg14305799	CD274	0.6	0.1	-2.95	0.42	0.84	0.00313358	0.825143	9	5440535	NM_014143	chr9:5450409-5450629	Island
cg08287175	COL18A1;COL18A1;COL18A1	1.79	0.35	2.95	1.22	2.63	0.00313374	0.825143	21	45719850	NM_130444;NM_030582;NM_130445	chr21:46894816-46896312	Island
cg22044669	NA	1.63	0.27	2.95	1.18	2.27	0.00313387	0.825143	22	30699286		chr22:32366492-32367061	S_Shelf
cg09915421	NA	0.62	0.1	-2.95	0.46	0.85	0.00313421	0.825143	17	68051000		chr17:70536483-70536687	S_Shelf
cg03713317	CYFIP1;CYFIP1	1.98	0.46	2.95	1.26	3.13	0.00313477	0.825143	15	20536533	NM_014608;NM_001033028	chr15:22982192-22982410	S_Shelf
cg16207263	NA	1.73	0.32	2.95	1.2	2.49	0.00313479	0.825143	14	98483139
cg08277679	KIF26A	1.65	0.28	2.95	1.18	2.31	0.00313812	0.825143	14	103687781	NM_015656	chr14:104621866-104622149	N_Shelf
cg02624332	FAM55C;FAM55C	0.61	0.1	-2.95	0.44	0.85	0.00313938	0.825143	3	102987155	NM_145037;NM_001134456
cg16409977	NA	1.73	0.32	2.95	1.2	2.48	0.00313989	0.825143	12	3970202
cg24564576	DIAPH3;DIAPH3	0.58	0.11	-2.95	0.4	0.83	0.0031436	0.825143	13	59374587	NM_001042517;NM_030932
cg10981962	ANKRD6	1.59	0.25	2.95	1.17	2.15	0.00314531	0.825143	6	90369235	NM_014942
cg24410945	PARK2;PARK2;PARK2	1.78	0.35	2.95	1.21	2.62	0.00314645	0.825143	6	162444725	NM_004562;NM_013987;NM_013988
cg03955630	CUGBP2;CUGBP2;CUGBP2;CUGBP2	1.69	0.3	2.95	1.19	2.4	0.00314801	0.825143	10	11357829	NM_001025076;NM_006561;NM_001025077;NM_001083591
cg09395540	HSPA1L	0.62	0.1	-2.95	0.45	0.85	0.00315178	0.825143	6	31886698	NM_005527	chr6:31774475-31774862	S_Shelf
cg26348226	ECE1;ECE1;ECE1	0.59	0.11	-2.95	0.41	0.84	0.00315207	0.825143	1	21490029	NM_001397;NM_001113349;NM_001113348	chr1:21616380-21617101	S_Shore
cg04454272	DRG1	0.6	0.1	-2.95	0.42	0.84	0.00315525	0.825143	22	30125531	NM_004147	chr22:31795250-31795958	Island
cg15837333	SRGAP1	1.5	0.2	2.95	1.14	1.95	0.00315529	0.825143	12	62805446	NM_020762
cg07641548	ARMC2	1.57	0.24	2.95	1.16	2.13	0.00315831	0.825143	6	109276795	NM_032131	chr6:109169468-109170103	Island
cg07972458	NA	0.64	0.1	-2.95	0.48	0.86	0.00315858	0.825143	1	202801623
cg13107870	AIPL1;AIPL1;AIPL1	1.64	0.27	2.95	1.18	2.27	0.00315881	0.825143	17	6278000	NM_001033054;NM_014336;NM_001033055
cg21115769	ODF3L1	1.76	0.34	2.95	1.21	2.56	0.00316042	0.825143	15	73801966	NM_175881
cg05552035	GPR124	0.6	0.1	-2.95	0.43	0.84	0.00316751	0.82561	8	37818397	NM_032777	chr8:37698846-37699931	Island
cg03409062	NA	0.6	0.1	-2.95	0.43	0.84	0.00316768	0.82561	11	43500616		chr11:43543835-43544086	Island
cg00719568	MOV10;MOV10	1.64	0.27	2.95	1.18	2.27	0.00316833	0.82561	1	113041168	NM_020963;NM_001130079
cg24614218	ABHD11;ABHD11;ABHD11;ABHD11;ABHD11	0.61	0.1	-2.95	0.44	0.85	0.00317501	0.826256	7	72788893	NR_026910;NR_026912;NM_001145364;NM_148913;NM_148912	chr7:73152564-73153716	N_Shore
cg22783999	GABBR1;GABBR1;GABBR1	1.7	0.3	2.95	1.19	2.41	0.00318031	0.826256	6	29686123	NM_021904;NM_021903;NM_001470
cg07148024	EFHD2	1.81	0.36	2.95	1.22	2.67	0.00318153	0.826256	1	15625934	NM_024329
cg20149840	HDAC4	1.7	0.31	2.95	1.19	2.42	0.00318205	0.826256	2	239800014	NM_006037
cg09809672	EDARADD;EDARADD;EDARADD	1.59	0.25	2.95	1.17	2.17	0.00318761	0.826256	1	234624305	NM_080738;NM_145861;NM_145861	chr1:236558459-236559336	N_Shore
cg04239967	AXIN2	0.6	0.1	-2.95	0.43	0.84	0.00319779	0.826256	17	60965087	NM_004655	chr17:63534228-63534626	Island
cg09654261	NA	0.63	0.1	-2.95	0.47	0.86	0.00319959	0.826256	11	26928571
cg13630239	RRP12;RRP12	1.73	0.32	2.95	1.2	2.48	0.00320055	0.826256	10	99106537	NM_001145114;NM_015179
cg02710015	KIAA0748;KIAA0748	0.6	0.1	-2.95	0.43	0.84	0.00320121	0.826256	12	53648691	NM_001098815;NM_001136030
cg21756476	RORA	1.65	0.28	2.95	1.18	2.31	0.00320236	0.826256	15	58970057	NM_134261
cg00784882	NA	0.61	0.1	-2.95	0.44	0.85	0.00320269	0.826256	19	59405184		chr19:54711106-54711375	S_Shore
cg22211300	LOC285847;C6orf81	0.65	0.1	-2.95	0.48	0.86	0.00320305	0.826256	6	35812800	NR_027117;NM_145028
cg09774787	SLC6A2	0.56	0.11	-2.95	0.38	0.82	0.00320666	0.826256	16	54247882	NM_001043	chr16:55689598-55690895	Island
cg07465899	NA	1.87	0.4	2.95	1.23	2.83	0.00321198	0.826256	4	686400		chr4:698302-698692	N_Shore
cg15058782	NA	0.59	0.11	-2.95	0.41	0.84	0.00321788	0.826256	12	13085588		chr12:13197238-13197781	N_Shelf
cg14896559	C19orf77	0.66	0.09	-2.95	0.5	0.87	0.00321957	0.826256	19	3432957	NM_001136503	chr19:3481782-3482048	Island
cg04924128	PEX5;PEX5;PEX5;PEX5;PEX5;PEX5	0.61	0.1	-2.95	0.44	0.85	0.00322281	0.826256	12	7233731	NM_001131024;NM_000319;NM_001131023;NM_001131025;NM_001131025;NM_001131026	chr12:7342541-7342798	N_Shore
cg09999348	PRKCE	0.65	0.1	-2.95	0.49	0.87	0.00322478	0.826256	2	46252352	NM_005400
cg13059113	C14orf38	1.7	0.3	2.95	1.19	2.41	0.00322559	0.826256	14	59071227	NM_001164399
cg21066063	STK10	1.65	0.28	2.95	1.18	2.3	0.00322718	0.826256	5	171502735	NM_005990
cg07264416	SMG6;SMG6	0.59	0.11	-2.95	0.42	0.84	0.00322901	0.826256	17	1960983	NM_017575;NM_001170957
cg01132484	TBL1XR1	0.59	0.11	-2.95	0.42	0.84	0.00322918	0.826256	3	178399190	NM_024665	chr3:176915511-176915854	S_Shore
cg24879809	TGFBR3;TGFBR3	0.62	0.1	-2.95	0.45	0.85	0.00322928	0.826256	1	92124229	NM_003243;NM_003243	chr1:92350913-92352085	Island
cg22324981	NFATC1;NFATC1;NFATC1;NFATC1	0.57	0.11	-2.94	0.4	0.83	0.00323192	0.826256	18	75384481	NM_006162;NM_172388;NM_172389;NM_172387	chr18:77284291-77285544	N_Shore
cg20369204	TMEM55A	0.61	0.1	-2.94	0.44	0.85	0.00323385	0.826256	8	92122580	NM_018710
cg26381514	ITPR2	0.6	0.1	-2.94	0.43	0.84	0.00323532	0.826256	12	26854756	NM_002223
cg11895615	CACNA1C;CACNA1C;CACNA1C;CACNA1C;CACNA1C;CACNA1C;CACNA1C;CACNA1C;C	0.63	0.1	-2.94	0.46	0.86	0.00323793	0.826256	12	2094779	NM_001129844;NM_001129827;NM_001129839;NM_001129834;NM_001129841;NM_000719;NM_001129830;NM_	chr12:2224409-2224645	Island
cg16608338	C6orf163	0.62	0.1	-2.94	0.46	0.85	0.00323825	0.826256	6	88110365	NM_001010868
cg21928095	NA	0.61	0.1	-2.94	0.44	0.85	0.00323833	0.826256	19	40792588		chr19:36103554-36103804	N_Shelf
cg21464565	HOXA2	0.64	0.1	-2.94	0.48	0.86	0.00324408	0.826256	7	27107664	NM_006735	chr7:27143181-27143479	N_Shelf
cg06702534	INTS8;INTS8	1.57	0.24	2.94	1.16	2.12	0.00324482	0.826256	8	95904720	NM_017864;NM_017864	chr8:95835249-95835932	Island
cg09417761	BTBD12	1.62	0.26	2.94	1.17	2.23	0.00324719	0.826256	16	3585725	NM_032444
cg15086199	KIFC1	0.6	0.1	-2.94	0.43	0.84	0.00324882	0.826256	6	33470977	NM_002263	chr6:33359097-33359975	S_Shelf
cg00241650	ZNF746;ZNF746	0.59	0.11	-2.94	0.42	0.84	0.00325035	0.826256	7	148802719	NM_001163474;NM_152557	chr7:149171378-149172003	Island
cg05256483	NA	1.6	0.25	2.94	1.17	2.18	0.00325037	0.826256	2	119332712		chr2:119616133-119616826	Island
cg21272473	ULK3	1.54	0.22	2.94	1.15	2.04	0.00325064	0.826256	15	72915934	NM_001099436
cg04344749	LDLRAP1	0.6	0.1	-2.94	0.43	0.84	0.00325072	0.826256	1	25744401	NM_015627	chr1:25869893-25871042	S_Shore
cg01410440	DNAJB6	0.62	0.1	-2.94	0.45	0.85	0.00325151	0.826256	7	156885824	NM_058246	chr7:157192920-157193155	Island
cg11305202	CADM4	0.6	0.1	-2.94	0.42	0.84	0.00325345	0.826256	19	48819188	NM_145296	chr19:44123485-44124244	S_Shelf
cg05938267	MON1B	0.63	0.1	-2.94	0.46	0.86	0.00325401	0.826256	16	75786398	NM_014940	chr16:77228337-77228649	S_Shore
cg11913218	CASZ1;CASZ1	0.66	0.09	-2.94	0.5	0.87	0.00325458	0.826256	1	10676743	NM_001079843;NM_017766	chr1:10753773-10754176	Island
cg11642254	LMBR1	0.62	0.1	-2.94	0.45	0.85	0.00325871	0.826787	7	156377735	NM_022458	chr7:156685008-156686179	N_Shore
cg05903736	HDAC4	0.6	0.1	-2.94	0.43	0.84	0.00327099	0.829045	2	239862068	NM_006037	chr2:240196768-240196997	S_Shore
cg04658038	PRKCA	1.61	0.26	2.94	1.17	2.21	0.00327171	0.829045	17	62230628	NM_002737
cg11909467	NA	0.54	0.11	-2.94	0.36	0.81	0.00327581	0.829319	8	132981530		chr8:132916322-132917060	N_Shelf
cg04381957	RFTN1	1.58	0.25	2.94	1.16	2.14	0.00327753	0.829319	3	16525465	NM_015150	chr3:16554327-16555413	N_Shelf
cg00310139	C6orf124	0.62	0.1	-2.94	0.46	0.85	0.00327895	0.829319	6	167968534	NR_027906	chr6:168226063-168228559	N_Shore
cg05603985	SKI	0.63	0.1	-2.94	0.46	0.86	0.00328419	0.830127	1	2150909	NM_003036	chr1:2158212-2161173	Island
cg00462007	NA	0.65	0.1	-2.94	0.48	0.87	0.00328649	0.830189	4	572634		chr4:582171-582635	Island
cg06245989	PLEKHA7	1.53	0.22	2.94	1.15	2.04	0.0033065	0.834301	11	16784984	NM_175058
cg15164472	NA	1.56	0.24	2.94	1.16	2.11	0.00330689	0.834301	3	197398510
cg02635625	NA	0.6	0.1	-2.94	0.43	0.85	0.0033113	0.834437	10	69508824		chr10:69834413-69835233	S_Shelf
cg02935272	MYOM1;MYOM1	1.58	0.24	2.94	1.16	2.14	0.00331455	0.834437	18	3057385	NM_019856;NM_003803	chr18:3067297-3067533	Island
cg26644779	ZFYVE28	0.59	0.11	-2.94	0.42	0.84	0.00331648	0.834437	4	2250722	NM_020972	chr4:2277519-2277909	S_Shelf
cg00908323	NA	1.76	0.34	2.94	1.21	2.56	0.00331693	0.834437	2	131217823
cg27554347	ZCCHC14	0.62	0.1	-2.94	0.45	0.85	0.00331775	0.834437	16	86028579	NM_015144
cg10134527	ZBTB22;TAPBP;TAPBP;TAPBP;ZBTB22	0.62	0.1	-2.94	0.45	0.85	0.00332126	0.834801	6	33390993	NM_005453;NM_003190;NM_172208;NM_172209;NM_001145338	chr6:33282855-33283196	Island
cg03936012	FAM48A;FAM48A	0.58	0.11	-2.94	0.41	0.84	0.00332616	0.835497	13	36531916	NM_017569;NM_001014286	chr13:37633395-37633966	Island
cg20675702	NA	0.51	0.12	-2.94	0.32	0.8	0.0033306	0.835497	10	13240497		chr10:13203436-13203790	N_Shelf
cg04190530	MKRN2	1.61	0.26	2.94	1.17	2.21	0.00333287	0.835497	3	12573397	NM_014160	chr3:12598391-12599051	Island
cg04418434	RREB1;RREB1;RREB1;RREB1	0.59	0.11	-2.94	0.42	0.84	0.00333396	0.835497	6	7055772	NM_001003700;NM_001003699;NM_001168344;NM_001003698	chr6:7107075-7109854	S_Shore
cg18133074	BRSK2	0.61	0.1	-2.93	0.44	0.85	0.00333638	0.835497	11	1429660	NM_003957	chr11:1471339-1471595	S_Shore
cg07307830	FSIP1	1.55	0.23	2.93	1.16	2.08	0.00333671	0.835497	15	37704694	NM_152597
cg25813235	SYNGAP1	0.62	0.1	-2.93	0.45	0.85	0.00333849	0.835497	6	33505861	NM_006772	chr6:33396050-33396296	S_Shore
cg11126497	NT5DC2;NT5DC2	1.65	0.28	2.93	1.18	2.3	0.00334444	0.835763	3	52533606	NM_001134231;NM_022908	chr3:52558565-52558769	Island
cg01674147	FHDC1	1.68	0.3	2.93	1.19	2.38	0.00334792	0.835763	4	154097505	NM_033393
cg06531580	HIVEP1	0.58	0.11	-2.93	0.41	0.84	0.00334826	0.835763	6	12168061	NM_002114
cg04351169	GLT8D1;SPCS1;GLT8D1	0.64	0.1	-2.93	0.48	0.86	0.00335588	0.835763	3	52715367	NM_001010983;NM_014041;NM_018446	chr3:52739537-52740426	Island
cg09765463	JAK1	1.66	0.29	2.93	1.18	2.34	0.00335678	0.835763	1	65166018	NM_002227
cg10937973	CLASP1;CLASP1;CLASP1	1.58	0.24	2.93	1.16	2.14	0.00335863	0.835763	2	122030358	NM_001142273;NM_015282;NM_001142274
cg19447636	NA	1.65	0.28	2.93	1.18	2.31	0.00335954	0.835763	7	126681486		chr7:126891300-126894205	S_Shore
cg24579373	NA	1.64	0.28	2.93	1.18	2.28	0.00335975	0.835763	1	54359568		chr1:54587364-54587578	N_Shore
cg17463564	DIP2C	0.61	0.1	-2.93	0.44	0.85	0.00336155	0.835763	10	374587	NM_014974	chr10:387294-387544	N_Shelf
cg24697733	NA	0.64	0.1	-2.93	0.48	0.86	0.00336182	0.835763	17	21717563
cg20426709	HYI	1.54	0.23	2.93	1.15	2.05	0.00336341	0.835763	1	43692851	NM_031207	chr1:43919083-43919814	S_Shore
cg21374048	NA	1.63	0.27	2.93	1.18	2.27	0.00336435	0.835763	17	53368559
cg10782923	DGKA;DGKA;DGKA;DGKA	0.56	0.11	-2.93	0.38	0.82	0.00336663	0.835815	12	54615998	NM_201445;NM_201554;NM_001345;NM_201444	chr12:56329518-56329790	Island
cg00122659	NA	0.55	0.11	-2.93	0.37	0.82	0.00336912	0.83592	1	178068250
cg00453258	CALHM1	1.73	0.32	2.93	1.2	2.49	0.0033738	0.836132	10	105209162	NM_001001412	chr10:105217966-105218287	S_Shore
cg18181703	SOCS3	0.61	0.1	-2.93	0.44	0.85	0.00337411	0.836132	17	73866216	NM_003955	chr17:76354818-76357038	N_Shore
cg12067421	NA	0.6	0.1	-2.93	0.42	0.84	0.00337666	0.83625	1	201513105		chr1:203242519-203242818	S_Shelf
cg15386550	RP9	0.61	0.1	-2.93	0.44	0.85	0.0033864	0.838076	7	33115647	NM_203288	chr7:33148607-33149317	Island
cg24035928	NRTN	1.72	0.32	2.93	1.2	2.46	0.00339461	0.838076	19	5773514	NM_004558	chr19:5822284-5822532	Island
cg26347170	CHMP4B	0.58	0.11	-2.93	0.41	0.84	0.00339792	0.838076	20	31905085	NM_176812
cg14496375	CLDND2	1.69	0.3	2.93	1.19	2.4	0.00339898	0.838076	19	56564177	NM_152353	chr19:51869400-51871587	S_Shore
cg04191403	JPH3	0.57	0.11	-2.93	0.39	0.83	0.00340057	0.838076	16	86195500	NM_020655	chr16:87636506-87637284	S_Shore
cg24499688	NA	0.59	0.11	-2.93	0.41	0.84	0.00340208	0.838076	7	9019975
cg18437193	DLGAP2	0.64	0.1	-2.93	0.48	0.86	0.00340482	0.838076	8	1484714	NM_004745	chr8:1496731-1497884	Island
cg21711075	NA	1.78	0.35	2.93	1.21	2.63	0.00340615	0.838076	7	1317329		chr7:1351464-1351904	N_Shore
cg27096759	DNMBP	0.6	0.11	-2.93	0.42	0.84	0.00340919	0.838076	10	101760080	NM_015221
cg25251478	DDR1;DDR1	0.59	0.11	-2.93	0.41	0.84	0.00340942	0.838076	6	30961938	NM_013993;NM_001954	chr6:30852102-30852676	S_Shore
cg12262781	FAM26D;BET3L	1.42	0.17	2.93	1.12	1.8	0.00341996	0.838076	6	116973477	NM_153036;NM_001139444
cg19045013	MYEOV2;MYEOV2	1.62	0.27	2.93	1.17	2.24	0.00342278	0.838076	2	240724697	NM_138336;NM_001163424	chr2:241075403-241075916	S_Shore
cg20407522	EPB41;EPB41;EPB41;EPB41;EPB41;EPB41	1.6	0.26	2.93	1.17	2.19	0.00342397	0.838076	1	29113573	NM_203342;NM_203343;NM_001166006;NM_004437;NM_001166007;NM_001166005	chr1:29240768-29241969	Island
cg14525458	KDELR1	1.78	0.35	2.93	1.21	2.62	0.00342783	0.838076	19	53587912	NM_006801	chr19:48896890-48897199	N_Shore
cg12441052	ZDHHC24;ACTN3	0.58	0.11	-2.93	0.4	0.83	0.00343249	0.838076	11	66070276	NM_207340;NM_001104	chr11:66313169-66313822	Island
cg00866186	TSEN54	0.62	0.1	-2.93	0.45	0.85	0.00343386	0.838076	17	71029787	NM_207346	chr17:73518013-73518383	Island
cg19723091	HDAC4	0.6	0.1	-2.93	0.43	0.85	0.0034371	0.838076	2	239681665	NM_006037
cg01091951	NA	0.66	0.09	-2.93	0.5	0.87	0.00344278	0.838076	5	43029207		chr5:42994626-42994936	N_Shore
cg05096492	NA	1.56	0.23	2.92	1.16	2.09	0.00344675	0.838076	6	28936925		chr6:28831682-28832134	N_Shelf
cg23038277	ITPKB	0.6	0.11	-2.92	0.42	0.84	0.00344725	0.838076	1	224899757	NM_002221	chr1:226829582-226829803	S_Shelf
cg03204305	RTBDN;RTBDN	0.62	0.1	-2.92	0.45	0.86	0.00344958	0.838076	19	12798649	NM_001080997;NM_031429	chr19:12939415-12939662	N_Shore
cg14515699	PPM1H	1.51	0.21	2.92	1.14	1.98	0.00345117	0.838076	12	61614984	NM_020700	chr12:63328143-63329135	Island
cg26728422	UNKL	1.72	0.32	2.92	1.2	2.48	0.00345127	0.838076	16	1369016	NM_023076	chr16:1429050-1430104	N_Shore
cg09989631	WIPF1	1.64	0.28	2.92	1.18	2.3	0.00345201	0.838076	2	175251512	NM_001077269	chr2:175546862-175547880	N_Shelf
cg18578898	TNIP3;TNIP3	0.58	0.11	-2.92	0.4	0.84	0.00345581	0.838076	4	122306148	NM_001128843;NM_024873
cg02042712	GPR97;GPR97	1.72	0.32	2.92	1.2	2.47	0.00345802	0.838076	16	56259740	NM_170776;NM_170776
cg18898103	ETS1	0.62	0.1	-2.92	0.45	0.85	0.00346072	0.838076	11	127957337	NM_001143820
cg10569027	SBNO2	0.58	0.11	-2.92	0.4	0.83	0.00346115	0.838076	19	1091926	NM_014963	chr19:1140837-1141119	Island
cg22016094	HLA-DOB	1.79	0.36	2.92	1.21	2.65	0.00346237	0.838076	6	32889239	NM_002120
cg19620333	IL16;IL16	0.56	0.11	-2.92	0.38	0.83	0.00346273	0.838076	15	79383387	NM_172217;NM_004513
cg15895398	MEGF6	0.65	0.1	-2.92	0.48	0.87	0.00346296	0.838076	1	3509502	NM_001409
cg05379882	OAZ3;MRPL9	0.63	0.1	-2.92	0.47	0.86	0.00346314	0.838076	1	150002308	NM_001134939;NM_031420	chr1:151735445-151736093	Island
cg23893802	ZNF425;ZNF398	0.62	0.1	-2.92	0.45	0.86	0.00346325	0.838076	7	148454148	NM_001001661;NM_020781	chr7:148823194-148824228	Island
cg21105928	GPR176	1.63	0.27	2.92	1.17	2.25	0.00346346	0.838076	15	37931248	NM_007223
cg26162108	HOXC4;HOXC6;HOXC5	1.51	0.21	2.92	1.15	2	0.00346379	0.838076	12	52696590	NM_014620;NM_153693;NR_003084	chr12:54411709-54412131	N_Shore
cg14605172	NA	0.59	0.11	-2.92	0.42	0.84	0.00346381	0.838076	9	115556637
cg23975062	PLEKHB2;PLEKHB2	0.6	0.1	-2.92	0.43	0.84	0.00346427	0.838076	2	131578856	NM_001100623;NM_017958	chr2:131862756-131863444	N_Shore
cg07474842	MAP3K5	1.68	0.3	2.92	1.19	2.37	0.00346452	0.838076	6	136956781	NM_005923
cg07086611	NA	1.7	0.31	2.92	1.19	2.43	0.00346484	0.838076	10	131901997
cg16465128	SEPT1	1.58	0.25	2.92	1.16	2.15	0.00347422	0.83984	16	30296963	NM_052838	chr16:30389035-30390631	Island
cg19459207	EMB	0.61	0.1	-2.92	0.44	0.85	0.00348009	0.839977	5	49773530	NM_198449	chr5:49736607-49737300	S_Shore
cg18045133	NA	1.6	0.26	2.92	1.17	2.2	0.00348087	0.839977	12	131693761		chr12:133186737-133187103	N_Shelf
cg12526807	N4BP3	0.63	0.1	-2.92	0.47	0.86	0.00348243	0.839977	5	177480656	NM_015111
cg04006266	BBS1	1.62	0.27	2.92	1.17	2.24	0.00348675	0.839977	11	66057034	NM_024649
cg13679714	ENPP7	1.64	0.28	2.92	1.18	2.29	0.00349265	0.839977	17	75321541	NM_178543	chr17:77708869-77709214	N_Shore
cg14957671	NA	0.62	0.1	-2.92	0.45	0.85	0.00349269	0.839977	12	126658347
cg07613693	ZBTB45	0.61	0.1	-2.92	0.44	0.85	0.00349347	0.839977	19	63723155	NM_032792	chr19:59030657-59031426	Island
cg16720226	NA	0.56	0.11	-2.92	0.38	0.83	0.00349352	0.839977	15	23879185		chr15:26327495-26327896	S_Shore
cg11546131	NA	0.58	0.11	-2.92	0.41	0.84	0.00349565	0.839977	17	73506735
cg08309775	BRF1;BRF1	0.58	0.11	-2.92	0.41	0.84	0.00349639	0.839977	14	104778792	NM_001519;NM_145685
cg00417131	SFRS13B	1.57	0.24	2.92	1.16	2.11	0.00349763	0.839977	6	89885393	NM_080743	chr6:89827134-89828122	S_Shore
cg08457315	AKAP12;AKAP12	0.6	0.11	-2.92	0.42	0.84	0.00350143	0.840086	6	151715062	NM_144497;NM_005100
cg01170882	NA	1.52	0.22	2.92	1.15	2	0.00350353	0.840086	20	59978146		chr20:60544830-60545045	N_Shore
cg02067535	LRRC33	1.63	0.27	2.92	1.17	2.26	0.00350432	0.840086	3	197850588	NM_198565	chr3:196366394-196366919	N_Shore
cg19791637	NA	0.58	0.11	-2.92	0.4	0.83	0.00350747	0.840345	2	30486672
cg23681339	FBRSL1	0.61	0.1	-2.92	0.44	0.85	0.003518	0.842353	12	131575881	NM_001142641	chr12:133065843-133066393	N_Shore
cg03277925	ADARB2	0.63	0.1	-2.92	0.47	0.86	0.00352118	0.842353	10	1235951	NM_018702
cg03770210	TMEM106B;TMEM106B	0.63	0.1	-2.92	0.46	0.86	0.0035221	0.842353	7	12217193	NM_018374;NM_001134232	chr7:12250720-12251214	N_Shore
cg20208203	NA	1.68	0.3	2.92	1.19	2.37	0.0035242	0.842358	21	37854705		chr21:38935854-38936546	N_Shelf
cg11166299	FAM189A1	1.75	0.34	2.92	1.2	2.55	0.00353358	0.84324	15	27211683	NM_015307
cg18487516	FAM50B	0.64	0.1	-2.92	0.47	0.86	0.00353404	0.84324	6	3794541	NM_012135	chr6:3849271-3851048	Island
cg11647719	DIDO1;DIDO1;DIDO1;DIDO1	1.7	0.31	2.92	1.19	2.44	0.00353415	0.84324	20	61013006	NM_080796;NM_033081;NM_022105;NM_080797	chr20:61542354-61542877	Island
cg08488058	SLC9A9	0.68	0.09	-2.92	0.53	0.88	0.0035413	0.84343	3	144801516	NM_173653
cg00625963	LCK;LCK	0.55	0.11	-2.92	0.37	0.82	0.00354169	0.84343	1	32512621	NM_005356;NM_001042771	chr1:32740710-32741544	N_Shore
cg24955196	ZBTB7B	0.58	0.11	-2.92	0.4	0.84	0.0035442	0.84343	1	153249245	NM_015872
cg11817413	PABPC1	0.66	0.09	-2.92	0.5	0.87	0.00354441	0.84343	8	101802281	NM_002568	chr8:101733213-101735222	N_Shore
cg04075990	NA	1.69	0.3	2.92	1.19	2.41	0.00354537	0.84343	3	107659056
cg06704579	NA	1.58	0.25	2.92	1.16	2.14	0.00354968	0.843957	5	180547363		chr5:180616157-180619114	N_Shore
cg14094793	H6PD	0.62	0.1	-2.92	0.45	0.85	0.00355633	0.844805	1	9230318	NM_004285
cg07652482	MAPK8IP3;MAPK8IP3	0.61	0.1	-2.91	0.43	0.85	0.00356246	0.844805	16	1742272	NM_001040439;NM_015133
cg04520047	GFRA3	0.58	0.11	-2.91	0.4	0.83	0.00356298	0.844805	5	137634505	NM_001496	chr5:137610105-137610311	N_Shelf
cg05898907	CLDND1;CLDND1;CLDND1;CLDND1;CLDND1;CLDND1	0.59	0.11	-2.91	0.41	0.84	0.00356541	0.844805	3	99725375	NM_001040199;NM_019895;NM_001040182;NM_001040183;NM_001040181;NM_001040200	chr3:98241409-98241711	S_Shore
cg25338454	ITPR2	0.62	0.1	-2.91	0.45	0.86	0.00356706	0.844805	12	26791289	NM_002223
cg04324821	NA	1.67	0.29	2.91	1.18	2.35	0.00356842	0.844805	2	100763623
cg22352234	PLAGL1;HYMAI;PLAGL1;PLAGL1;PLAGL1;PLAGL1;PLAGL1;PLAGL1;PLAGL1;PLA	0.62	0.1	-2.91	0.45	0.86	0.00357225	0.844805	6	144371075	NM_001080953;NR_002768;NM_001080956;NM_001080951;NM_001080953;NM_002656;NM_001080952;NM_001	chr6:144328916-144329847	Island
cg22959409	LRRC33	1.67	0.29	2.91	1.18	2.35	0.00357325	0.844805	3	197868101	NM_198565	chr3:196386796-196387506	N_Shelf
cg00626422	SNORD93	0.72	0.08	-2.91	0.57	0.9	0.00357572	0.844805	7	22861374	NR_003075	chr7:22893794-22894577	S_Shore
cg14895945	NA	0.59	0.11	-2.91	0.42	0.84	0.00358068	0.844805	19	12750086		chr19:12889083-12889343	Island
cg05656688	RUNX3;RUNX3	1.56	0.24	2.91	1.16	2.11	0.00358149	0.844805	1	25126675	NM_001031680;NM_004350	chr1:25255527-25259005	N_Shore
cg24640676	C21orf29;KRTAP10-9	1.58	0.25	2.91	1.16	2.15	0.00358157	0.844805	21	44870611	NM_144991;NM_198690
cg02072495	ANXA2;ANXA2;ANXA2;ANXA2	1.74	0.33	2.91	1.2	2.52	0.0035823	0.844805	15	58476577	NM_001136015;NM_004039;NM_001002858;NM_001002857	chr15:60689749-60690430	N_Shore
cg01243312	MIR128-1;R3HDM1	0.63	0.1	-2.91	0.46	0.86	0.00358249	0.844805	2	136139451	NR_029672;NM_015361
cg23985447	TNFAIP8;TNFAIP8	0.59	0.11	-2.91	0.41	0.84	0.00358791	0.845456	5	118718965	NM_001077654;NM_014350	chr5:118691401-118691759	N_Shore
cg22851250	ACTN3	1.72	0.32	2.91	1.19	2.48	0.0035901	0.845456	11	66087311	NM_001104	chr11:66326639-66326840	S_Shelf
cg09829700	SPIRE1;SPIRE1;SPIRE1	1.49	0.2	2.91	1.14	1.94	0.00359592	0.845456	18	12647749	NM_001128627;NM_020148;NM_001128626	chr18:12657044-12658727	Island
cg26998529	BCL11B;BCL11B	0.57	0.11	-2.91	0.39	0.83	0.00359725	0.845456	14	98790503	NM_022898;NM_138576
cg17821079	ADSS	1.58	0.25	2.91	1.16	2.14	0.00359727	0.845456	1	242681492	NM_001126	chr1:244614522-244615601	Island
cg04939649	KNDC1	1.92	0.43	2.91	1.24	2.98	0.00359851	0.845456	10	134843790	NM_152643	chr10:134993121-134993324	S_Shore
cg00002749	TMEM49	0.67	0.09	-2.91	0.51	0.88	0.00360194	0.845456	17	55194320	NM_030938
cg24684349	CCND3;CCND3	1.58	0.25	2.91	1.16	2.14	0.00360427	0.845456	6	42098169	NM_001136017;NM_001136126
cg04125208	CD44;CD44;CD44;CD44;CD44	1.66	0.29	2.91	1.18	2.32	0.00360457	0.845456	11	35117805	NM_001001389;NM_001001392;NM_000610;NM_001001390;NM_001001391	chr11:35160375-35161000	S_Shore
cg20060089	DHX8	0.59	0.11	-2.91	0.41	0.84	0.00360625	0.845456	17	38916845	NM_004941	chr17:41561040-41561370	Island
cg03776827	AURKA;AURKA;AURKA;AURKA;AURKA;AURKA	0.59	0.11	-2.91	0.41	0.84	0.00361152	0.845456	20	54396864	NM_198433;NM_198437;NM_003600;NM_198434;NM_198436;NM_198435	chr20:54967036-54968001	N_Shelf
cg07169618	SLC35F3	0.6	0.1	-2.91	0.43	0.85	0.00361547	0.845456	1	232526463	NM_173508
cg03597034	ELL	1.47	0.19	2.91	1.13	1.91	0.00361937	0.845456	19	18430006	NM_006532	chr19:18572408-18572619	N_Shelf
cg12249537	IMPG2	1.58	0.25	2.91	1.16	2.14	0.00362867	0.845456	3	102473471	NM_016247
cg13460670	MS4A1;MS4A1	1.5	0.21	2.91	1.14	1.97	0.0036297	0.845456	11	59993215	NM_152866;NM_021950
cg03327307	MGST2	1.65	0.28	2.91	1.18	2.3	0.00363021	0.845456	4	140806331	NM_002413
cg14380586	C12orf42;C12orf42	1.55	0.23	2.91	1.15	2.09	0.00363065	0.845456	12	102414058	NM_001099336;NM_198521	chr12:103889148-103889843	S_Shore
cg19841405	ZBTB7A	0.62	0.1	-2.91	0.45	0.85	0.00363085	0.845456	19	4015913	NM_015898	chr19:4064086-4067980	Island
cg24866706	NA	0.63	0.1	-2.91	0.46	0.86	0.00363087	0.845456	3	97821164
cg26012482	NA	1.61	0.26	2.91	1.17	2.22	0.00363396	0.845456	2	8340606
cg08356262	IQGAP2	1.61	0.27	2.91	1.17	2.23	0.00363438	0.845456	5	75874460	NM_006633
cg07285675	TGFBR2;TGFBR2	0.6	0.11	-2.91	0.43	0.85	0.00363505	0.845456	3	30642877	NM_001024847;NM_003242
cg05388307	SC4MOL;SC4MOL	0.62	0.1	-2.91	0.45	0.86	0.00363888	0.845456	4	166468165	NM_006745;NM_001017369	chr4:166248454-166249063	Island
cg25431916	SF3A2	0.69	0.09	-2.91	0.54	0.89	0.00363989	0.845456	19	2193181	NM_007165
cg20560186	ZBTB24;ZBTB24	0.61	0.1	-2.91	0.44	0.85	0.00364361	0.845456	6	109910796	NM_001164313;NM_014797	chr6:109804094-109804522	Island
cg14367396	C9orf167	0.65	0.1	-2.91	0.49	0.87	0.00364441	0.845456	9	139290918	NM_017723	chr9:140172613-140176105	N_Shore
cg14445783	NA	0.62	0.1	-2.91	0.45	0.86	0.00364459	0.845456	8	33700444		chr8:33580364-33580600	S_Shore
cg13637733	TLE3;TLE3;TLE3;TLE3;TLE3;TLE3	0.63	0.1	-2.91	0.46	0.86	0.00364745	0.845456	15	68177287	NM_005078;NM_005078;NM_001105192;NM_020908;NM_001105192;NM_020908	chr15:70387929-70393206	Island
cg27230534	PPP1R2	0.59	0.11	-2.91	0.41	0.84	0.00364786	0.845456	3	196748376	NM_006241	chr3:195269553-195270363	N_Shelf
cg05859076	RAB43	0.55	0.11	-2.91	0.37	0.82	0.0036488	0.845456	3	130321040	NM_198490	chr3:128839934-128840633	N_Shore
cg02088237	KIF6	1.69	0.31	2.91	1.19	2.41	0.00365226	0.845456	6	39411986	NM_145027
cg05155450	NA	1.7	0.31	2.91	1.19	2.42	0.00365363	0.845456	11	65426711		chr11:65666676-65668209	S_Shore
cg24921022	ITSN2;ITSN2	0.57	0.11	-2.91	0.39	0.83	0.00365424	0.845456	2	24279878	NM_019595;NM_006277
cg09800748	KIF21A	0.63	0.1	-2.91	0.46	0.86	0.00366649	0.847573	12	37993101	NM_017641
cg26357453	DHRS7B	0.69	0.09	-2.91	0.54	0.89	0.00366779	0.847573	17	20970646	NM_015510	chr17:21030056-21030814	N_Shore
cg21537623	NA	0.6	0.11	-2.91	0.43	0.85	0.00367008	0.847573	7	99951324
cg15832822	NA	1.98	0.46	2.9	1.25	3.13	0.00367477	0.847573	15	42805883
cg20338754	RNF138;RNF138	0.59	0.11	-2.9	0.41	0.84	0.00367479	0.847573	18	27931084	NM_198128;NM_016271	chr18:29671757-29673314	S_Shelf
cg19865340	PRKD2;PRKD2;PRKD2;PRKD2	0.6	0.11	-2.9	0.42	0.84	0.00367596	0.847573	19	51889168	NM_001079880;NM_001079882;NM_016457;NM_001079881	chr19:47197138-47197400	Island
cg02700491	MCTP2;MCTP2	1.61	0.26	2.9	1.17	2.22	0.00368158	0.848087	15	92642116	NM_001159643;NM_018349
cg27110206	NA	0.64	0.1	-2.9	0.47	0.86	0.00368239	0.848087	12	53036543
cg18348226	RLF	1.77	0.35	2.9	1.2	2.6	0.00368472	0.848112	1	40399667	NM_012421	chr1:40626913-40627612	Island
cg20254718	FKBP1A;FKBP1A	0.59	0.11	-2.9	0.41	0.84	0.00368896	0.848112	20	1319017	NM_054014;NM_000801	chr20:1373259-1373917	N_Shelf
cg01814344	GRM6	0.65	0.1	-2.9	0.48	0.87	0.00369018	0.848112	5	178345919	NM_000843	chr5:178413296-178413731	Island
cg02574022	NA	2.01	0.48	2.9	1.26	3.23	0.00369337	0.848112	11	45675184
cg20058691	NA	1.81	0.37	2.9	1.21	2.69	0.00369514	0.848112	15	87385855
cg18922250	SLC39A10;SLC39A10;SLC39A10	1.67	0.29	2.9	1.18	2.36	0.00369613	0.848112	2	196229935	NM_001127257;NM_001127257;NM_020342	chr2:196521555-196522950	Island
cg14089436	NA	0.61	0.1	-2.9	0.43	0.85	0.00369717	0.848112	9	20614421		chr9:20620728-20621862	S_Shelf
cg01638311	PACS1	0.62	0.1	-2.9	0.45	0.86	0.00370035	0.848234	11	65643679	NM_018026
cg12740148	AATF	0.77	0.07	-2.9	0.65	0.92	0.0037019	0.848234	17	32380130	NM_012138	chr17:35305758-35306757	Island
cg06398474	HDAC4	0.63	0.1	-2.9	0.46	0.86	0.00370776	0.848785	2	239956446	NM_006037
cg26371310	NA	1.7	0.31	2.9	1.19	2.43	0.00370893	0.848785	8	143210401
cg17416383	HEXIM2	1.51	0.22	2.9	1.14	2	0.0037106	0.848785	17	40602933	NM_144608	chr17:43246839-43247167	Island
cg03442376	NA	1.69	0.3	2.9	1.18	2.4	0.00371438	0.848823	7	27166976		chr7:27199661-27200960	Island
cg05673638	FLOT1;FLOT1	1.64	0.28	2.9	1.17	2.3	0.00371577	0.848823	6	30818363	NM_005803;NM_005803	chr6:30710307-30712440	Island
cg16702313	C14orf43	0.62	0.1	-2.9	0.45	0.86	0.00372234	0.848823	14	73321679	NM_001043318	chr14:74253387-74254188	N_Shore
cg25768632	DLC1	0.59	0.11	-2.9	0.41	0.84	0.00372237	0.848823	8	13125215	NM_182643
cg25417223	NFIX	0.59	0.11	-2.9	0.42	0.84	0.00372525	0.848823	19	13070306	NM_002501	chr19:13208343-13210525	Island
cg03199014	ITPKB	0.57	0.11	-2.9	0.39	0.83	0.00372684	0.848823	1	224989571	NM_002221	chr1:226924560-226926553	N_Shore
cg02299497	NA	0.65	0.1	-2.9	0.48	0.87	0.0037307	0.848823	14	68165323		chr14:69095051-69095407	S_Shore
cg14896948	COBL	1.62	0.27	2.9	1.17	2.25	0.00373104	0.848823	7	51064379	NM_015198
cg15421236	TMEM65;TMEM65	0.61	0.1	-2.9	0.44	0.85	0.00373197	0.848823	8	125453908	NM_194291;NM_194291	chr8:125383817-125385437	Island
cg26938013	RAD51L1	0.58	0.11	-2.9	0.4	0.84	0.00373239	0.848823	14	68084952	NM_133509
cg11229488	PRKAR1B;PRKAR1B;PRKAR1B;PRKAR1B;PRKAR1B;PRKAR1B	1.65	0.29	2.9	1.18	2.33	0.00373385	0.848823	7	701400	NM_001164759;NM_001164762;NM_001164758;NM_001164760;NM_001164761;NM_002735
cg21859992	WDR33	0.64	0.1	-2.9	0.47	0.86	0.00374326	0.850485	2	128193325	NM_018383
cg04721485	WDR33;WDR33	0.59	0.11	-2.9	0.41	0.84	0.0037491	0.851333	2	128211424	NM_018383;NM_001006623
cg08864904	PKIA;PKIA	1.58	0.25	2.9	1.16	2.16	0.00375194	0.851498	8	79635180	NM_006823;NM_181839
cg04524431	TERT;TERT	1.81	0.37	2.9	1.21	2.71	0.00375523	0.851538	5	1336350	NM_198255;NM_198253	chr5:1282649-1283244	S_Shore
cg15569224	NEK3;NEK3;NEK3;NEK3	1.63	0.27	2.9	1.17	2.27	0.00375632	0.851538	13	51631657	NM_001146099;NM_152720;NM_002498;NR_027415	chr13:52733378-52733861	Island
cg00023351	NA	0.58	0.11	-2.9	0.41	0.84	0.00376027	0.851663	12	77712069
cg18800681	NDUFS6	1.86	0.4	2.9	1.22	2.84	0.00376108	0.851663	5	1867073	NM_004553
cg09436562	LDHA;LDHA;LDHA;LDHA;LDHA	1.74	0.33	2.9	1.2	2.52	0.00376802	0.852739	11	18372450	NM_001165415;NM_005566;NR_028500;NM_001135239;NM_001165416	chr11:18415922-18416680	N_Shore
cg03956820	SLC16A3;SLC16A3;SLC16A3;SLC16A3	1.66	0.29	2.9	1.18	2.35	0.00377375	0.852739	17	77783443	NM_001042423;NM_001042422;NM_004207;NM_001042423	chr17:80186135-80189990	S_Shore
cg13718003	FAM78A	0.59	0.11	-2.9	0.41	0.84	0.00377474	0.852739	9	133126721	NM_033387	chr9:134136212-134136438	S_Shore
cg05212349	NA	0.6	0.11	-2.9	0.42	0.85	0.00377737	0.852739	10	111224866
cg04152021	NA	0.58	0.11	-2.9	0.4	0.84	0.00377842	0.852739	10	128349626
cg26070757	NA	1.6	0.26	2.9	1.16	2.2	0.00377983	0.852739	1	31174829
cg06385584	ZNF786	1.68	0.3	2.9	1.18	2.38	0.0037806	0.852739	7	148415629	NM_152411	chr7:148787421-148788601	N_Shelf
cg09595260	FBXL4	1.67	0.3	2.9	1.18	2.37	0.003787	0.852768	6	99502689	NM_012160	chr6:99395302-99395855	S_Shore
cg04670255	MGAT3;MGAT3	0.62	0.1	-2.9	0.45	0.86	0.00378854	0.852768	22	38214775	NM_002409;NM_001098270	chr22:39883515-39885010	Island
cg08626445	NA	1.51	0.21	2.9	1.14	1.99	0.00378893	0.852768	16	3161729		chr16:3220438-3221356	S_Shore
cg15692535	MYL12A;MYL12A	1.61	0.27	2.89	1.17	2.23	0.00379345	0.852768	18	3237527	NM_006471;NM_006471	chr18:3247293-3248257	Island
cg02657438	STON2;STON2	1.66	0.29	2.89	1.18	2.33	0.00379575	0.852768	14	80934652	NM_033104;NM_033104
cg14833283	NA	1.66	0.29	2.89	1.18	2.35	0.00379689	0.852768	7	1293628		chr7:1328525-1329029	N_Shore
cg08966366	TSC2;TSC2;TSC2	1.63	0.28	2.89	1.17	2.28	0.00379732	0.852768	16	2074449	NM_001077183;NM_000548;NM_001114382	chr16:2134259-2134632	Island
cg08473199	WNT10A	1.5	0.21	2.89	1.14	1.96	0.00379759	0.852768	2	219456747	NM_025216	chr2:219748276-219748805	Island
cg17580045	CCND2	0.59	0.11	-2.89	0.41	0.84	0.00380221	0.85333	12	4255151	NM_001759	chr12:4383193-4384405	S_Shore
cg16596052	RGS10;RGS10	0.62	0.1	-2.89	0.45	0.86	0.00380491	0.853462	10	121261736	NM_001005339;NM_002925
cg02988046	EGLN1;EGLN1	0.64	0.1	-2.89	0.48	0.87	0.00382026	0.856431	1	229624538	NM_022051;NM_022051	chr1:231556681-231558447	Island
cg26637795	RAB18	1.68	0.3	2.89	1.18	2.39	0.00382917	0.857952	10	27833171	NM_021252	chr10:27793049-27793764	Island
cg04848426	UXS1	0.61	0.1	-2.89	0.43	0.85	0.00383525	0.858839	2	106101435	NM_025076
cg02025270	HSH2D	1.68	0.3	2.89	1.18	2.39	0.00383856	0.858978	19	16111654	NM_032855
cg17395619	NA	0.63	0.1	-2.89	0.46	0.86	0.00384122	0.858978	19	4558540		chr19:4607079-4607350	S_Shore
cg18418928	MDS2	0.56	0.11	-2.89	0.37	0.83	0.0038435	0.858978	1	23826365	NR_027042
cg27235148	NA	0.55	0.11	-2.89	0.36	0.82	0.00384437	0.858978	11	45333508		chr11:45376931-45377243	Island
cg11430075	NA	1.61	0.26	2.89	1.17	2.22	0.00384777	0.859264	5	317123		chr5:258801-262401	S_Shore
cg04992576	NA	1.6	0.26	2.89	1.16	2.21	0.003851	0.859506	17	8175378		chr17:8230195-8230941	S_Shelf
cg27221554	TMEM66	0.65	0.1	-2.89	0.49	0.87	0.00385311	0.859506	8	30043730	NM_016127
cg08832596	NA	0.62	0.1	-2.89	0.44	0.86	0.0038603	0.860626	11	76434654		chr11:76757052-76757358	N_Shore
cg25518400	C6orf141	1.67	0.3	2.89	1.18	2.37	0.00386249	0.860626	6	49625112	NM_001145652	chr6:49518315-49519186	N_Shore
cg02876341	MAML3	1.59	0.26	2.89	1.16	2.18	0.00386882	0.860626	4	141003035	NM_018717	chr4:140781109-140781433	S_Shelf
cg02895319	LOC100286844;NCKAP5L;LOC100286844;LOC100286844	0.63	0.1	-2.89	0.46	0.86	0.00387139	0.860626	12	48509077	NR_027500;NM_001037806;NR_027501;NR_027499	chr12:50221558-50222609	S_Shore
cg11760861	ADAT3;SCAMP4	1.53	0.22	2.89	1.15	2.04	0.00387222	0.860626	19	1856257	NM_138422;NM_079834	chr19:1905106-1905835	Island
cg08209365	NA	0.58	0.11	-2.89	0.41	0.84	0.00387346	0.860626	11	94542108
cg20364320	ATP2A3;ATP2A3;ATP2A3;ATP2A3;ATP2A3;ATP2A3;ATP2A3	0.6	0.11	-2.89	0.42	0.85	0.00387353	0.860626	17	3814543	NM_174958;NM_174956;NM_174955;NM_174954;NM_174953;NM_005173;NM_174957	chr17:3867059-3868095	Island
cg14384416	NA	1.59	0.25	2.89	1.16	2.17	0.00387989	0.860626	2	183393
cg02910194	NLGN1	0.62	0.1	-2.89	0.45	0.86	0.00388287	0.860626	3	174920769	NM_014932
cg18906324	KSR2	1.65	0.29	2.89	1.18	2.33	0.00388312	0.860626	12	116683409	NM_173598	chr12:118198767-118199287	Island
cg19321126	HDLBP;HDLBP	0.64	0.1	-2.89	0.47	0.86	0.00388332	0.860626	2	241860592	NM_203346;NM_005336	chr2:242211289-242212308	Island
cg15881119	RBM15	1.49	0.2	2.89	1.14	1.95	0.00388366	0.860626	1	110682891	NM_022768	chr1:110880942-110882800	Island
cg26782361	NCALD;NCALD;NCALD;NCALD;NCALD;NCALD;NCALD;NCALD	0.62	0.1	-2.89	0.45	0.86	0.00388781	0.861061	8	102873878	NM_001040629;NM_001040624;NM_001040626;NM_001040630;NM_001040628;NM_001040625;NM_032041;NM_
cg14318249	CEP78;CEP78	1.64	0.28	2.89	1.17	2.29	0.00389194	0.861061	9	80041443	NM_032171;NM_001098802	chr9:80850833-80851434	S_Shore
cg11025960	GRM2;GRM2	0.64	0.1	-2.89	0.47	0.87	0.00389201	0.861061	3	51724228	NM_001130063;NM_000839	chr3:51749754-51750061	N_Shore
cg11591525	RASGRP2;RASGRP2;RASGRP2	0.58	0.11	-2.89	0.4	0.84	0.00391021	0.864157	11	64265114	NM_153819;NM_001098671;NM_001098670	chr11:64509433-64513826	N_Shore
cg02771362	SH2D3C	1.68	0.3	2.89	1.18	2.39	0.00391028	0.864157	9	129581680	NM_170600
cg01947751	NA	0.63	0.1	-2.88	0.46	0.86	0.00391505	0.864738	3	198213366		chr3:196728958-196730878	Island
cg12041830	NA	0.63	0.1	-2.88	0.45	0.86	0.003925	0.865356	1	5829989
cg19811934	SLC24A4;SLC24A4;SLC24A4	1.57	0.25	2.88	1.16	2.14	0.00392732	0.865356	14	91997516	NM_153647;NM_153648;NM_153646
cg05323683	CDH17;CDH17	1.8	0.36	2.88	1.21	2.67	0.00392894	0.865356	8	95237467	NM_004063;NM_001144663
cg00562376	NPAS2	1.56	0.24	2.88	1.15	2.11	0.00392899	0.865356	2	100976369	NM_002518
cg02886541	SIP1;SIP1;SIP1	0.71	0.08	-2.88	0.57	0.9	0.00393065	0.865356	14	38652161	NM_001009183;NM_003616;NM_001009182	chr14:39583458-39583701	N_Shore
cg18882912	MYO6	1.57	0.25	2.88	1.16	2.14	0.00393168	0.865356	6	76516231	NM_004999	chr6:76458437-76459267	S_Shore
cg02385173	ACER3	0.6	0.11	-2.88	0.43	0.85	0.00393282	0.865356	11	76249182	NM_018367	chr11:76571963-76572291	N_Shore
cg00010672	NA	0.63	0.1	-2.88	0.46	0.86	0.00393823	0.866075	2	55135285		chr2:55276555-55278044	S_Shelf
cg25490175	VPS37A;CNOT7;VPS37A;CNOT7;VPS37A;VPS37A	0.64	0.1	-2.88	0.47	0.87	0.0039423	0.866199	8	17148844	NM_001145152;NM_054026;NM_152415;NM_013354;NM_152415;NM_001145152	chr8:17103890-17104863	Island
cg20998481	NA	0.65	0.1	-2.88	0.49	0.87	0.00394308	0.866199	17	73289540
cg25188071	MIR296	0.65	0.1	-2.88	0.48	0.87	0.00394682	0.866355	20	56826672	NR_029844
cg02501127	SHPK	1.64	0.28	2.88	1.17	2.29	0.00394807	0.866355	17	3477530	NM_013276	chr17:3527243-3527495	S_Shelf
cg09448951	KIAA0174	0.6	0.11	-2.88	0.43	0.85	0.00396052	0.86834	16	70486447	NM_014761	chr16:71928861-71929953	Island
cg26795011	PLEC1;PLEC1;PLEC1	0.62	0.1	-2.88	0.45	0.86	0.00396142	0.86834	8	145099214	NM_000445;NM_201378;NM_201379	chr8:145027911-145028352	N_Shore
cg02012853	SNORD116-7;SNORD116-5	0.7	0.09	-2.88	0.55	0.89	0.00396659	0.868802	15	22862638	NR_003322;NR_003320
cg12380854	LRRC46;MRPL10	1.63	0.28	2.88	1.17	2.28	0.00397346	0.868802	17	43262759	NM_033413;NM_145255	chr17:45908784-45909067	N_Shore
cg10247798	ABHD14B;ABHD14B;ABHD14A;ABHD14B	1.63	0.28	2.88	1.17	2.27	0.00397711	0.868802	3	51983866	NR_027476;NM_032750;NM_015407;NM_001146314	chr3:52008943-52009339	N_Shore
cg11866396	RPAIN;RPAIN;RPAIN;RPAIN;RPAIN;RPAIN;RPAIN;NUP88;RPAIN;RPAIN;RPAIN	0.63	0.1	-2.88	0.46	0.86	0.00398036	0.868802	17	5263664	NR_027681;NM_001033002;NM_001160267;NR_027684;NR_027682;NR_027679;NM_001160266;NM_002532;NR	chr17:5322507-5323716	Island
cg23221605	PDK2	1.6	0.26	2.88	1.16	2.2	0.00398773	0.868802	17	45526916	NM_002611	chr17:48172460-48172994	N_Shore
cg17420774	NA	1.6	0.26	2.88	1.16	2.21	0.00398922	0.868802	20	47365030		chr20:47934839-47935684	N_Shelf
cg05412210	C15orf58	1.57	0.25	2.88	1.16	2.14	0.00399133	0.868802	15	88581768	NM_001013657	chr15:90776699-90777636	S_Shelf
cg04840828	GFRA3	1.64	0.28	2.88	1.17	2.3	0.00399592	0.868802	5	137639395	NM_001496	chr5:137610105-137610311	S_Shore
cg19170321	GANC;CAPN3;CAPN3;CAPN3;CAPN3	0.62	0.1	-2.88	0.45	0.86	0.00399652	0.868802	15	40427608	NM_198141;NR_027911;NM_212465;NM_212465;NR_027912
cg04747842	SRRT;SRRT;SRRT;SRRT	1.49	0.21	2.88	1.14	1.96	0.00399727	0.868802	7	100315196	NM_015908;NM_001128852;NM_001128853;NM_001128854	chr7:100472375-100473393	S_Shelf
cg25392995	TRABD	1.63	0.28	2.88	1.17	2.27	0.00400919	0.868802	22	48968053	NM_025204	chr22:50623164-50625226	S_Shore
cg00306390	PQLC2;AKR7A2;PQLC2;PQLC2;PQLC2	0.58	0.11	-2.88	0.41	0.84	0.00401141	0.868802	1	19511895	NM_001040125;NM_003689;NM_001040126;NM_001040125;NM_017765	chr1:19638207-19639309	Island
cg01193293	SIGLEC7;SIGLEC7	1.44	0.18	2.88	1.12	1.85	0.00401194	0.868802	19	56336366	NM_016543;NM_014385
cg13100449	FAM129A	1.68	0.3	2.88	1.18	2.39	0.00401241	0.868802	1	183102828	NM_052966
cg26138224	PFAS;C17orf68	1.56	0.24	2.88	1.15	2.11	0.00401297	0.868802	17	8093135	NM_012393;NM_025099	chr17:8152514-8152833	N_Shore
cg26616078	KIAA1549;KIAA1549	1.64	0.28	2.88	1.17	2.29	0.00401426	0.868802	7	138203365	NM_001164665;NM_020910	chr7:138552661-138552870	Island
cg12377401	NA	1.65	0.29	2.88	1.17	2.32	0.0040146	0.868802	10	129868334
cg20957396	MGAT5	0.63	0.1	-2.88	0.46	0.86	0.00401841	0.868802	2	134779346	NM_002410
cg14011327	NA	0.58	0.11	-2.88	0.4	0.84	0.00401854	0.868802	4	99803984
cg22423984	EPB41L1	1.48	0.2	2.88	1.13	1.93	0.00402313	0.868802	20	34197915	NM_177996
cg12152352	TPCN2	1.72	0.32	2.88	1.19	2.48	0.00402316	0.868802	11	68613482	NM_139075
cg03800281	LRRC20;LRRC20;LRRC20	1.63	0.28	2.88	1.17	2.28	0.00402448	0.868802	10	71767152	NM_018239;NM_018205;NM_207119
cg02212009	TEAD1	1.64	0.28	2.88	1.17	2.29	0.00402802	0.868802	11	12777436	NM_021961
cg19961766	KLF13	0.6	0.11	-2.88	0.42	0.85	0.00402987	0.868802	15	29409088	NM_015995	chr15:31621655-31621893	Island
cg14286456	RERE;RERE	0.57	0.11	-2.88	0.39	0.84	0.00403011	0.868802	1	8492812	NM_012102;NM_001042681
cg07848636	NOM1	0.66	0.1	-2.88	0.49	0.87	0.00403274	0.868802	7	156447807	NM_138400
cg27384002	TMEM200A	0.62	0.1	-2.88	0.45	0.86	0.00403667	0.868802	6	130799818	NM_052913
cg10837404	DCP2	0.56	0.11	-2.88	0.38	0.83	0.00403872	0.868802	5	112384188	NM_152624
cg14135807	UCHL3	1.56	0.24	2.88	1.15	2.11	0.00403893	0.868802	13	75021087	NM_006002	chr13:76123438-76124268	N_Shore
cg11623339	MGC29506	1.56	0.24	2.87	1.15	2.11	0.0040426	0.868802	5	138753381	NM_016459	chr5:138727710-138730911	N_Shelf
cg11309842	MGMT	0.65	0.1	-2.87	0.49	0.87	0.00404801	0.868802	10	131231105	NM_002412
cg21167587	RNF38;RNF38;RNF38;RNF38;RNF38	0.62	0.1	-2.87	0.44	0.86	0.00405306	0.868802	9	36387390	NM_194328;NM_194330;NM_194329;NM_194332;NM_022781	chr9:36400251-36401327	N_Shelf
cg17838816	KNDC1	1.75	0.34	2.87	1.2	2.57	0.00405638	0.868802	10	134865665	NM_152643	chr10:135016379-135017476	N_Shore
cg17734409	VPS13C;VPS13C;VPS13C;VPS13C	1.56	0.24	2.87	1.15	2.1	0.00405687	0.868802	15	60140298	NM_017684;NM_018080;NM_020821;NM_001018088	chr15:62352227-62353092	Island
cg09102714	AARS	0.61	0.11	-2.87	0.43	0.85	0.00406282	0.868802	16	68881259	NM_001605	chr16:70323127-70323489	S_Shore
cg16885861	CD81	1.63	0.27	2.87	1.17	2.26	0.00406445	0.868802	11	2357922	NM_004356	chr11:2398223-2399598	S_Shore
cg23956473	PLEKHN1;PLEKHN1	0.63	0.1	-2.87	0.46	0.86	0.00406479	0.868802	1	899183	NM_032129;NM_001160184	chr1:912869-913153	N_Shelf
cg09037630	NA	1.68	0.3	2.87	1.18	2.4	0.00406564	0.868802	6	31636218
cg08915438	FKBP5;LOC285847	0.63	0.1	-2.87	0.45	0.86	0.00406638	0.868802	6	35805737	NM_001145775;NR_027117	chr6:35699166-35699953	N_Shore
cg05138397	LY9;LY9	0.61	0.11	-2.87	0.43	0.85	0.00406878	0.868802	1	159035173	NM_001033667;NM_002348	chr1:160771683-160771953	N_Shelf
cg22845765	NA	0.61	0.11	-2.87	0.43	0.85	0.00406907	0.868802	5	146950829
cg15672749	MKS1;MKS1	0.63	0.1	-2.87	0.46	0.86	0.00407309	0.868802	17	53652192	NM_001165927;NM_017777	chr17:56296488-56296842	S_Shore
cg19538699	SLC35A5;ATG3;SLC35A5	0.62	0.1	-2.87	0.45	0.86	0.00407441	0.868802	3	113763711	NM_017945;NM_022488;NM_017945	chr3:112280022-112280950	S_Shore
cg27309702	KIFC3;KIFC3;KIFC3	1.65	0.29	2.87	1.17	2.32	0.00407689	0.868802	16	56349811	NM_001130099;NM_001130100;NM_005550	chr16:57794707-57795059	N_Shelf
cg17727492	ASNSD1	1.68	0.3	2.87	1.18	2.39	0.0040783	0.868802	2	190234120	NM_019048	chr2:190526058-190526419	N_Shore
cg10779126	CCDC6	0.6	0.11	-2.87	0.43	0.85	0.00407903	0.868802	10	61302243	NM_005436
cg27407935	SREBF1;SREBF1	0.61	0.11	-2.87	0.43	0.85	0.00408016	0.868802	17	17663960	NM_004176;NM_001005291	chr17:17726855-17727282	N_Shelf
cg10324158	CLEC3B	1.73	0.33	2.87	1.19	2.51	0.00408036	0.868802	3	45042717	NM_003278
cg00543335	PCDHGA1;PCDHGA1	0.63	0.1	-2.87	0.46	0.86	0.004085	0.868802	5	140691409	NM_018912;NM_031993	chr5:140711797-140712542	N_Shore
cg24402372	NA	0.58	0.11	-2.87	0.4	0.84	0.00408531	0.868802	12	51283633		chr12:52994772-52995312	S_Shelf
cg04792330	NA	0.55	0.11	-2.87	0.37	0.83	0.00408628	0.868802	20	20949266		chr20:21000765-21001280	Island
cg16401465	ARID5B	0.62	0.1	-2.87	0.45	0.86	0.00408666	0.868802	10	63479176	NM_032199
cg17331920	ANKFY1	0.63	0.1	-2.87	0.47	0.87	0.00408708	0.868802	17	4028074	NM_016376
cg16134686	PCSK2	0.56	0.11	-2.87	0.37	0.83	0.00409041	0.868802	20	17244161	NM_002594	chr20:17296125-17296531	Island
cg14605001	ZNF502;ZNF502;ZNF502;ZNF502	0.6	0.11	-2.87	0.42	0.85	0.00409251	0.868802	3	44732977	NM_033210;NM_001134441;NM_001134442;NM_001134440	chr3:44754099-44754399	S_Shelf
cg05140895	FOXP4;FOXP4;FOXP4	0.64	0.1	-2.87	0.48	0.87	0.00409337	0.868802	6	41622077	NM_001012427;NM_001012426;NM_138457	chr6:41513652-41516189	Island
cg04573845	NA	0.59	0.11	-2.87	0.42	0.85	0.00409362	0.868802	6	14893300
cg17729668	NA	1.59	0.26	2.87	1.16	2.19	0.00409654	0.868802	13	29625927
cg16533359	NA	0.58	0.11	-2.87	0.4	0.84	0.00409868	0.868802	6	11818583
cg20666069	NXPH3	0.51	0.12	-2.87	0.32	0.81	0.00410439	0.868802	17	45008017	NM_007225	chr17:47652789-47653078	Island
cg17950348	DNAJB6	1.68	0.3	2.87	1.18	2.38	0.00410772	0.868802	7	156876227	NM_058246
cg21523688	SORD	0.63	0.1	-2.87	0.46	0.86	0.00410985	0.868802	15	43106329	NM_003104	chr15:45315201-45315543	S_Shelf
cg20637647	NA	0.62	0.1	-2.87	0.45	0.86	0.00411224	0.868802	7	64612263		chr7:64973420-64974994	Island
cg03318904	MAP3K7IP1;MAP3K7IP1	0.59	0.11	-2.87	0.41	0.85	0.00411625	0.868802	22	38131468	NM_006116;NM_153497
cg02262709	NA	0.61	0.11	-2.87	0.43	0.85	0.00411713	0.868802	6	116881461
cg22188603	ARHGAP26;ARHGAP26	0.59	0.11	-2.87	0.42	0.85	0.00411763	0.868802	5	142223953	NM_015071;NM_001135608
cg22135315	BIN3;BIN3	1.53	0.23	2.87	1.14	2.04	0.00411931	0.868802	8	22582553	NM_018688;NM_018688	chr8:22526298-22526757	Island
cg27151980	RNF40;C16orf93;C16orf93	0.61	0.1	-2.87	0.44	0.86	0.0041196	0.868802	16	30680322	NM_014771;NM_001014979;NM_001014979	chr16:30772530-30774003	Island
cg19259082	MPZL3;MPZL2	0.62	0.1	-2.87	0.45	0.86	0.00412395	0.868802	11	117629507	NM_198275;NM_005797
cg13513411	DPP9	0.61	0.11	-2.87	0.43	0.85	0.00412582	0.868802	19	4627202	NM_139159	chr19:4676416-4676718	N_Shore
cg25878872	ETFDH;ETFDH;C4orf46	1.68	0.3	2.87	1.18	2.39	0.00412844	0.868802	4	159812956	NM_004453;NM_004453;NM_001008393	chr4:159592617-159593587	Island
cg11978441	PER3	1.64	0.28	2.87	1.17	2.3	0.00412848	0.868802	1	7825359	NM_016831
cg25731401	NA	0.66	0.1	-2.87	0.5	0.88	0.00413129	0.868802	2	10489843		chr2:10572391-10572752	Island
cg27452670	HEATR2	0.59	0.11	-2.87	0.41	0.85	0.00413505	0.868802	7	784226	NM_017802	chr7:821689-822634	N_Shelf
cg03017920	NA	0.63	0.1	-2.87	0.46	0.86	0.00413926	0.868802	4	3475703		chr4:3504890-3505194	S_Shore
cg02897667	NA	0.6	0.11	-2.87	0.43	0.85	0.00414124	0.868802	7	51506625
cg16386950	NAV1	1.67	0.3	2.87	1.18	2.38	0.00414504	0.868802	1	199882700	NM_020443	chr1:201617041-201619788	N_Shore
cg11778763	CTNNA1	1.65	0.29	2.87	1.17	2.33	0.00414997	0.868802	5	138282445	NM_001903
cg04730319	KARS;KARS;TERF2IP;KARS	0.61	0.1	-2.87	0.44	0.86	0.00415022	0.868802	16	74239029	NM_001130089;NM_005548;NM_018975;NM_001130089	chr16:75681264-75682579	Island
cg21627218	SLC17A9	0.61	0.11	-2.87	0.43	0.85	0.00415191	0.868802	20	61061959	NM_022082	chr20:61590816-61591210	S_Shore
cg02464979	NA	1.59	0.26	2.87	1.16	2.18	0.0041535	0.868802	10	3303279
cg04678963	NDUFA12	0.58	0.11	-2.87	0.4	0.84	0.00415451	0.868802	12	93890327	NM_018838
cg17309530	DDAH2	0.61	0.1	-2.87	0.44	0.86	0.00415855	0.868802	6	31804081	NM_013974	chr6:31695894-31698245	Island
cg05708385	CLDN10;CLDN10	1.75	0.34	2.87	1.19	2.56	0.00416107	0.868802	13	94997678	NM_182848;NM_001160100
cg21837189	NA	0.59	0.11	-2.87	0.41	0.85	0.0041615	0.868802	1	224152459
cg23732483	ARIH2	1.64	0.29	2.87	1.17	2.31	0.00416234	0.868802	3	48940615	NM_006321
cg08944935	ZNHIT6;ZNHIT6	0.64	0.1	-2.87	0.47	0.87	0.00416681	0.868802	1	85946809	NM_017953;NM_001170670	chr1:86174041-86174253	Island
cg09234599	NA	1.72	0.32	2.87	1.19	2.49	0.00416759	0.868802	12	123977733		chr12:125412891-125413165	N_Shore
cg16140273	C21orf7	0.61	0.11	-2.87	0.44	0.86	0.00416783	0.868802	21	29377487	NM_020152
cg12629254	SNORD115-38	1.86	0.4	2.87	1.22	2.84	0.00416962	0.868802	15	23036033	NR_003353
cg05289873	KCNH4	0.61	0.11	-2.86	0.44	0.86	0.00417058	0.868802	17	37575162	NM_012285
cg05396397	NPPA	1.66	0.29	2.86	1.17	2.34	0.00417187	0.868802	1	11830751	NM_006172
cg13726313	FOXP1	0.59	0.11	-2.86	0.41	0.85	0.0041738	0.868802	3	71283954	NM_032682
cg13500819	MGC29506	1.59	0.26	2.86	1.16	2.19	0.00417479	0.868802	5	138753299	NM_016459	chr5:138727710-138730911	N_Shelf
cg00968167	CAPZB	0.59	0.11	-2.86	0.41	0.85	0.00417664	0.868802	1	19682802	NM_004930	chr1:19811703-19812644	N_Shore
cg23114183	RORC;RORC;RORC	0.61	0.11	-2.86	0.44	0.86	0.00417711	0.868802	1	150065056	NM_005060;NM_001001523;NM_001001523
cg20219100	MACROD1	0.61	0.1	-2.86	0.44	0.86	0.00417783	0.868802	11	63532973	NM_014067	chr11:63775346-63775613	S_Shore
cg03929796	ALAS1;ALAS1	0.62	0.1	-2.86	0.44	0.86	0.00417835	0.868802	3	52206880	NM_000688;NM_199166	chr3:52231942-52232541	N_Shore
cg11136250	C1orf122;YRDC;C1orf122	1.62	0.27	2.86	1.16	2.24	0.00418088	0.868802	1	38045643	NM_198446;NM_024640;NM_001142726	chr1:38273374-38274402	N_Shore
cg14790396	PDE2A;PDE2A	1.55	0.24	2.86	1.15	2.09	0.00418153	0.868802	11	72058971	NM_001146209;NM_002599
cg21655923	WDR54	0.6	0.11	-2.86	0.42	0.85	0.0041826	0.868802	2	74501321	NM_032118	chr2:74648512-74649419	N_Shore
cg27446671	ANO7	0.61	0.11	-2.86	0.43	0.86	0.00418264	0.868802	2	241797460	NM_001001891	chr2:242148678-242149079	Island
cg01616394	NA	1.69	0.31	2.86	1.18	2.42	0.00418842	0.869556	12	123704216
cg24481594	SKI	0.58	0.11	-2.86	0.4	0.84	0.00419226	0.869771	1	2180710	NM_003036
cg01040649	ST6GAL1;ST6GAL1;ST6GAL1	0.57	0.11	-2.86	0.38	0.84	0.00419376	0.869771	3	188221014	NM_173216;NM_003032;NM_173217
cg26646118	ZBTB22;TAPBP;TAPBP;TAPBP;ZBTB22	0.62	0.1	-2.86	0.44	0.86	0.00419658	0.86991	6	33390978	NM_005453;NM_003190;NM_172208;NM_172209;NM_001145338	chr6:33282855-33283196	Island
cg09223071	SLC4A1AP;SLC4A1AP;SUPT7L;SUPT7L	0.62	0.1	-2.86	0.45	0.86	0.00420702	0.871627	2	27739946	NM_018158;NM_018158;NM_014860;NM_014860	chr2:27886259-27887410	Island
cg05598488	NA	0.71	0.08	-2.86	0.56	0.9	0.0042167	0.872645	1	226221392
cg25235159	KBTBD4;KBTBD4;NDUFS3;KBTBD4	0.57	0.11	-2.86	0.39	0.84	0.00421733	0.872645	11	47556856	NM_016506;NM_018095;NM_004551;NR_024222	chr11:47600129-47600927	Island
cg02888518	NA	1.62	0.27	2.86	1.16	2.25	0.0042292	0.872645	10	75386678
cg00118103	IGFBP3;IGFBP3	1.62	0.27	2.86	1.16	2.25	0.00423016	0.872645	7	45923988	NM_000598;NM_001013398	chr7:45960137-45961347	N_Shelf
cg11617006	FLJ23834	1.64	0.29	2.86	1.17	2.31	0.00423045	0.872645	7	105441046	NM_152750	chr7:105650026-105650233	S_Shelf
cg06571993	TRRAP	1.61	0.27	2.86	1.16	2.23	0.00423143	0.872645	7	98417465	NM_003496	chr7:98579439-98579640	Island
cg23595451	NA	0.61	0.1	-2.86	0.44	0.86	0.00423198	0.872645	4	1025462
cg17560073	NA	0.6	0.11	-2.86	0.42	0.85	0.00423216	0.872645	8	124919783
cg08280787	SUCLA2	0.62	0.1	-2.86	0.45	0.86	0.00423459	0.872645	13	47473776	NM_003850	chr13:48575080-48575575	S_Shore
cg07380200	FBN1	1.67	0.3	2.86	1.18	2.38	0.00423935	0.872645	15	46662195	NM_000138
cg15033653	CCDC42B	1.7	0.32	2.86	1.18	2.45	0.00424254	0.872645	12	112071964	NM_001144872	chr12:113590806-113591304	N_Shelf
cg24838839	NA	0.6	0.11	-2.86	0.42	0.85	0.00424264	0.872645	5	61067326
cg25387466	NA	1.62	0.27	2.86	1.16	2.24	0.00424314	0.872645	21	18117080		chr21:19191095-19191952	S_Shelf
cg25475171	SV2B;SV2B	0.51	0.12	-2.86	0.32	0.81	0.00424387	0.872645	15	89444136	NM_001167580;NM_014848	chr15:91642908-91643702	Island
cg19231699	CCNG2	0.64	0.1	-2.86	0.47	0.87	0.0042443	0.872645	4	78297363	NM_004354	chr4:78077995-78079591	Island
cg12571570	ZEB2;ZEB2	1.76	0.35	2.86	1.2	2.6	0.00425001	0.873374	2	144984454	NM_014795;NM_001171653
cg10176463	NA	1.49	0.21	2.86	1.13	1.96	0.00425783	0.874437	1	930645		chr1:933387-937410	S_Shelf
cg15225779	CAPN5	1.64	0.28	2.86	1.17	2.3	0.00427659	0.874437	11	76461695	NM_004055
cg07949141	ABCB9;ABCB9;ABCB9	1.64	0.29	2.86	1.17	2.31	0.00428001	0.874437	12	122017827	NM_203444;NM_019625;NM_019624	chr12:123450868-123451207	S_Shore
cg23029292	NA	0.59	0.11	-2.86	0.41	0.85	0.00428148	0.874437	14	22052617
cg14571669	MSRB3;MSRB3	1.48	0.2	2.86	1.13	1.94	0.00428315	0.874437	12	64042843	NM_001031679;NM_198080
cg22625752	VSX1;VSX1	1.74	0.33	2.86	1.19	2.53	0.00428379	0.874437	20	25007364	NM_014588;NM_199425	chr20:25058288-25058726	S_Shore
cg03889263	NA	0.58	0.11	-2.86	0.4	0.84	0.00428532	0.874437	3	178485082
cg27333460	CDYL;CDYL;CDYL;CDYL	0.62	0.1	-2.86	0.45	0.86	0.00428673	0.874437	6	4897390	NM_004824;NR_026590;NM_001143971;NM_001143970
cg11942329	NA	0.66	0.1	-2.86	0.5	0.88	0.00428856	0.874437	2	162811730
cg27291170	NA	1.67	0.3	2.86	1.17	2.38	0.00428974	0.874437	2	38521700
cg18070458	NA	0.56	0.11	-2.86	0.37	0.83	0.00429005	0.874437	11	120825137		chr11:121322538-121323302	N_Shelf
cg21467365	NA	0.62	0.1	-2.86	0.44	0.86	0.0042932	0.874437	2	196747551		chr2:197035589-197036383	S_Shelf
cg07162551	SMAD5;SMAD5;SMAD5	0.6	0.11	-2.86	0.42	0.85	0.00429918	0.874437	5	135544968	NM_001001419;NM_005903;NM_001001420
cg20038219	NA	1.8	0.37	2.86	1.2	2.68	0.00430181	0.874437	7	72879665		chr7:73245434-73246045	N_Shelf
cg13417891	TADA2A;TADA2A	0.64	0.1	-2.85	0.47	0.87	0.00430842	0.874437	17	32911109	NM_001166105;NM_001488
cg23666829	TBCD	1.58	0.25	2.85	1.15	2.17	0.00431143	0.874437	17	78435671	NM_005993
cg01716016	CUX1;CUX1;CUX1	0.62	0.1	-2.85	0.44	0.86	0.00431339	0.874437	7	101417608	NM_181500;NM_181552;NM_001913
cg02015303	DEDD2	1.64	0.28	2.85	1.17	2.3	0.00431393	0.874437	19	47413908	NM_133328	chr19:42720826-42722132	Island
cg16278877	CDC42BPG	1.6	0.26	2.85	1.16	2.2	0.00431394	0.874437	11	64355660	NM_017525	chr11:64596975-64597519	S_Shore
cg21152875	MYO15B	0.7	0.09	-2.85	0.55	0.89	0.00431424	0.874437	17	71124615	NR_003587
cg19320671	PRPF18	0.61	0.11	-2.85	0.43	0.86	0.00431434	0.874437	10	13668804	NM_003675	chr10:13628789-13629266	Island
cg07029002	ROR1;ROR1	1.63	0.28	2.85	1.16	2.27	0.00431839	0.874437	1	64131487	NM_005012;NM_001083592
cg01336162	TGFBR3	1.63	0.28	2.85	1.17	2.29	0.00432001	0.874437	1	92122721	NM_003243	chr1:92350913-92352085	N_Shore
cg25661571	AXIN2	0.6	0.11	-2.85	0.43	0.85	0.0043215	0.874437	17	60974231	NM_004655
cg03481230	FAM135A;FAM135A	0.63	0.1	-2.85	0.46	0.87	0.00432205	0.874437	6	71179762	NM_001105531;NM_020819	chr6:71122892-71123820	Island
cg06376598	SSH2	0.58	0.11	-2.85	0.4	0.84	0.00432281	0.874437	17	25074064	NM_033389
cg13300580	SLC9A1	0.61	0.11	-2.85	0.43	0.86	0.00432398	0.874437	1	27313126	NM_003047
cg01543197	TNIK;TNIK;TNIK;TNIK;TNIK;TNIK;TNIK;TNIK;MIR569	0.58	0.11	-2.85	0.4	0.84	0.00432589	0.874437	3	172307857	NM_001161563;NM_001161566;NM_001161560;NM_001161565;NM_001161561;NM_015028;NM_001161562;NM_
cg13963693	GJB4	0.6	0.11	-2.85	0.43	0.85	0.00432892	0.874437	1	34999859	NM_153212	chr1:35227028-35227276	Island
cg22102703	C2CD2;C2CD2	0.62	0.1	-2.85	0.45	0.86	0.00433619	0.874437	21	42219353	NM_015500;NM_199050
cg20587127	HPSE;HPSE;HPSE	1.6	0.26	2.85	1.16	2.21	0.00433635	0.874437	4	84474949	NM_001098540;NM_001166498;NM_006665	chr4:84255726-84256399	Island
cg11909989	EFR3A	0.62	0.1	-2.85	0.45	0.86	0.00433667	0.874437	8	133092705	NM_015137
cg08795904	MAPK12	1.89	0.42	2.85	1.22	2.92	0.00433685	0.874437	22	49037721	NM_002969	chr22:50699469-50700358	N_Shelf
cg26106590	VOPP1	0.64	0.1	-2.85	0.47	0.87	0.00434054	0.874437	7	55608543	NM_030796	chr7:55639277-55640599	S_Shore
cg01027411	ZNF296	1.61	0.27	2.85	1.16	2.23	0.00434337	0.874437	19	50271826	NM_145288	chr19:45579321-45580018	Island
cg02043769	SLC7A8;SLC7A8	1.73	0.33	2.85	1.19	2.52	0.00434406	0.874437	14	22666557	NM_012244;NM_182728
cg02976405	C7orf10;C7orf11	1.61	0.27	2.85	1.16	2.24	0.00434668	0.874437	7	40140795	NM_024728;NM_138701	chr7:40173881-40175018	Island
cg12852390	C5orf24;C5orf24	0.59	0.11	-2.85	0.41	0.85	0.0043469	0.874437	5	134208722	NM_001135586;NM_152409	chr5:134181483-134182250	N_Shore
cg18704865	DAXX;DAXX;DAXX;DAXX	0.61	0.11	-2.85	0.44	0.86	0.00435005	0.874437	6	33396829	NM_001141969;NR_024517;NM_001350;NM_001141970	chr6:33288733-33289008	Island
cg18864914	ATP5A1;ATP5A1	1.65	0.29	2.85	1.17	2.32	0.004356	0.874437	18	41932436	NM_004046;NM_001001937	chr18:43677956-43678352	S_Shore
[truncated: 17,624 more rows]
