# Supplementary material for: Methylomic predictors demonstrate the role of NF-κB in old-age mortality and are unrelated to the aging-associated epigenetic drift
Source: Oncotarget. 2016 Mar 22;7(15):19228–41. doi: 10.18632/oncotarget.8278 (PMC4991378; doi:10.18632/oncotarget.8278)
Supplement: Supplementary file 3 [file oncotarget-07-19228-s003.xls]

## Sheet: Sheet1
Supplementary Table 3. The 15,505 CpG sites associated with mortality in the Cox univariate model at the 4-year follow-up.
TargetID	UCSC_REFGENE_NAME	Hazard ratio	Standard error	z-score	95% CI LL	95% CI UL	nominal p-value	BH_adjusted_p_value	Chromosome	COORDINATE_36	UCSC_REFGENE_ACCESSION	UCSC_CPG_ISLANDS_NAME	RELATION_TO_UCSC_CPG_ISLAND
cg24859528	IQSEC1;IQSEC1	1.89	0.26	4.64	1.45	2.48	3.43e-06	0.479647	3	12916421	NM_001134382;NM_014869	chr3:12940753-12941134	S_Shore
cg25356639	FOXP1;FOXP1	0.51	0.07	-4.64	0.39	0.68	3.44e-06	0.479647	3	71431994	NM_032682;NM_001012505
cg13828068	RMI1	0.53	0.07	-4.6	0.4	0.69	4.19e-06	0.479647	9	85805087	NM_024945
cg18770678	QRICH1;QRICH1	0.52	0.07	-4.58	0.39	0.69	4.74e-06	0.479647	3	49044682	NM_017730;NM_198880	chr3:49066573-49066983	S_Shelf
cg17153174	RPL22	0.5	0.08	-4.51	0.37	0.67	6.42e-06	0.483436	1	6183733	NM_000983	chr1:6259178-6259883	S_Shore
cg08266177	NA	0.62	0.07	-4.49	0.5	0.76	7.17e-06	0.483436	14	93501915
cg08596308	ATP6V1G2;NFKBIL1;NFKBIL1;NFKBIL1;ATP6V1G2;NFKBIL1	0.53	0.08	-4.45	0.4	0.7	8.58e-06	0.495642	6	31624024	NM_130463;NM_005007;NM_001144962;NM_001144961;NM_138282;NM_001144963
cg08132980	IQCE;IQCE	0.51	0.08	-4.41	0.38	0.69	1.03e-05	0.52185	7	2598846	NM_001100390;NM_152558	chr7:2632171-2632372	Island
cg13797468	NA	0.59	0.08	-4.16	0.46	0.75	3.14e-05	0.999977	3	100330752
cg16807101	UHRF1BP1L;UHRF1BP1L	0.53	0.08	-4.12	0.39	0.72	3.72e-05	0.999977	12	99041577	NM_001006947;NM_015054
cg06837449	NA	1.72	0.23	4.12	1.33	2.23	3.79e-05	0.999977	1	247135124		chr1:249167408-249168010	S_Shore
cg25352188	RFC3;RFC3	0.56	0.08	-4.11	0.43	0.74	3.97e-05	0.999977	13	33290133	NM_002915;NM_181558	chr13:34392127-34392493	Island
cg11992783	MYH14;MYH14;MYH14	0.57	0.08	-4.09	0.44	0.75	4.26e-05	0.999977	19	55426099	NM_001145809;NM_001077186;NM_024729	chr19:50733984-50734288	Island
cg08352439	VOPP1	1.9	0.3	4.05	1.39	2.59	5.12e-05	0.999977	7	55604617	NM_030796	chr7:55639277-55640599	N_Shelf
cg13054523	NA	0.62	0.07	-4.04	0.49	0.78	5.39e-05	0.999977	17	78649142		chr17:81057525-81057881	N_Shore
cg04768463	EML6	0.56	0.08	-4.02	0.42	0.74	5.86e-05	0.999977	2	55027977	NM_001039753
cg04670255	MGAT3;MGAT3	0.57	0.08	-4.01	0.43	0.75	6.02e-05	0.999977	22	38214775	NM_002409;NM_001098270	chr22:39883515-39885010	Island
cg04374813	DCTN6	0.59	0.08	-4	0.46	0.77	6.26e-05	0.999977	8	30132431	NM_006571	chr8:30013700-30014360	N_Shore
cg19731340	SPRY4;SPRY4	0.6	0.08	-4	0.47	0.77	6.35e-05	0.999977	5	141684893	NM_001127496;NM_030964	chr5:141703749-141705023	Island
cg17343671	RASA2	0.55	0.08	-3.99	0.41	0.74	6.63e-05	0.999977	3	142691598	NM_006506	chr3:141205539-141205744	S_Shelf
cg24125287	C2orf63;RPS27A;C2orf63;RPS27A	1.83	0.28	3.98	1.36	2.47	6.94e-05	0.999977	2	55313681	NM_152385;NM_002954;NM_001135598;NM_001135592
cg19925675	NA	0.59	0.08	-3.94	0.45	0.77	8.17e-05	0.999977	4	189570132
cg10428917	NA	0.61	0.08	-3.94	0.48	0.78	8.22e-05	0.999977	16	82641476		chr16:84085866-84086115	N_Shore
cg15770702	MAP3K14	0.57	0.08	-3.93	0.43	0.76	8.6e-05	0.999977	17	40740628	NM_003954
cg04426862	PAX9	0.58	0.08	-3.92	0.44	0.76	8.9e-05	0.999977	14	36200759	NM_006194	chr14:37131181-37132785	N_Shore
cg10224806	NA	0.61	0.08	-3.91	0.48	0.78	9.36e-05	0.999977	12	129754097		chr12:131187997-131188248	Island
cg03505866	KIAA0247	0.55	0.08	-3.9	0.41	0.74	9.78e-05	0.999977	14	69146944	NM_014734	chr14:70078317-70079077	N_Shore
cg27078727	DYRK2;DYRK2	0.54	0.09	-3.89	0.4	0.74	9.98e-05	0.999977	12	66333172	NM_006482;NM_003583	chr12:68042166-68043876	S_Shelf
cg26491833	CCND3;TAF8;CCND3	0.56	0.08	-3.89	0.42	0.75	0.000101982	0.999977	6	42125369	NM_001136126;NM_138572;NM_001136017	chr6:42018139-42018604	N_Shore
cg08138366	DOT1L	0.53	0.09	-3.88	0.38	0.73	0.000104073	0.999977	19	2168980	NM_032482	chr19:2217742-2218096	Island
cg23859252	RGS12;RGS12	0.59	0.08	-3.88	0.46	0.77	0.000105101	0.999977	4	3334697	NM_198229;NM_002926	chr4:3365194-3365415	N_Shore
cg05565863	NA	0.61	0.08	-3.88	0.47	0.78	0.000106619	0.999977	6	83534769
cg08454546	FAM81A	0.56	0.08	-3.87	0.42	0.75	0.00010726	0.999977	15	57518632	NM_152450	chr15:59730070-59730738	S_Shore
cg17142020	NA	0.59	0.08	-3.87	0.45	0.77	0.000107434	0.999977	11	133846418
cg16446738	NA	0.58	0.08	-3.87	0.44	0.77	0.00010756	0.999977	15	48964223
cg05409276	GRB2;GRB2	1.71	0.24	3.86	1.3	2.24	0.000115282	0.999977	17	70912144	NM_002086;NM_203506	chr17:73401217-73401988	N_Shore
cg16768868	PBX2	0.6	0.08	-3.86	0.46	0.78	0.000115328	0.999977	6	32266246	NM_002586
cg26434225	MRPS28	1.85	0.3	3.85	1.35	2.53	0.000116218	0.999977	8	81105243	NM_014018	chr8:80942117-80942593	S_Shore
cg20017253	NOVA2	0.55	0.09	-3.85	0.41	0.75	0.000117539	0.999977	19	51135851	NM_002516	chr19:46443731-46444208	Island
cg12279688	NA	0.59	0.08	-3.85	0.45	0.77	0.00011941	0.999977	4	189570443
cg24904943	ADCY2	0.62	0.08	-3.84	0.49	0.79	0.000123917	0.999977	5	7834077	NM_020546
cg18900838	GOSR1;GOSR1;GOSR1	0.6	0.08	-3.84	0.46	0.78	0.000124139	0.999977	17	25828463	NM_001007024;NM_004871;NM_001007025	chr17:28804336-28804693	Island
cg21200667	NA	0.56	0.08	-3.84	0.42	0.76	0.000124823	0.999977	2	30481589
cg26632162	ZRANB1	0.54	0.09	-3.82	0.39	0.74	0.000132929	0.999977	10	126622149	NM_017580
cg03277925	ADARB2	0.59	0.08	-3.81	0.45	0.77	0.000137347	0.999977	10	1235951	NM_018702
cg12904924	GABRA5;GABRA5	0.58	0.08	-3.8	0.44	0.77	0.000142452	0.999977	15	24680027	NM_001165037;NM_000810	chr15:27128249-27128935	Island
cg14223053	BBX;BBX	1.78	0.27	3.8	1.32	2.4	0.000144512	0.999977	3	108725314	NM_020235;NM_001142568	chr3:107241845-107242731	Island
cg23090060	RNF213	0.52	0.09	-3.8	0.37	0.73	0.000145643	0.999977	17	75931911	NM_020914
cg16182055	ETF1	0.63	0.08	-3.79	0.49	0.8	0.000148731	0.999977	5	137906910	NM_004730	chr5:137878264-137879425	Island
cg03348466	CRTC3;CRTC3	0.55	0.09	-3.79	0.4	0.75	0.000151271	0.999977	15	88905774	NM_022769;NM_001042574
cg23168520	RASA3	0.55	0.09	-3.78	0.41	0.75	0.00015538	0.999977	13	113793235	NM_007368	chr13:114774812-114775134	Island
cg01912455	SMARCB1;SMARCB1	0.58	0.08	-3.78	0.44	0.77	0.000155698	0.999977	22	22458528	NM_003073;NM_001007468	chr22:24129097-24129697	N_Shore
cg19179102	MGMT	0.55	0.09	-3.78	0.4	0.75	0.000157868	0.999977	10	131369427	NM_002412
cg01383799	MAZ;MAZ	0.62	0.08	-3.78	0.49	0.8	0.000159242	0.999977	16	29726862	NM_002383;NM_001042539	chr16:29818681-29819554	Island
cg26925450	SNORD115-19;SNORD115-17;SNORD115-18	0.65	0.07	-3.77	0.52	0.81	0.000163454	0.999977	15	22998892	NR_003311;NR_003309;NR_003310
cg04152021	NA	0.56	0.09	-3.77	0.42	0.76	0.000165891	0.999977	10	128349626
cg08707875	WDR26;WDR26	0.53	0.09	-3.76	0.38	0.74	0.000167099	0.999977	1	222641700	NM_001115113;NM_025160
cg17729436	RIMBP2	0.59	0.08	-3.75	0.44	0.77	0.000174286	0.999977	12	129505879	NM_015347	chr12:130935712-130935963	S_Shelf
cg12553294	RASGEF1C	0.57	0.09	-3.74	0.43	0.77	0.000183039	0.999977	5	179566989	NM_175062	chr5:179634577-179634875	N_Shore
cg12854032	ITPK1;ITPK1;NCRNA00203;ITPK1	0.6	0.08	-3.74	0.46	0.78	0.000186373	0.999977	14	92606937	NM_001142593;NM_014216;NR_002808;NM_001142594
cg22576489	BRF1;BRF1	0.61	0.08	-3.73	0.47	0.79	0.000189691	0.999977	14	104756777	NM_001519;NM_145685	chr14:105685452-105685733	Island
cg14164380	FBN1	1.69	0.24	3.73	1.28	2.22	0.000195155	0.999977	15	46726067	NM_000138	chr15:48936810-48938577	S_Shore
cg02395768	ATP5SL;ATP5SL;ATP5SL;ATP5SL;ATP5SL;ATP5SL;ATP5SL	0.57	0.09	-3.72	0.42	0.77	0.000196035	0.999977	19	46637418	NM_001167869;NR_030765;NM_001167868;NM_001167870;NM_018035;NM_001167867;NM_001167871	chr19:41945690-41945904	N_Shore
cg21681962	ATM;ATM	0.57	0.09	-3.72	0.43	0.77	0.000196687	0.999977	11	107743515	NM_138292;NM_000051
cg11833003	ARHGEF4;ARHGEF4	1.73	0.26	3.72	1.3	2.31	0.000199431	0.999977	2	131511952	NM_032995;NM_015320	chr2:131797362-131798088	N_Shore
cg23282964	RIOK1;RIOK1	0.59	0.08	-3.71	0.44	0.78	0.0002038	0.999977	6	7362779	NM_031480;NM_153005
cg20199333	F2	0.63	0.08	-3.71	0.5	0.81	0.000209546	0.999977	11	46697366	NM_000506
cg18331249	LAPTM4B	0.61	0.08	-3.71	0.47	0.79	0.000210299	0.999977	8	98931341	NM_018407
cg08773106	NA	1.9	0.33	3.71	1.35	2.67	0.000211211	0.999977	17	27079331
cg06828418	FLOT1	0.56	0.09	-3.7	0.41	0.76	0.000212894	0.999977	6	30814633	NM_005803	chr6:30710307-30712440	N_Shelf
cg16360836	HDAC4	0.56	0.09	-3.69	0.42	0.76	0.000221652	0.999977	2	239872543	NM_006037
cg07217341	NA	0.58	0.08	-3.69	0.44	0.78	0.000221741	0.999977	2	3107830
cg08922032	C15orf2	0.62	0.08	-3.69	0.48	0.8	0.000223189	0.999977	15	22471566	NM_018958	chr15:24920613-24921252	N_Shore
cg18775542	NA	0.62	0.08	-3.69	0.48	0.8	0.000223714	0.999977	10	17722221		chr10:17686097-17686335	N_Shelf
cg07336840	EGR1	1.5	0.17	3.69	1.21	1.87	0.000223831	0.999977	5	137831096	NM_001964	chr5:137803095-137803333	Island
cg17101358	GRN;GRN	0.57	0.09	-3.69	0.42	0.77	0.000226053	0.999977	17	39778214	NM_002087;NM_002087
cg08421934	NA	0.58	0.09	-3.68	0.44	0.78	0.000232443	0.999977	6	34050391		chr6:33943604-33944027	N_Shore
cg22802994	KIAA1543;KIAA1543	0.62	0.08	-3.68	0.48	0.8	0.00023664	0.999977	19	7586089	NM_020902;NM_001080429	chr19:7680088-7680596	Island
cg22176143	PDE6B;PDE6B;PDE6B	0.62	0.08	-3.67	0.48	0.8	0.000239874	0.999977	4	642891	NM_000283;NM_001145291;NM_001145292	chr4:652665-652908	Island
cg04892552	JARID2	0.61	0.08	-3.67	0.47	0.8	0.000240144	0.999977	6	15605314	NM_004973	chr6:15496804-15497336	Island
cg21216933	MCPH1	0.63	0.08	-3.67	0.49	0.8	0.000244283	0.999977	8	6461003	NM_024596
cg19258183	VWA5A;VWA5A;VWA5A	0.59	0.09	-3.67	0.44	0.78	0.000245996	0.999977	11	123491236	NM_198315;NM_001130142;NM_014622
cg09115335	NA	0.59	0.08	-3.66	0.45	0.79	0.000251965	0.999977	1	115514017
cg25036197	ARIH1	0.58	0.09	-3.66	0.43	0.78	0.000253753	0.999977	15	70663562	NM_005744
cg07131655	CAMKV	0.67	0.07	-3.66	0.54	0.83	0.000253998	0.999977	3	49882418	NM_024046	chr3:49906737-49907482	Island
cg03327307	MGST2	1.68	0.24	3.66	1.27	2.22	0.00025403	0.999977	4	140806331	NM_002413
cg13977604	ALG2;ALG2	0.57	0.09	-3.66	0.42	0.77	0.000256454	0.999977	9	101019608	NR_024532;NM_033087	chr9:101983719-101984961	N_Shelf
cg01575930	PCDHGA2;PCDHGA4;PCDHGA1;PCDHGA4;PCDHGB1;PCDHGA3	0.6	0.08	-3.65	0.46	0.79	0.000258417	0.999977	5	140713569	NM_018915;NM_032053;NM_018912;NM_018917;NM_018922;NM_018916	chr5:140734720-140735028	N_Shore
cg13389508	PLEC1;PLEC1;PLEC1;PLEC1;PLEC1;PLEC1;PLEC1;PLEC1	0.56	0.09	-3.65	0.41	0.76	0.00026237	0.999977	8	145084632	NM_201378;NM_201384;NM_201382;NM_201381;NM_000445;NM_201380;NM_201383;NM_201379	chr8:145016417-145016916	N_Shelf
cg05347380	FAM131C	0.57	0.09	-3.65	0.42	0.77	0.000264026	0.999977	1	16271341	NM_182623	chr1:16399648-16400072	N_Shore
cg15696821	NCRNA00164	0.62	0.08	-3.65	0.48	0.8	0.000265434	0.999977	2	132729959	NR_027020	chr2:133013777-133015740	N_Shore
cg18940258	LOC389033	0.58	0.09	-3.64	0.43	0.78	0.000274676	0.999977	2	130408767	NR_026740	chr2:130691702-130692102	S_Shore
cg16574643	TERT;TERT	0.64	0.08	-3.64	0.51	0.81	0.000275872	0.999977	5	1306879	NM_198255;NM_198253	chr5:1253737-1253951	Island
cg01017090	GNAS;GNAS;GNAS;GNASAS	0.63	0.08	-3.64	0.49	0.81	0.000277535	0.999977	20	56860441	NM_080425;NM_001077490;NM_016592;NR_002785	chr20:57426729-57427047	Island
cg08928100	NA	0.59	0.09	-3.64	0.44	0.78	0.000277771	0.999977	5	141457966
cg03257739	URGCP;URGCP;URGCP	1.72	0.26	3.63	1.28	2.3	0.000279702	0.999977	7	43884746	NM_001077664;NM_001077663;NM_017920
cg12845990	SYNGAP1	0.62	0.08	-3.63	0.48	0.8	0.000281614	0.999977	6	33499266	NM_006772	chr6:33393592-33393908	N_Shelf
cg07885629	NA	1.41	0.13	3.63	1.17	1.69	0.000284394	0.999977	7	129210151		chr7:129422997-129423355	N_Shore
cg21843272	VDR;VDR	0.6	0.08	-3.63	0.46	0.79	0.000286419	0.999977	12	46521996	NM_001017535;NM_000376
cg09476154	NA	0.61	0.08	-3.63	0.47	0.8	0.000287138	0.999977	1	43244960		chr1:43472867-43473334	N_Shore
cg14185727	MTRF1L;MTRF1L	1.55	0.19	3.61	1.22	1.97	0.000302417	0.999977	6	153362936	NM_001114184;NM_019041	chr6:153323534-153324320	N_Shelf
cg12854762	KIAA1549;KIAA1549	1.65	0.23	3.61	1.26	2.17	0.000306443	0.999977	7	138205036	NM_001164665;NM_020910	chr7:138554231-138554499	Island
cg09249637	PQLC3	1.63	0.22	3.61	1.25	2.13	0.000310077	0.999977	2	11232297	NM_152391
cg01866897	ATG9A;ATG9A	0.59	0.09	-3.61	0.44	0.79	0.000310317	0.999977	2	219799719	NM_024085;NM_001077198	chr2:220093972-220094697	N_Shelf
cg01274524	NA	0.62	0.08	-3.6	0.47	0.8	0.000314693	0.999977	7	144911211
cg22813622	FANCI;FANCI	0.63	0.08	-3.6	0.49	0.81	0.000317973	0.999977	15	87587765	NM_001113378;NM_018193	chr15:89786998-89787691	N_Shore
cg23075144	SEC1	0.62	0.08	-3.59	0.48	0.8	0.000330563	0.999977	19	53854307	NR_004401	chr19:49164755-49165293	N_Shelf
cg24388061	TRAPPC9;TRAPPC9	0.63	0.08	-3.59	0.49	0.81	0.00033221	0.999977	8	141318860	NM_001160372;NM_031466
cg03345448	NA	0.58	0.09	-3.59	0.43	0.78	0.000332448	0.999977	6	40830494
cg10204725	NLRP4	0.69	0.07	-3.58	0.56	0.84	0.000338446	0.999977	19	61059642	NM_134444	chr19:56369415-56369669	N_Shore
cg11285912	CTBP2;CTBP2;CTBP2	0.67	0.07	-3.58	0.54	0.84	0.00033953	0.999977	10	126702931	NM_001329;NM_022802;NM_001083914	chr10:126712013-126712231	S_Shore
cg10208587	KDM6B	0.6	0.09	-3.58	0.46	0.8	0.000341415	0.999977	17	7697298	NM_001080424	chr17:7756572-7757652	Island
cg10430348	RNF32	0.62	0.08	-3.58	0.47	0.8	0.000342059	0.999977	7	156160055	NM_030936
cg00670339	NA	0.57	0.09	-3.58	0.42	0.78	0.000343844	0.999977	16	15860946		chr16:15950839-15951266	S_Shelf
cg20267521	SLC8A3;SLC8A3;SLC8A3;SLC8A3	0.57	0.09	-3.58	0.42	0.78	0.000344012	0.999977	14	69724809	NM_182932;NM_058240;NM_183002;NM_033262	chr14:70655095-70656077	N_Shore
cg19447692	SLC26A2	0.54	0.09	-3.58	0.38	0.75	0.000344061	0.999977	5	149337940	NM_000112
cg18199472	NA	1.63	0.22	3.58	1.25	2.12	0.000345824	0.999977	1	177823616		chr1:179555401-179555770	S_Shore
cg09615860	MGAT4A;MGAT4A	0.6	0.09	-3.58	0.46	0.79	0.000346025	0.999977	2	98629248	NM_001160154;NM_012214
cg26843567	NA	0.6	0.09	-3.58	0.45	0.79	0.000347124	0.999977	12	103370411		chr12:104850253-104852395	N_Shelf
cg13326338	SIL1;SIL1	0.63	0.08	-3.57	0.49	0.81	0.000351923	0.999977	5	138491518	NM_001037633;NM_022464
cg20140950	RDH13;RDH13;RDH13;RDH13	0.6	0.09	-3.57	0.46	0.8	0.000352793	0.999977	19	60248211	NR_027381;NM_001145971;NM_138412;NR_027382
cg14577155	NA	0.63	0.08	-3.57	0.49	0.81	0.000358951	0.999977	7	67018267
cg06572093	NA	0.62	0.08	-3.57	0.48	0.81	0.00035996	0.999977	14	68164984		chr14:69095051-69095407	Island
cg09377308	NA	1.59	0.21	3.57	1.23	2.05	0.000360796	0.999977	4	124494424
cg21905167	COMT;COMT;COMT;COMT	0.64	0.08	-3.56	0.5	0.82	0.000367072	0.999977	22	18329585	NM_001135162;NM_001135161;NM_000754;NM_007310
cg21936775	C1orf77;S100A13	1.61	0.22	3.55	1.24	2.1	0.000386786	0.999977	1	151873767	NM_015607;NM_001024210	chr1:153606177-153606974	S_Shore
cg14531026	EIF4G1;EIF4G1;SNORD66;EIF4G1;EIF4G1;EIF4G1	0.63	0.08	-3.55	0.48	0.81	0.000388691	0.999977	3	185525980	NM_198241;NM_182917;NR_003055;NM_198242;NM_198244;NM_004953	chr3:184045016-184045236	N_Shore
cg20587127	HPSE;HPSE;HPSE	1.64	0.23	3.54	1.25	2.16	0.000393807	0.999977	4	84474949	NM_001098540;NM_001166498;NM_006665	chr4:84255726-84256399	Island
cg27036376	SORCS2	0.63	0.08	-3.54	0.49	0.81	0.000394696	0.999977	4	7786957	NM_020777
cg20018253	NA	0.62	0.08	-3.54	0.47	0.81	0.000401581	0.999977	14	93415857
cg20079193	TRIP13;BRD9;BRD9;TRIP13;BRD9	0.62	0.08	-3.54	0.47	0.81	0.00040213	0.999977	5	945529	NM_004237;NM_001009877;NR_027633;NM_001166260;NM_023924	chr5:892522-893479	Island
cg22458065	PSORS1C2	0.64	0.08	-3.54	0.5	0.82	0.000403099	0.999977	6	31216087	NM_014069
cg04277993	MAEA;MAEA	0.6	0.09	-3.54	0.45	0.79	0.000403545	0.999977	4	1321546	NM_005882;NM_001017405	chr4:1333378-1333676	N_Shore
cg16667279	ELAVL3;ELAVL3	0.6	0.09	-3.54	0.45	0.79	0.000404692	0.999977	19	11452998	NM_001420;NM_032281	chr19:11590295-11593643	Island
cg22482194	MAP3K14;MAP3K14	1.51	0.18	3.54	1.2	1.89	0.000406001	0.999977	17	40750120	NM_003954;NM_003954	chr17:43393891-43394938	Island
cg12371895	DHX37	0.64	0.08	-3.53	0.5	0.82	0.000410506	0.999977	12	124026045	NM_032656
cg27449836	TOR1AIP2;TOR1AIP2;TOR1AIP2;TOR1AIP2	0.62	0.08	-3.53	0.48	0.81	0.000411587	0.999977	1	178113543	NM_145034;NM_145034;NM_022347;NM_022347	chr1:179846879-179847106	Island
cg17944940	SLC25A19;SLC25A19;SLC25A19;SLC25A19;SLC25A19;SLC25A19	0.59	0.09	-3.53	0.43	0.79	0.000420729	0.999977	17	70797115	NM_001126121;NM_021734;NM_001126122;NM_001126122;NM_001126121;NM_021734	chr17:73285180-73285854	Island
cg11177740	FOXP4;FOXP4;FOXP4	0.62	0.08	-3.53	0.48	0.81	0.000422216	0.999977	6	41628466	NM_001012427;NM_138457;NM_001012426
cg05057057	DDX56;DDX56	1.68	0.25	3.52	1.26	2.25	0.000434569	0.999977	7	44580502	NM_019082;NM_019082	chr7:44613211-44613875	S_Shore
cg23914380	TBXA2R;TBXA2R	1.68	0.25	3.52	1.26	2.24	0.00043741	0.999977	19	3550929	NM_201636;NM_001060	chr19:3599914-3600566	Island
cg01903374	TNFAIP8L2	0.58	0.09	-3.51	0.43	0.79	0.000441076	0.999977	1	149396468	NM_024575
cg13573746	NFYC;NFYC;NFYC;NFYC;NFYC	0.58	0.09	-3.51	0.43	0.79	0.000447954	0.999977	1	40977373	NM_001142589;NM_014223;NM_001142587;NM_001142588;NM_001142590
cg25275283	C6orf167;MIR548H3	0.59	0.09	-3.51	0.44	0.79	0.000454066	0.999977	6	97700248	NM_198468;NR_031679
cg22009551	BAT5	0.62	0.08	-3.51	0.48	0.81	0.000456286	0.999977	6	31778785	NM_021160	chr6:31670594-31671274	Island
cg00129273	NA	0.6	0.09	-3.5	0.45	0.8	0.0004584	0.999977	8	71069550
cg27587125	C1orf59;C1orf59	0.61	0.09	-3.5	0.46	0.8	0.000464653	0.999977	1	109005730	NM_144584;NM_001102592	chr1:109203593-109204378	Island
cg16301768	AP2M1;AP2M1	0.61	0.09	-3.5	0.46	0.8	0.000468188	0.999977	3	185377421	NM_004068;NM_001025205	chr3:183892455-183893184	S_Shore
cg26403843	RNF145	0.61	0.09	-3.5	0.46	0.8	0.000473662	0.999977	5	158566663	NM_144726	chr5:158636218-158636949	N_Shelf
cg25314111	AACSL	0.61	0.09	-3.49	0.46	0.8	0.00047482	0.999977	5	178136962	NR_024035
cg23597430	RPRD1B	0.59	0.09	-3.49	0.44	0.79	0.000482258	0.999977	20	36152444	NM_021215
cg13699363	EDEM1	1.64	0.23	3.49	1.24	2.16	0.000487091	0.999977	3	5203959	NM_014674	chr3:5228958-5230190	Island
cg08850509	COL6A6	0.61	0.09	-3.49	0.46	0.8	0.000491296	0.999977	3	131850929	NM_001102608
cg08954352	NA	0.59	0.09	-3.49	0.44	0.79	0.000491605	0.999977	10	43680905
cg19340296	EFHC1	0.62	0.08	-3.48	0.47	0.81	0.000492772	0.999977	6	52396763	NM_018100	chr6:52284749-52285253	S_Shelf
cg04551619	NA	1.72	0.27	3.48	1.27	2.34	0.000493351	0.999977	1	10615386
cg10279204	TACR2	0.6	0.09	-3.48	0.46	0.8	0.00049535	0.999977	10	70846859	NM_001057
cg11132223	SELE	0.6	0.09	-3.48	0.45	0.8	0.000496957	0.999977	1	167963184	NM_000450
cg25371503	SYT14;SYT14;SYT14;SYT14;SYT14;SYT14	0.57	0.09	-3.48	0.42	0.78	0.000501047	0.999977	1	208177634	NM_001146261;NR_027458;NR_027459;NM_001146264;NM_153262;NM_001146262	chr1:210111179-210112054	N_Shore
cg16525330	SRL	0.67	0.08	-3.48	0.54	0.84	0.000501988	0.999977	16	4232048	NM_001098814
cg13990976	PRDM10;PRDM10;PRDM10;PRDM10	0.59	0.09	-3.48	0.44	0.8	0.000505845	0.999977	11	129320095	NM_199438;NM_199437;NM_020228;NM_199439
cg09996240	HMG20B	0.6	0.09	-3.48	0.45	0.8	0.000506213	0.999977	19	3525625	NM_006339	chr19:3572545-3574626	Island
cg02211160	VARS	1.62	0.23	3.47	1.23	2.13	0.000515323	0.999977	6	31869055	NM_006295	chr6:31763240-31763905	N_Shelf
cg10499926	BAT3;BAT3;BAT3;BAT3	0.62	0.09	-3.47	0.47	0.81	0.000520034	0.999977	6	31727762	NM_001098534;NM_004639;NM_080702;NM_080703	chr6:31619856-31620525	N_Shore
cg15611912	RGS10	0.58	0.09	-3.47	0.42	0.79	0.000525338	0.999977	10	121290847	NM_001005339	chr10:121301478-121303169	N_Shore
cg25142847	NA	1.66	0.24	3.47	1.25	2.22	0.000525945	0.999977	6	74132459		chr6:74079389-74079723	N_Shelf
cg22356934	LOC253724;HSP90B1	1.64	0.23	3.47	1.24	2.17	0.000525955	0.999977	12	102847425	NR_027249;NM_003299	chr12:104323017-104324811	Island
cg11183227	MAN2A2	0.64	0.08	-3.46	0.5	0.83	0.000533998	0.999977	15	89256411	NM_006122
cg24102700	C17orf85;C17orf85	0.62	0.09	-3.46	0.47	0.81	0.000534984	0.999977	17	3668334	NM_001114118;NM_018553
cg18675616	WHSC1;WHSC1;WHSC1;WHSC1	0.59	0.09	-3.46	0.44	0.8	0.000537687	0.999977	4	1932640	NM_001042424;NM_133330;NM_133331;NM_133335
cg24583940	NBAS	1.53	0.19	3.46	1.2	1.95	0.000538981	0.999977	2	15424993	NM_015909
cg04379563	FBXO31;FBXO31	1.67	0.25	3.46	1.25	2.24	0.000542712	0.999977	16	85949577	NR_024568;NM_024735
cg01032650	ADAM33;ADAM33	0.63	0.08	-3.46	0.49	0.82	0.000544493	0.999977	20	3602766	NM_153202;NM_025220	chr20:3653190-3654773	Island
cg19645256	TUSC5	0.62	0.09	-3.46	0.47	0.81	0.000545273	0.999977	17	1149002	NM_172367
cg06244016	MTHFD1L	1.59	0.21	3.46	1.22	2.06	0.0005456	0.999977	6	151228204	NM_015440	chr6:151186747-151188112	N_Shore
cg04395703	METAP1	0.56	0.09	-3.46	0.4	0.78	0.000545839	0.999977	4	100201785	NM_015143
cg03649589	CSGALNACT1;CSGALNACT1;CSGALNACT1	1.69	0.26	3.46	1.26	2.28	0.000548424	0.999977	8	19505215	NM_001130518;NR_024040;NM_018371	chr8:19459905-19460137	S_Shore
cg26712141	C3orf57	0.59	0.09	-3.45	0.44	0.8	0.000554347	0.999977	3	162548075	NM_001040100
cg19670610	NA	1.58	0.21	3.45	1.22	2.05	0.000557096	0.999977	4	89674360
cg18575452	NA	0.63	0.09	-3.45	0.48	0.82	0.000559409	0.999977	4	129711371
cg11099262	MEGF11	0.64	0.08	-3.45	0.5	0.82	0.000559508	0.999977	15	64127629	NM_032445
cg01400822	GPX7	0.62	0.09	-3.45	0.48	0.82	0.0005629	0.999977	1	52839953	NM_015696	chr1:53067880-53068608	N_Shore
cg21308632	NA	0.61	0.09	-3.44	0.46	0.81	0.000578632	0.999977	8	128033417
cg01119585	NA	0.61	0.09	-3.44	0.46	0.81	0.000581756	0.999977	2	10489410		chr2:10572391-10572752	N_Shore
cg27245348	NA	0.63	0.08	-3.44	0.48	0.82	0.000585254	0.999977	16	13334406
cg15939523	NA	0.62	0.09	-3.44	0.47	0.81	0.000586571	0.999977	4	189570290
cg23829318	AMIGO2;AMIGO2	0.63	0.08	-3.43	0.48	0.82	0.000595648	0.999977	12	45758246	NM_001143668;NM_181847	chr12:47473177-47474120	N_Shore
cg06994016	TMEM72;TMEM72	1.67	0.25	3.43	1.25	2.24	0.000597485	0.999977	10	44726853	NM_001123376;NM_001123376
cg10263594	STX5	1.54	0.2	3.43	1.2	1.98	0.000599503	0.999977	11	62355256	NM_003164	chr11:62598679-62600064	Island
cg07433344	HSD17B8	1.49	0.17	3.43	1.19	1.87	0.000610585	0.999977	6	33280428	NM_014234	chr6:33172289-33172823	Island
cg00592795	OLFM2	0.64	0.08	-3.42	0.5	0.83	0.000615877	0.999977	19	9830064	NM_058164	chr19:9964944-9965433	S_Shelf
cg19393219	NA	0.61	0.09	-3.42	0.46	0.81	0.000616165	0.999977	3	140531028
cg08943374	NA	0.61	0.09	-3.42	0.46	0.81	0.000619004	0.999977	3	38554099
cg14255417	TRIM8	0.61	0.09	-3.42	0.46	0.81	0.000623212	0.999977	10	104407967	NM_030912	chr10:104416555-104417165	S_Shore
cg20601684	RAB18	0.59	0.09	-3.42	0.44	0.8	0.000637292	0.999977	10	27832614	NM_021252	chr10:27793049-27793764	N_Shore
cg03446502	NMUR1	0.6	0.09	-3.41	0.45	0.81	0.000640598	0.999977	2	232104417	NM_006056	chr2:232394763-232395337	S_Shore
cg20998770	FBXO30	0.62	0.09	-3.41	0.47	0.81	0.000641185	0.999977	6	146177799	NM_032145	chr6:146135434-146136165	Island
cg04798490	SHANK2	0.61	0.09	-3.41	0.46	0.81	0.000642985	0.999977	11	70194693	NM_012309
cg13939185	RORB	0.59	0.09	-3.41	0.44	0.8	0.000647324	0.999977	9	76305904	NM_006914	chr9:77112712-77113583	S_Shelf
cg07602659	TBCD	1.64	0.24	3.41	1.24	2.19	0.000652471	0.999977	17	78437485	NM_005993
cg21167587	RNF38;RNF38;RNF38;RNF38;RNF38	0.63	0.09	-3.41	0.48	0.82	0.000653118	0.999977	9	36387390	NM_194328;NM_194330;NM_194329;NM_194332;NM_022781	chr9:36400251-36401327	N_Shelf
cg19865340	PRKD2;PRKD2;PRKD2;PRKD2	0.61	0.09	-3.41	0.46	0.81	0.000656562	0.999977	19	51889168	NM_001079880;NM_001079882;NM_016457;NM_001079881	chr19:47197138-47197400	Island
cg02192974	MYH14;MYH14;MYH14	0.63	0.08	-3.41	0.49	0.82	0.000657818	0.999977	19	55426084	NM_001145809;NM_001077186;NM_024729	chr19:50733984-50734288	Island
cg01992765	NA	0.63	0.08	-3.4	0.49	0.82	0.000673272	0.999977	21	44446921		chr21:45622218-45622500	Island
cg02619155	GHDC;GHDC;GHDC;GHDC	0.62	0.09	-3.4	0.46	0.81	0.000674891	0.999977	17	37595082	NM_032484;NM_001142623;NR_024573;NM_001142622
cg17580613	C7orf30	0.61	0.09	-3.4	0.45	0.81	0.000676587	0.999977	7	23304829	NM_138446	chr7:23338797-23339264	N_Shore
cg00475161	KDELR1	0.63	0.09	-3.4	0.49	0.82	0.000677322	0.999977	19	53586704	NM_006801	chr19:48894463-48894927	Island
cg14256726	SEC16A	0.68	0.08	-3.4	0.54	0.85	0.000680172	0.999977	9	138462542	NM_014866	chr9:139341718-139341921	S_Shore
cg10400804	LMF1	0.65	0.08	-3.4	0.51	0.84	0.000683475	0.999977	16	900912	NM_022773	chr16:962817-963531	N_Shore
cg07598021	GRPEL2	0.59	0.09	-3.4	0.44	0.8	0.00068467	0.999977	5	148708393	NM_152407	chr5:148724888-148725325	S_Shelf
cg24772001	C7orf33;C7orf33	0.61	0.09	-3.39	0.46	0.81	0.000695553	0.999977	7	147918874	NM_145304;NM_145304
cg17078988	TMEM71;TMEM71	0.59	0.09	-3.39	0.44	0.8	0.000696712	0.999977	8	133829035	NM_144649;NM_001145153
cg20886259	FLRT3;MACROD2;FLRT3;FLRT3;FLRT3	0.57	0.09	-3.39	0.41	0.79	0.000699666	0.999977	20	14266231	NM_013281;NM_080676;NM_198391;NM_013281;NM_198391
cg23347790	PLXNC1	0.68	0.08	-3.39	0.54	0.85	0.000703978	0.999977	12	93194425	NM_005761
cg23218559	AMH	0.6	0.09	-3.39	0.45	0.81	0.000709189	0.999977	19	2201956	NM_000479	chr19:2250560-2253959	Island
cg07475771	NA	1.68	0.26	3.38	1.24	2.27	0.000718835	0.999977	8	135913734		chr8:135843698-135845068	Island
cg16985952	KIAA1026;KIAA1026	0.57	0.1	-3.38	0.41	0.79	0.000726254	0.999977	1	14940759	NM_201628;NM_015209
cg24852949	MCCC1	0.61	0.09	-3.38	0.45	0.81	0.000728623	0.999977	3	184262548	NM_020166	chr3:182782174-182782576	N_Shelf
cg25427880	NA	0.59	0.09	-3.38	0.43	0.8	0.000730679	0.999977	10	102312118		chr10:102321832-102322395	Island
cg04747188	VASH1	0.61	0.09	-3.38	0.46	0.81	0.000731538	0.999977	14	76315908	NM_014909	chr14:77242310-77242625	S_Shelf
cg03546163	FKBP5;FKBP5;FKBP5;FKBP5	0.65	0.08	-3.37	0.5	0.83	0.000739334	0.999977	6	35762341	NM_004117;NM_001145775;NM_001145777;NM_001145776	chr6:35655607-35656856	N_Shore
cg19641266	PUS1;PUS1;PUS1	0.6	0.09	-3.37	0.45	0.81	0.000743914	0.999977	12	130989590	NM_001002020;NM_001002019;NM_025215
cg18830083	BRCA1;BRCA1;BRCA1;BRCA1;BRCA1;BRCA1	0.62	0.09	-3.37	0.47	0.82	0.000748264	0.999977	17	38475065	NM_007298;NM_007300;NM_007297;NR_027676;NM_007294;NM_007299
cg08941639	HSDL1;HSDL1	0.64	0.08	-3.37	0.5	0.83	0.000753228	0.999977	16	82732506	NM_001146051;NM_031463	chr16:84178000-84179223	N_Shelf
cg16554145	OPN3	0.62	0.09	-3.37	0.47	0.82	0.000758139	0.999977	1	239857573	NM_014322
cg21611524	BAT4;CSNK2B	0.62	0.09	-3.37	0.47	0.82	0.000758463	0.999977	6	31742152	NM_033177;NM_001320	chr6:31632815-31634093	S_Shore
cg15708019	WDR19	0.65	0.08	-3.37	0.51	0.84	0.000760619	0.999977	4	38860264	NM_025132	chr4:39183823-39184225	Island
cg10592667	PHF21A;PHF21A	0.62	0.09	-3.37	0.47	0.82	0.000762831	0.999977	11	46034783	NM_016621;NM_001101802
cg00786618	NA	1.57	0.21	3.37	1.21	2.05	0.000763032	0.999977	1	61892352		chr1:62119874-62120093	N_Shore
cg26944552	CYC1	0.62	0.09	-3.36	0.47	0.82	0.00076699	0.999977	8	145222740	NM_001916	chr8:145149550-145150440	S_Shore
cg15871214	MRPL32;PSMA2	1.58	0.22	3.36	1.21	2.07	0.000770961	0.999977	7	42938039	NM_031903;NM_002787	chr7:42971634-42972299	N_Shore
cg12262681	LRCH3	1.6	0.22	3.36	1.22	2.11	0.000771779	0.999977	3	199002394	NM_032773	chr3:197517983-197518782	Island
cg25575732	SGMS1	1.63	0.24	3.36	1.23	2.16	0.000772899	0.999977	10	51847886	NM_147156	chr10:52177724-52178182	Island
cg06792358	NRSN1	0.56	0.1	-3.36	0.4	0.79	0.000775175	0.999977	6	24234303	NM_080723	chr6:24126309-24126512	Island
cg19672685	NR1H2	0.62	0.09	-3.36	0.47	0.82	0.000775365	0.999977	19	55573400	NM_007121	chr19:50881418-50881664	Island
cg19987111	CHSY1	0.62	0.09	-3.36	0.46	0.82	0.000776332	0.999977	15	99564690	NM_014918
cg18144815	RAB3C	0.56	0.1	-3.36	0.4	0.79	0.000778616	0.999977	5	57913945	NM_138453	chr5:57878725-57879177	N_Shore
cg06755596	RPH3AL	0.64	0.08	-3.36	0.5	0.83	0.000782557	0.999977	17	152189	NM_006987	chr17:152117-152438	Island
cg19418951	MAP3K13	0.58	0.09	-3.36	0.43	0.8	0.000783253	0.999977	3	186563510	NM_004721
cg17016524	POLR2A	0.65	0.08	-3.36	0.5	0.84	0.000788407	0.999977	17	7346682	NM_000937
cg20997463	PFDN5;PFDN5	0.65	0.08	-3.36	0.5	0.83	0.000789693	0.999977	12	51975346	NM_145897;NM_002624	chr12:53689227-53689570	N_Shore
cg01311313	UNC5D	0.64	0.09	-3.36	0.49	0.83	0.000791218	0.999977	8	35371901	NM_080872
cg13471756	CREB3L2	1.55	0.2	3.35	1.2	2.01	0.000794267	0.999977	7	137336834	NM_194071	chr7:137686291-137687056	Island
cg21152875	MYO15B	0.69	0.08	-3.35	0.56	0.86	0.000799293	0.999977	17	71124615	NR_003587
cg15198193	KIAA1614	0.61	0.09	-3.35	0.46	0.82	0.000803131	0.999977	1	179181489	NM_020950
cg20396423	EPN2;EPN2;EPN2	0.61	0.09	-3.35	0.45	0.81	0.000807416	0.999977	17	19081246	NM_014964;NM_001102664;NM_148921	chr17:19140307-19141648	Island
cg04025728	RPL22	1.63	0.24	3.35	1.22	2.17	0.000807842	0.999977	1	6182275	NM_000983	chr1:6259178-6259883	Island
cg06339265	PRM2	0.62	0.09	-3.35	0.47	0.82	0.000808592	0.999977	16	11277116	NM_002762	chr16:11369939-11370221	N_Shore
cg00947478	NA	0.6	0.09	-3.35	0.45	0.81	0.000810093	0.999977	14	105481673
cg23346781	INPP5K;INPP5K;INPP5K	0.62	0.09	-3.35	0.47	0.82	0.000811785	0.999977	17	1359199	NM_130766;NM_001135642;NM_016532	chr17:1412125-1412450	Island
cg19064601	LRP5	1.73	0.28	3.34	1.26	2.39	0.00082714	0.999977	11	67899181	NM_002335
cg22882460	RPTOR;RPTOR	0.59	0.09	-3.34	0.43	0.8	0.000830203	0.999977	17	76269243	NM_001163034;NM_020761
cg15416770	DNAH5	1.56	0.21	3.34	1.2	2.03	0.000837642	0.999977	5	13972426	NM_001369
cg05483252	RAB5A	0.53	0.1	-3.34	0.37	0.77	0.00083796	0.999977	3	19963136	NM_004162	chr3:19988333-19989321	N_Shore
cg04581938	NA	1.58	0.22	3.34	1.21	2.07	0.000840778	0.999977	6	31472978		chr6:31367476-31367916	N_Shelf
cg18911278	ACAD10;BRAP;ACAD10	1.63	0.24	3.34	1.22	2.18	0.000840816	0.999977	12	110607943	NM_025247;NM_006768;NM_001136538	chr12:112123246-112124059	Island
cg25129000	NA	0.62	0.09	-3.34	0.47	0.82	0.000846697	0.999977	5	3378695		chr5:3326328-3326645	N_Shore
cg20966539	NA	0.61	0.09	-3.34	0.46	0.82	0.000847514	0.999977	2	671320		chr2:676651-677678	S_Shelf
cg24126878	PEX5;PEX5;PEX5;PEX5;PEX5	0.65	0.08	-3.34	0.51	0.84	0.000851585	0.999977	12	7233418	NM_000319;NM_001131023;NM_001131025;NM_001131024;NM_001131026	chr12:7342074-7342417	Island
cg19823603	NA	0.67	0.08	-3.33	0.52	0.85	0.000855808	0.999977	6	27759880		chr6:27655343-27655707	N_Shelf
cg08486432	ITPR3	0.61	0.09	-3.33	0.46	0.82	0.000859324	0.999977	6	33705981	NM_002224	chr6:33601102-33601733	N_Shelf
cg04230403	FAS;FAS;FAS;FAS;FAS;FAS;FAS;ACTA2	1.68	0.26	3.33	1.24	2.28	0.000862295	0.999977	10	90740156	NR_028034;NR_028036;NM_000043;NM_152872;NR_028035;NM_152871;NR_028033;NM_001141945	chr10:90750293-90751108	N_Shore
cg05806620	ZNF250;ZNF250	1.69	0.27	3.33	1.24	2.3	0.000863849	0.999977	8	146096443	NM_001109689;NM_021061	chr8:146126088-146128055	N_Shore
cg16348164	OR13A1	0.62	0.09	-3.33	0.46	0.82	0.000864584	0.999977	10	45131888	NM_001004297
cg25582488	NA	0.63	0.09	-3.33	0.48	0.83	0.000864881	0.999977	14	68164924		chr14:69095051-69095407	Island
cg18952546	NA	1.59	0.22	3.33	1.21	2.09	0.000874615	0.999977	6	158058069
cg08457315	AKAP12;AKAP12	0.59	0.09	-3.33	0.43	0.8	0.000878076	0.999977	6	151715062	NM_144497;NM_005100
cg00239272	RASA3	1.49	0.18	3.33	1.18	1.88	0.000879434	0.999977	13	113780147	NM_007368	chr13:114764353-114764622	N_Shelf
cg26534856	LRPPRC	1.73	0.29	3.33	1.25	2.39	0.000881827	0.999977	2	44076553	NM_133259	chr2:44222741-44223732	Island
cg00262776	PLBD1;PLBD1	1.56	0.21	3.33	1.2	2.03	0.000883979	0.999977	12	14611993	NM_024829;NM_024829	chr12:14720248-14721093	Island
cg05201673	NDUFS3;KBTBD4;KBTBD4;NDUFS3;KBTBD4	0.64	0.09	-3.32	0.49	0.83	0.000884873	0.999977	11	47557172	NM_004551;NR_024222;NM_018095;NM_004551;NM_016506	chr11:47600129-47600927	Island
cg22707016	ZFYVE19;DNAJC17	1.62	0.24	3.32	1.22	2.15	0.000887556	0.999977	15	38886139	NM_001077268;NM_018163	chr15:41099243-41099878	N_Shore
cg00170236	MIR25;MCM7;MCM7;MIR93	1.62	0.24	3.32	1.22	2.16	0.00089101	0.999977	7	99529540	NR_029498;NM_005916;NM_182776;NR_029510
cg24537348	FOXK2	1.65	0.25	3.32	1.23	2.22	0.000891602	0.999977	17	78138994	NM_004514	chr17:80545433-80545658	S_Shore
cg18632602	OSBPL1A	0.5	0.1	-3.32	0.33	0.75	0.000892647	0.999977	18	20232018	NM_080597	chr18:21977275-21978110	Island
cg03219611	CPA5;CPA5;CPA5	1.57	0.21	3.32	1.2	2.05	0.000894555	0.999977	7	129776073	NM_001127441;NM_001127442;NM_080385
cg17927223	APBA3	0.66	0.08	-3.32	0.51	0.84	0.000897255	0.999977	19	3701813	NM_004886	chr19:3751109-3751568	N_Shore
cg06218688	NAV2;NAV2;NAV2	0.61	0.09	-3.32	0.46	0.82	0.000898081	0.999977	11	19756005	NM_182964;NM_001111018;NM_145117	chr11:19798537-19798949	S_Shore
cg02201066	HS3ST5	0.61	0.09	-3.32	0.45	0.82	0.000909219	0.999977	6	114483452	NM_153612
cg10368981	DPYSL2	0.64	0.09	-3.32	0.49	0.83	0.000911998	0.999977	8	26491230	NM_001386	chr8:26434372-26436785	Island
cg16360971	BAT2L2	1.63	0.24	3.32	1.22	2.17	0.00091276	0.999977	1	169721275	NM_015172	chr1:171454517-171455239	Island
cg02222901	NA	0.64	0.09	-3.32	0.5	0.83	0.000913288	0.999977	14	37348815
cg27614120	HRNBP3	1.58	0.22	3.32	1.21	2.07	0.000913682	0.999977	17	74897694	NM_001082575
cg23286295	LIG1	0.64	0.09	-3.32	0.5	0.84	0.000914278	0.999977	19	53366743	NM_000234	chr19:48675065-48675352	N_Shore
cg13983779	NA	0.57	0.1	-3.31	0.4	0.79	0.000921808	0.999977	9	19454742
cg15518923	PHTF2;PHTF2;TMEM60	1.61	0.23	3.31	1.21	2.13	0.000926936	0.999977	7	77265758	NM_001127360;NM_001127358;NM_032936	chr7:77427331-77428850	Island
cg02299497	NA	0.65	0.08	-3.31	0.51	0.84	0.000931673	0.999977	14	68165323		chr14:69095051-69095407	S_Shore
cg16705777	KLHL26	1.75	0.3	3.31	1.26	2.44	0.000932402	0.999977	19	18619056	NM_018316	chr19:18761272-18761669	N_Shelf
cg23500094	ACAT2	1.64	0.25	3.31	1.22	2.2	0.000939104	0.999977	6	160102819	NM_005891	chr6:160182429-160183770	Island
cg16172278	AHRR	0.61	0.09	-3.31	0.46	0.82	0.000943598	0.999977	5	481101	NM_020731
cg11330740	NKX2-5;NKX2-5;NKX2-5	0.64	0.09	-3.31	0.49	0.83	0.000945825	0.999977	5	172593490	NM_001166175;NM_004387;NM_001166176	chr5:172660720-172661133	Island
cg07195660	ABCB10	0.66	0.08	-3.31	0.52	0.84	0.000949754	0.999977	1	227761227	NM_012089	chr1:229693772-229695074	Island
cg00128766	KIAA0494	0.63	0.09	-3.3	0.48	0.83	0.000950897	0.999977	1	46957803	NM_014774	chr1:47184402-47185083	S_Shore
cg13686179	NA	0.64	0.09	-3.3	0.49	0.83	0.000955549	0.999977	3	129806686		chr3:128326937-128327507	N_Shelf
cg08165339	NA	0.64	0.09	-3.3	0.49	0.83	0.000959357	0.999977	7	67379210
cg00820922	NA	0.65	0.09	-3.3	0.5	0.84	0.000960374	0.999977	21	45797605		chr21:46974786-46975048	N_Shore
cg14242292	H2AFY;H2AFY;H2AFY;H2AFY	1.5	0.18	3.3	1.18	1.9	0.000963218	0.999977	5	134763159	NM_138610;NM_004893;NM_138609;NM_001040158	chr5:134734096-134735261	Island
cg02475374	XKR6	0.58	0.1	-3.3	0.42	0.8	0.000976777	0.999977	8	11025527	NM_173683
cg05565475	SURF2;SURF1	0.63	0.09	-3.29	0.48	0.83	0.000988176	0.999977	9	135213204	NM_017503;NM_003172	chr9:136223347-136223966	Island
cg03929495	RPAIN;RPAIN;RPAIN;RPAIN;RPAIN;RPAIN;RPAIN;RPAIN;RPAIN;RPAIN;RPAIN	1.47	0.17	3.29	1.17	1.85	0.000989365	0.999977	17	5263736	NR_027684;NM_001160246;NM_001160243;NR_027679;NM_001160267;NM_001160266;NR_027681;NM_001033	chr17:5322507-5323716	Island
cg01614564	SNRPN;SNRPN;SNRPN;SNRPN;SNURF;SNURF;SNRPN	0.66	0.08	-3.29	0.51	0.84	0.000990175	0.999977	15	22752522	NM_003097;NM_022805;NM_022808;NM_022807;NM_005678;NM_022804;NM_022806	chr15:25200035-25201054	S_Shore
cg12508715	ING5	1.52	0.19	3.29	1.19	1.96	0.000990908	0.999977	2	242307361	NM_032329
cg23290664	TSHZ1	0.62	0.09	-3.29	0.47	0.83	0.00100052	0.999977	18	71128992	NM_005786	chr18:72999650-73000088	Island
cg13807035	C1orf187	0.63	0.09	-3.29	0.47	0.83	0.00100106	0.999977	1	11697007	NM_198545
cg06667968	MAD1L1;MAD1L1;MAD1L1	0.62	0.09	-3.29	0.46	0.82	0.00100367	0.999977	7	2073906	NM_003550;NM_001013837;NM_001013836	chr7:2107080-2107381	Island
cg14871414	NA	0.59	0.1	-3.29	0.43	0.81	0.00100389	0.999977	6	130729274		chr6:130686414-130687736	Island
cg00339600	NA	0.64	0.09	-3.29	0.49	0.83	0.00100582	0.999977	11	64829013
cg22107164	TMPRSS4;TMPRSS4	0.72	0.07	-3.29	0.59	0.87	0.00100804	0.999977	11	117462719	NM_001083947;NM_019894
cg07512971	USP3	0.65	0.09	-3.29	0.5	0.84	0.00101462	0.999977	15	61585075	NM_006537	chr15:63796129-63797638	S_Shore
cg05898907	CLDND1;CLDND1;CLDND1;CLDND1;CLDND1;CLDND1	0.61	0.09	-3.28	0.46	0.82	0.00102269	0.999977	3	99725375	NM_001040199;NM_019895;NM_001040182;NM_001040183;NM_001040181;NM_001040200	chr3:98241409-98241711	S_Shore
cg25490175	VPS37A;CNOT7;VPS37A;CNOT7;VPS37A;VPS37A	0.65	0.09	-3.28	0.5	0.84	0.00102413	0.999977	8	17148844	NM_001145152;NM_054026;NM_152415;NM_013354;NM_152415;NM_001145152	chr8:17103890-17104863	Island
cg15376064	NA	0.61	0.09	-3.28	0.46	0.82	0.00102557	0.999977	2	650753		chr2:660666-660909	Island
cg12078946	HPS1;HPS1	0.64	0.09	-3.28	0.49	0.83	0.00102634	0.999977	10	100179170	NM_182639;NM_000195
cg17917750	CCDC40	0.64	0.09	-3.28	0.49	0.83	0.00103512	0.999977	17	75651863	NM_017950	chr17:78039291-78039547	N_Shelf
cg23366376	NA	0.62	0.09	-3.28	0.47	0.83	0.00103538	0.999977	6	100693637		chr6:100583880-100584154	S_Shelf
cg14747339	STX7	1.63	0.24	3.28	1.22	2.19	0.00103548	0.999977	6	132876120	NM_003569	chr6:132833798-132834349	S_Shore
cg18183014	STIL;STIL	1.6	0.23	3.28	1.21	2.11	0.00103825	0.999977	1	47552441	NM_003035;NM_001048166	chr1:47779707-47780211	Island
cg09779924	SGTA	1.61	0.24	3.28	1.21	2.15	0.0010386	0.999977	19	2706476	NM_003021	chr19:2755325-2755629	Island
cg06068897	NA	0.62	0.09	-3.28	0.47	0.83	0.00104223	0.999977	21	44402095		chr21:45575451-45575833	S_Shore
cg22644320	RPTOR;RPTOR	1.77	0.31	3.28	1.26	2.49	0.00104379	0.999977	17	76422782	NM_001163034;NM_020761
cg18085333	OCIAD2;OCIAD2	0.63	0.09	-3.28	0.47	0.83	0.00104533	0.999977	4	48599916	NM_152398;NM_001014446	chr4:48908292-48908850	N_Shelf
cg15066636	HLA-DPB2	0.64	0.09	-3.28	0.49	0.84	0.00105017	0.999977	6	33187127	NR_001435
cg22794214	HIVEP3;HIVEP3	0.61	0.09	-3.28	0.45	0.82	0.00105329	0.999977	1	41896050	NM_024503;NM_001127714	chr1:42127380-42128632	N_Shelf
cg08915438	FKBP5;LOC285847	0.64	0.09	-3.28	0.49	0.84	0.00105346	0.999977	6	35805737	NM_001145775;NR_027117	chr6:35699166-35699953	N_Shore
cg23942974	NA	1.66	0.26	3.28	1.23	2.24	0.00105467	0.999977	5	43030880		chr5:42995122-42995415	Island
cg27027151	IL21R;IL21R;IL21R	1.63	0.24	3.27	1.22	2.18	0.00106282	0.999977	16	27369139	NM_181078;NM_181079;NM_021798
cg08386897	STK32C	1.58	0.22	3.27	1.2	2.09	0.00106557	0.999977	10	133923810	NM_173575	chr10:134071971-134072193	S_Shore
cg23666829	TBCD	1.55	0.21	3.27	1.19	2.02	0.00106588	0.999977	17	78435671	NM_005993
cg11696575	ING3;ING3	1.61	0.24	3.27	1.21	2.15	0.00106787	0.999977	7	120378561	NM_198267;NM_019071	chr7:120590584-120591328	Island
cg25204176	INPP5A	1.57	0.22	3.27	1.2	2.06	0.00107095	0.999977	10	134420348	NM_005539	chr10:134566441-134566916	S_Shelf
cg23080546	MICA	0.66	0.08	-3.27	0.51	0.85	0.00107355	0.999977	6	31490810	NM_000247
cg21923770	TUSC5;TUSC5	0.63	0.09	-3.27	0.47	0.83	0.0010752	0.999977	17	1129909	NM_172367;NM_172367
cg20405019	ATP4B	0.59	0.09	-3.27	0.44	0.81	0.00108096	0.999977	13	113351656	NM_000705	chr13:114302311-114302519	S_Shore
cg19669701	EHMT2;EHMT2	0.68	0.08	-3.27	0.54	0.86	0.00108216	0.999977	6	31963893	NM_006709;NM_025256	chr6:31856896-31857104	N_Shore
cg03053826	NR2F2	0.53	0.1	-3.26	0.37	0.78	0.00109544	0.999977	15	94669939	NM_001145155	chr15:96864881-96866787	S_Shelf
cg03547599	KLC4;KLC4;KLC4;MRPL2;KLC4	0.66	0.08	-3.26	0.51	0.85	0.00109548	0.999977	6	43135261	NM_201522;NM_201521;NM_138343;NM_015950;NM_201523	chr6:43026939-43027841	Island
cg17100218	NA	0.6	0.09	-3.26	0.44	0.81	0.00110152	0.999977	18	43529565		chr18:45275405-45275812	Island
cg15210307	KHDRBS1	1.58	0.22	3.26	1.2	2.07	0.00110343	0.999977	1	32270676	NM_006559
cg01024473	CCDC28B	0.64	0.09	-3.26	0.49	0.84	0.00110596	0.999977	1	32437568	NM_024296	chr1:32666231-32666460	N_Shore
cg18532273	RASA3	0.63	0.09	-3.26	0.47	0.83	0.00110756	0.999977	13	113873531	NM_007368	chr13:114849000-114852746	S_Shelf
cg12568776	EPB41L4B;EPB41L4B	0.61	0.09	-3.26	0.45	0.82	0.0011191	0.999977	9	111123277	NM_019114;NM_018424	chr9:112083333-112083549	Island
cg12520319	CHSY1	0.62	0.09	-3.26	0.47	0.83	0.00112328	0.999977	15	99557787	NM_014918
cg05403241	NA	0.63	0.09	-3.26	0.47	0.83	0.00112846	0.999977	2	121493074
cg15158530	IP6K1;IP6K1	0.65	0.09	-3.26	0.5	0.84	0.0011326	0.999977	3	49796344	NM_001006115;NM_153273	chr3:49823482-49824346	N_Shelf
cg12366301	LATS2	0.6	0.09	-3.25	0.45	0.82	0.00113725	0.999977	13	20460729	NM_014572	chr13:21562117-21563416	Island
cg17048073	CHMP7	0.61	0.09	-3.25	0.45	0.82	0.0011385	0.999977	8	23158036	NM_152272	chr8:23103775-23104601	N_Shore
cg13728299	KIR2DL1;KIR3DP1	1.62	0.24	3.25	1.21	2.16	0.00113967	0.999977	19	59972945	NM_014218;NM_001015070
cg01818102	C16orf45;C16orf45	0.62	0.09	-3.25	0.47	0.83	0.00114477	0.999977	16	15503355	NM_001142469;NM_033201
cg22495921	HPCAL1;HPCAL1	0.64	0.09	-3.25	0.49	0.84	0.00116135	0.999977	2	10453309	NM_002149;NM_134421
cg12297374	PAX7;PAX7;PAX7	1.64	0.25	3.25	1.22	2.21	0.00116359	0.999977	1	18911137	NM_013945;NM_002584;NM_001135254
cg19190487	ITSN1;ITSN1	0.64	0.09	-3.25	0.49	0.84	0.0011641	0.999977	21	34123776	NM_001001132;NM_003024
cg03054909	NA	0.63	0.09	-3.25	0.48	0.83	0.00116988	0.999977	1	153541395		chr1:155278407-155278743	N_Shelf
cg11961255	SYT11	1.58	0.22	3.25	1.2	2.08	0.00117394	0.999977	1	154097101	NM_152280	chr1:155830195-155830489	Island
cg23778358	TRIM15	0.61	0.09	-3.25	0.45	0.82	0.00117415	0.999977	6	30239728	NM_033229
cg01410553	HESX1	0.59	0.1	-3.24	0.42	0.81	0.00117523	0.999977	3	57210384	NM_003865
cg01027937	RASSF6;RASSF6;RASSF6	0.59	0.1	-3.24	0.43	0.81	0.00117876	0.999977	4	74704944	NM_177532;NM_177532;NM_201431	chr4:74486044-74486258	Island
cg02763409	NA	1.58	0.22	3.24	1.2	2.08	0.0011802	0.999977	2	239360301
cg13763339	SHANK2	0.68	0.08	-3.24	0.54	0.86	0.00118098	0.999977	11	70194275	NM_012309
cg00640825	GAS7	0.38	0.11	-3.24	0.21	0.68	0.00118126	0.999977	17	10027607	NM_201433
cg03409062	NA	0.63	0.09	-3.24	0.48	0.83	0.0011813	0.999977	11	43500616		chr11:43543835-43544086	Island
cg01338494	TFR2	1.56	0.21	3.24	1.19	2.04	0.00118499	0.999977	7	100056553	NM_003227	chr7:100218511-100218723	Island
cg00522555	KEAP1;KEAP1	0.61	0.09	-3.24	0.46	0.82	0.00118859	0.999977	19	10463587	NM_203500;NM_012289	chr19:10602280-10602878	Island
cg07148024	EFHD2	1.72	0.29	3.24	1.24	2.39	0.00119613	0.999977	1	15625934	NM_024329
cg09317928	BEST1;BEST1	0.63	0.09	-3.24	0.48	0.83	0.00119851	0.999977	11	61473406	NM_001139443;NM_004183
cg17371070	NA	0.63	0.09	-3.24	0.48	0.83	0.00120287	0.999977	8	125309158
cg18560638	UBAC2;UBAC2;UBAC2;MIR623	0.59	0.1	-3.24	0.43	0.81	0.00120648	0.999977	13	98806201	NM_001144072;NM_177967;NR_026644;NR_030353
cg07799907	NA	0.67	0.08	-3.24	0.52	0.85	0.00120734	0.999977	1	59121039
cg17755508	RPP14;RPP14	0.65	0.09	-3.24	0.51	0.85	0.00120753	0.999977	3	58265773	NM_007042;NM_001098783	chr3:58291813-58292385	N_Shore
cg01330880	SOCS1	1.64	0.25	3.24	1.22	2.22	0.00121192	0.999977	16	11257750	NM_003745	chr16:11348541-11350803	Island
cg15601682	CCDC40	0.65	0.09	-3.23	0.5	0.85	0.00121885	0.999977	17	75674716	NM_017950
cg19647685	NA	0.66	0.08	-3.23	0.51	0.85	0.00121909	0.999977	10	11525635
cg18815340	NA	0.63	0.09	-3.23	0.48	0.84	0.00122241	0.999977	6	126308553
cg07647798	FAM32A	1.6	0.23	3.23	1.2	2.14	0.00122301	0.999977	19	16157063	NM_014077	chr19:16296300-16296742	N_Shore
cg09011244	KIAA1409	0.63	0.09	-3.23	0.48	0.84	0.00123897	0.999977	14	92870787	NM_020818	chr14:93798709-93799804	S_Shore
cg04734587	DNAH5	0.65	0.09	-3.23	0.5	0.84	0.0012441	0.999977	5	13863143	NM_001369	chr5:13810126-13810333	Island
cg18926062	NA	0.66	0.08	-3.23	0.51	0.85	0.00124448	0.999977	15	75864711
cg07211496	PDE11A	1.46	0.17	3.23	1.16	1.84	0.00124618	0.999977	2	178681410	NM_001077197	chr2:178977078-178977828	N_Shelf
cg04346366	RNFT2;RNFT2	1.58	0.22	3.23	1.2	2.08	0.00125176	0.999977	12	115741824	NM_032814;NM_001109903	chr12:117257031-117257502	Island
cg21533830	DSCAML1	0.64	0.09	-3.23	0.49	0.84	0.00125781	0.999977	11	116806692	NM_020693	chr11:117298981-117299215	S_Shelf
cg22605379	TBCD	0.64	0.09	-3.22	0.48	0.84	0.00126003	0.999977	17	78307934	NM_005993	chr17:80709052-80710843	S_Shelf
cg12041830	NA	0.65	0.09	-3.22	0.5	0.84	0.00126329	0.999977	1	5829989
cg20298978	TUBGCP3	1.57	0.22	3.22	1.19	2.06	0.00127328	0.999977	13	112208168	NM_006322
cg02945192	CNN2;CNN2	0.61	0.09	-3.22	0.45	0.82	0.00127389	0.999977	19	989140	NM_004368;NM_201277	chr19:1039764-1040254	N_Shore
cg13474639	MRPL50;ZNF189;ZNF189	0.64	0.09	-3.22	0.49	0.84	0.0012757	0.999977	9	103199966	NM_019051;NM_003452;NM_197977	chr9:104160853-104161528	N_Shore
cg06261066	TGM6	0.64	0.09	-3.22	0.49	0.84	0.00127704	0.999977	20	2308396	NM_198994
cg22673070	RPTOR;RPTOR	0.59	0.1	-3.22	0.43	0.81	0.00127706	0.999977	17	76493125	NM_001163034;NM_020761	chr17:78880030-78880278	N_Shore
cg03630591	NA	0.6	0.09	-3.22	0.44	0.82	0.00128168	0.999977	21	42597629		chr21:43725875-43726316	N_Shore
cg05306943	PET112L	0.62	0.09	-3.22	0.47	0.83	0.00128239	0.999977	4	152859543	NM_004564
cg24785316	ZNF827	0.65	0.09	-3.22	0.49	0.84	0.00128331	0.999977	4	147034766	NM_178835
cg20381060	HIRA	0.65	0.09	-3.22	0.5	0.85	0.00128711	0.999977	22	17698659	NM_003325
cg22959260	BMF;BMF;BMF;BMF	0.63	0.09	-3.22	0.47	0.83	0.00128896	0.999977	15	38170154	NM_001003943;NM_033503;NM_001003942;NM_001003940
cg27135936	NA	0.65	0.09	-3.22	0.5	0.85	0.00129425	0.999977	10	103872845		chr10:103879633-103880628	S_Shelf
cg16140273	C21orf7	0.63	0.09	-3.22	0.47	0.83	0.00129949	0.999977	21	29377487	NM_020152
cg20262683	NPTX2	0.71	0.08	-3.22	0.58	0.88	0.001302	0.999977	7	98095808	NM_002523
cg03171419	GPR124	0.62	0.09	-3.21	0.46	0.83	0.00130476	0.999977	8	37819960	NM_032777	chr8:37698846-37699931	S_Shore
cg19924008	NA	0.62	0.09	-3.21	0.46	0.83	0.00130676	0.999977	8	71069554
cg14605001	ZNF502;ZNF502;ZNF502;ZNF502	0.62	0.09	-3.21	0.46	0.83	0.00131271	0.999977	3	44732977	NM_033210;NM_001134441;NM_001134442;NM_001134440	chr3:44754099-44754399	S_Shelf
cg09852955	PPAN-P2RY11;P2RY11;PPAN	0.66	0.09	-3.21	0.51	0.85	0.00132118	0.999977	19	10082144	NM_001040664;NM_002566;NM_020230	chr19:10220612-10221147	Island
cg26272477	NA	0.57	0.1	-3.21	0.4	0.8	0.00132214	0.999977	14	99507307		chr14:100437381-100438863	Island
cg06008295	NA	0.65	0.09	-3.21	0.5	0.85	0.00132387	0.999977	8	103890991		chr8:103822614-103823263	N_Shore
cg17331569	LY9	0.63	0.09	-3.21	0.48	0.84	0.00132427	0.999977	1	159054759	NM_002348
cg27282564	RDH13	0.64	0.09	-3.21	0.49	0.84	0.00132548	0.999977	19	60269558	NM_138412	chr19:55574138-55574734	S_Shelf
cg14829883	PTPRF;PTPRF	0.64	0.09	-3.21	0.48	0.84	0.00132593	0.999977	1	43860333	NM_130440;NM_002840
cg27475586	ANO1;ANO1	1.57	0.22	3.21	1.19	2.08	0.00133215	0.999977	11	69608985	NR_030691;NM_018043	chr11:69933919-69934209	N_Shelf
cg26000619	AMH	0.6	0.1	-3.21	0.44	0.82	0.00133314	0.999977	19	2202067	NM_000479	chr19:2250560-2253959	Island
cg19815917	NA	0.62	0.09	-3.21	0.46	0.83	0.00134373	0.999977	7	73191017
cg03369196	BRPF1;BRPF1	1.54	0.21	3.21	1.18	2.01	0.00134639	0.999977	3	9746984	NM_004634;NM_001003694	chr3:9773066-9773911	N_Shore
cg06074920	KRT34	0.66	0.09	-3.2	0.51	0.85	0.00135273	0.999977	17	36792601	NM_021013
cg08277100	NA	0.64	0.09	-3.2	0.49	0.84	0.00135279	0.999977	3	110598046
cg05865451	PIGG;PIGG	0.61	0.09	-3.2	0.45	0.82	0.00135649	0.999977	4	520543	NM_017733;NM_001127178	chr4:530297-530600	Island
cg13671831	NF2;NF2;NF2;NF2;NF2;NF2;NF2;NF2;NF2	1.47	0.18	3.2	1.16	1.87	0.00135762	0.999977	22	28330107	NM_181832;NM_016418;NM_181829;NM_000268;NM_181833;NM_181828;NM_181830;NM_181831;NM_181825	chr22:29999396-30000153	Island
cg10064029	ATF6	1.46	0.17	3.2	1.16	1.84	0.00135835	0.999977	1	160074951	NM_007348
cg24239642	UST	0.68	0.08	-3.2	0.54	0.86	0.00136021	0.999977	6	149219249	NM_005715
cg06907053	FHL2;FHL2;FHL2;FHL2	0.6	0.1	-3.2	0.44	0.82	0.00136233	0.999977	2	105382301	NM_001450;NM_201557;NM_201555;NM_001039492	chr2:106014878-106015884	Island
cg23007535	SETD2	0.63	0.09	-3.2	0.47	0.83	0.00136236	0.999977	3	47124888	NM_014159
cg10541534	SETD7	0.67	0.08	-3.2	0.53	0.86	0.0013704	0.999977	4	140649445	NM_030648
cg23577033	NA	0.68	0.08	-3.2	0.53	0.86	0.0013721	0.999977	10	75306867		chr10:75633600-75634796	S_Shelf
cg12357484	ANO1;ANO1	0.63	0.09	-3.2	0.48	0.84	0.00137638	0.999977	11	69665062	NM_018043;NR_030691
cg01933276	SELV	1.56	0.22	3.2	1.19	2.05	0.00137832	0.999977	19	44696270	NM_182704	chr19:40005648-40005869	N_Shore
cg03420670	DDI2	0.66	0.08	-3.2	0.52	0.85	0.00138077	0.999977	1	15816098	NM_032341	chr1:15943821-15944356	N_Shore
cg09546272	IFT140	0.64	0.09	-3.2	0.49	0.84	0.00138236	0.999977	16	1519963	NM_014714	chr16:1583809-1584641	N_Shelf
cg05785102	NDUFB10	0.64	0.09	-3.2	0.48	0.84	0.00138748	0.999977	16	1949085	NM_004548	chr16:2009496-2009919	N_Shore
cg07203452	PLAU;C10orf55;PLAU	0.63	0.09	-3.2	0.48	0.84	0.00138765	0.999977	10	75341201	NM_002658;NM_001001791;NM_001145031	chr10:75670696-75671379	Island
cg00023351	NA	0.61	0.09	-3.2	0.46	0.83	0.0013881	0.999977	12	77712069
cg03915645	NA	1.54	0.21	3.2	1.18	2	0.00138977	0.999977	3	9319441
cg02973263	PRKCI	0.68	0.08	-3.2	0.53	0.86	0.00139409	0.999977	3	171422856	NM_002740	chr3:169940157-169940778	Island
cg10590861	ARMC7	1.54	0.21	3.2	1.18	2	0.00139477	0.999977	17	70636233	NM_024585	chr17:73124915-73125154	N_Shore
cg09311690	INPP5A	1.52	0.2	3.19	1.18	1.97	0.00139916	0.999977	10	134356438	NM_005539	chr10:134504420-134505591	S_Shore
cg01221780	FAM172A;FAM172A;FAM172A;FAM172A	0.65	0.09	-3.19	0.5	0.85	0.00140286	0.999977	5	93471785	NR_028080;NM_001163418;NM_001163417;NM_032042	chr5:93446953-93447436	N_Shore
cg12099952	OXT	0.62	0.09	-3.19	0.46	0.83	0.0014049	0.999977	20	3001037	NM_000915	chr20:3052097-3053103	Island
cg18060627	ADH5	1.48	0.18	3.19	1.16	1.88	0.00140821	0.999977	4	100225933	NM_000671	chr4:100009736-100010129	N_Shelf
cg24434987	NA	0.64	0.09	-3.19	0.49	0.84	0.00140914	0.999977	2	79074638		chr2:79220192-79220592	S_Shore
cg02708799	NA	1.66	0.26	3.19	1.22	2.27	0.00141097	0.999977	6	144578763		chr6:144537069-144537607	Island
cg09375377	ATP11A;ATP11A	0.62	0.09	-3.19	0.46	0.83	0.00141542	0.999977	13	112438012	NM_015205;NM_032189
cg23982212	NA	0.6	0.1	-3.19	0.43	0.82	0.00141612	0.999977	17	30590625		chr17:33569141-33570527	N_Shelf
cg19259111	AMBRA1	0.67	0.08	-3.19	0.52	0.86	0.00142218	0.999977	11	46434790	NM_017749
cg26611650	NA	0.66	0.09	-3.19	0.51	0.85	0.00143616	0.999977	16	72018814
cg17696847	GNASAS;GNAS	0.65	0.09	-3.19	0.49	0.85	0.00143689	0.999977	20	56847612	NR_002785;NM_016592	chr20:57414595-57414896	N_Shore
cg17756288	FMO5;FMO5;FMO5;FMO5;FMO5;FMO5	0.65	0.09	-3.19	0.49	0.85	0.00143979	0.999977	1	145163811	NM_001144829;NM_001144830;NM_001461;NM_001144829;NM_001144830;NM_001461
cg05262316	NA	0.64	0.09	-3.19	0.49	0.84	0.00144564	0.999977	6	64403450		chr6:64345490-64346465	Island
cg04613517	LOC91948;LOC91948	0.63	0.09	-3.19	0.47	0.84	0.00144737	0.999977	15	96219218	NR_024172;NR_024173
cg23893802	ZNF425;ZNF398	0.66	0.09	-3.18	0.51	0.85	0.00144805	0.999977	7	148454148	NM_001001661;NM_020781	chr7:148823194-148824228	Island
cg03204305	RTBDN;RTBDN	0.63	0.09	-3.18	0.48	0.84	0.00145123	0.999977	19	12798649	NM_001080997;NM_031429	chr19:12939415-12939662	N_Shore
cg23340194	NA	0.64	0.09	-3.18	0.49	0.84	0.00145215	0.999977	18	145309		chr18:158278-159311	N_Shelf
cg04524431	TERT;TERT	1.69	0.28	3.18	1.22	2.34	0.00145573	0.999977	5	1336350	NM_198255;NM_198253	chr5:1282649-1283244	S_Shore
cg23362687	UNC84A;UNC84A	0.65	0.09	-3.18	0.5	0.85	0.00146187	0.999977	7	850090	NM_025154;NM_001130965	chr7:886803-887535	N_Shelf
cg04436772	DNMT3A;DNMT3A;DNMT3A	0.63	0.09	-3.18	0.47	0.84	0.00146437	0.999977	2	25322285	NM_022552;NM_175629;NM_153759	chr2:25470765-25470979	N_Shore
cg23790689	NA	1.46	0.17	3.18	1.16	1.85	0.00148182	0.999977	8	49645856
cg17560073	NA	0.62	0.09	-3.18	0.46	0.83	0.00149709	0.999977	8	124919783
cg25874631	ATP11A;ATP11A	0.64	0.09	-3.18	0.48	0.84	0.00149738	0.999977	13	112430216	NM_015205;NM_032189	chr13:113382598-113383007	N_Shore
cg00078245	ZNF740	0.63	0.09	-3.17	0.47	0.84	0.00149908	0.999977	12	51865330	NM_001004304	chr12:53574025-53575150	S_Shelf
cg00986800	FNDC3B;FNDC3B	0.64	0.09	-3.17	0.48	0.84	0.00150225	0.999977	3	173239980	NM_022763;NM_001135095	chr3:171757493-171758724	N_Shore
cg14106680	MYH14;MYH14;MYH14	0.64	0.09	-3.17	0.48	0.84	0.00151069	0.999977	19	55425797	NM_001145809;NM_001077186;NM_024729	chr19:50733984-50734288	Island
cg04303500	NA	1.62	0.25	3.17	1.2	2.19	0.00151104	0.999977	20	59035407		chr20:59598843-59599305	S_Shelf
cg07652482	MAPK8IP3;MAPK8IP3	0.64	0.09	-3.17	0.49	0.84	0.00151221	0.999977	16	1742272	NM_001040439;NM_015133
cg19962075	MAPK4	0.65	0.09	-3.17	0.5	0.85	0.00151597	0.999977	18	46510048	NM_002747	chr18:48255544-48256359	Island
cg15605235	C1orf228	0.59	0.1	-3.17	0.42	0.82	0.00152425	0.999977	1	44962330	NM_001145636	chr1:45189705-45190558	Island
cg24553775	NA	0.63	0.09	-3.17	0.47	0.84	0.00152892	0.999977	2	174541853		chr2:174828330-174830617	S_Shelf
cg06560760	ARMC3	0.64	0.09	-3.17	0.49	0.85	0.00153357	0.999977	10	23256853	NM_173081
cg06289824	NA	0.65	0.09	-3.17	0.49	0.85	0.00153512	0.999977	16	1016284		chr16:1077527-1077772	N_Shore
cg11536410	MMP15	1.55	0.21	3.17	1.18	2.03	0.00153891	0.999977	16	56631401	NM_002428	chr16:58073816-58074029	Island
cg16730716	IL32;IL32;IL32;IL32;IL32;IL32;IL32;IL32	0.68	0.08	-3.17	0.54	0.86	0.00154131	0.999977	16	3054987	NM_001012631;NM_001012632;NM_001012633;NM_001012636;NM_001012718;NM_004221;NM_001012634;NM_
cg00369613	TTC15	0.61	0.09	-3.17	0.45	0.83	0.00154667	0.999977	2	3462107	NM_016030
cg19408398	FIP1L1;FIP1L1;FIP1L1	0.65	0.09	-3.17	0.5	0.85	0.00155013	0.999977	4	53938085	NM_030917;NM_001134937;NM_001134938	chr4:54243642-54244397	N_Shore
cg02086349	MTMR11;MTMR11;MTMR11	1.55	0.21	3.16	1.18	2.03	0.00155447	0.999977	1	148175230	NM_001145862;NM_001145862;NM_181873
cg11321298	SGSM3	1.55	0.22	3.16	1.18	2.04	0.00155942	0.999977	22	39096456	NM_015705	chr22:40766459-40767033	Island
cg15368055	NA	0.66	0.09	-3.16	0.51	0.85	0.00156494	0.999977	10	123485001
cg06402602	FBXO31;FBXO31	1.56	0.22	3.16	1.18	2.06	0.00156985	0.999977	16	85974827	NR_024568;NM_024735	chr16:87416583-87418238	Island
cg12546582	PDE7B	0.63	0.09	-3.16	0.47	0.84	0.00157039	0.999977	6	136233800	NM_018945
cg14747322	CPEB4;CPEB4	1.53	0.21	3.16	1.18	2	0.00157045	0.999977	5	173248320	NM_030627;NM_030627	chr5:173314931-173315979	Island
cg18975156	WDR65;WDR65;WDR65;WDR65	1.54	0.21	3.16	1.18	2.02	0.00157444	0.999977	1	43416124	NM_001167966;NR_030778;NM_001167965;NM_152498
cg01003320	NA	0.65	0.09	-3.16	0.5	0.85	0.00157784	0.999977	7	107573537
cg07254413	MS4A6A;MS4A6A;MS4A6A	1.52	0.2	3.16	1.17	1.98	0.00158108	0.999977	11	59697061	NM_022349;NM_152852;NM_152851
cg05412210	C15orf58	1.55	0.21	3.16	1.18	2.03	0.00158296	0.999977	15	88581768	NM_001013657	chr15:90776699-90777636	S_Shelf
cg25101225	MCF2L;MCF2L	0.64	0.09	-3.16	0.48	0.84	0.00158723	0.999977	13	112753743	NM_001112732;NM_024979	chr13:113705500-113705778	Island
cg21523688	SORD	0.65	0.09	-3.16	0.5	0.85	0.00158729	0.999977	15	43106329	NM_003104	chr15:45315201-45315543	S_Shelf
cg10353925	DUSP13;DUSP13;DUSP13;DUSP13	0.63	0.09	-3.16	0.48	0.84	0.00158876	0.999977	10	76527536	NM_001007273;NM_001007272;NM_001007271;NM_016364
cg21226353	NA	0.63	0.09	-3.16	0.47	0.84	0.00159025	0.999977	9	98459535		chr9:99416904-99417592	S_Shelf
cg24211400	CITED2;CITED2;CITED2	0.7	0.08	-3.16	0.56	0.87	0.00159121	0.999977	6	139736950	NM_001168389;NM_001168388;NM_006079	chr6:139694811-139696578	Island
cg09919471	GAK	0.64	0.09	-3.16	0.48	0.84	0.00159212	0.999977	4	866456	NM_005255	chr4:876455-876740	Island
cg24791846	NA	0.63	0.09	-3.16	0.48	0.84	0.0015938	0.999977	3	178483024
cg00138325	C6orf132	0.67	0.08	-3.16	0.52	0.86	0.0015951	0.999977	6	42219902	NM_001164446	chr6:42109904-42110361	S_Shore
cg27168632	HDAC4	0.65	0.09	-3.16	0.49	0.85	0.00159554	0.999977	2	239877700	NM_006037
cg21123519	NA	0.67	0.08	-3.16	0.52	0.86	0.00160079	0.999977	14	68165432		chr14:69095051-69095407	S_Shore
cg19247005	EMID2	1.6	0.24	3.16	1.19	2.14	0.00160316	0.999977	7	100918729	NM_133457
cg09703114	EP400;SNORA49	1.56	0.22	3.15	1.18	2.05	0.00160728	0.999977	12	131081705	NM_015409;NR_002979	chr12:132514283-132514525	S_Shore
cg09981198	NA	0.66	0.09	-3.15	0.51	0.85	0.00160732	0.999977	6	10424817		chr6:10319681-10320045	N_Shelf
cg26366347	ICT1	1.64	0.26	3.15	1.21	2.24	0.00160875	0.999977	17	70520455	NM_001545	chr17:73008562-73009170	Island
cg16227131	GRHL1;GRHL1	0.6	0.1	-3.15	0.43	0.82	0.00161112	0.999977	2	10009348	NM_198182;NM_198182	chr2:10090907-10092456	Island
cg18419020	C18orf56;TYMS	1.55	0.21	3.15	1.18	2.03	0.00161184	0.999977	18	647815	NM_001012716;NM_001071	chr18:657401-658745	Island
cg00291478	RGS10	0.62	0.09	-3.15	0.46	0.83	0.00161434	0.999977	10	121291031	NM_001005339	chr10:121301478-121303169	N_Shore
cg21721566	ACADS	0.63	0.09	-3.15	0.48	0.84	0.00161673	0.999977	12	119647527	NM_000017	chr12:121163472-121163913	N_Shore
cg13651908	CD28	0.63	0.09	-3.15	0.47	0.84	0.00161691	0.999977	2	204278278	NM_006139
cg14485643	RAPGEF1;RAPGEF1	0.65	0.09	-3.15	0.5	0.85	0.00161723	0.999977	9	133474402	NM_198679;NM_005312
cg24533673	TUBG2	1.58	0.23	3.15	1.19	2.1	0.00162368	0.999977	17	38068522	NM_016437	chr17:40811232-40811597	S_Shelf
cg26306091	MYEOV2;MYEOV2	0.63	0.09	-3.15	0.48	0.84	0.00162458	0.999977	2	240725224	NM_138336;NM_001163424	chr2:241075403-241075916	S_Shore
cg14728071	MLLT10;MLLT10	0.61	0.09	-3.15	0.45	0.83	0.00162539	0.999977	10	22070040	NM_001009569;NM_004641
cg25329072	SLC39A11;SLC39A11	0.61	0.1	-3.15	0.45	0.83	0.00162662	0.999977	17	68296401	NM_001159770;NM_139177
cg06477797	SEPT9;SEPT9;SEPT9;SEPT9;SEPT9	0.64	0.09	-3.15	0.49	0.85	0.00162854	0.999977	17	72910121	NM_001113494;NM_001113492;NM_001113493;NM_001113491;NM_006640	chr17:75398284-75398527	Island
cg26791197	OR2M5	0.65	0.09	-3.15	0.5	0.85	0.0016303	0.999977	1	246373691	NM_001004690
cg01120307	SEMA4D	0.64	0.09	-3.15	0.49	0.85	0.00163576	0.999977	9	91168969	NM_001142287
cg04206906	HN1L	1.53	0.21	3.15	1.18	2	0.00163653	0.999977	16	1672087	NM_144570	chr16:1727939-1728858	S_Shelf
cg05393045	EMX2OS	0.63	0.09	-3.15	0.48	0.84	0.00163675	0.999977	10	119246223	NR_002791
cg22797514	PTPRF;PTPRF	1.58	0.23	3.15	1.19	2.11	0.00164064	0.999977	1	43788610	NM_002840;NM_130440
cg24650267	NA	0.61	0.1	-3.15	0.44	0.83	0.00164416	0.999977	10	110216681		chr10:110225927-110226465	S_Shore
cg04086197	PPP1R13B	0.67	0.09	-3.15	0.52	0.86	0.00164472	0.999977	14	103274824	NM_015316	chr14:104205070-104205329	Island
cg19181160	OSBPL5;OSBPL5;OSBPL5	0.63	0.09	-3.15	0.47	0.84	0.00164619	0.999977	11	3144169	NM_001144063;NM_020896;NM_145638	chr11:3186131-3186768	S_Shore
cg06807397	SERP2	0.64	0.09	-3.15	0.48	0.84	0.0016472	0.999977	13	43846413	NM_001010897	chr13:44947371-44948443	Island
cg26560341	TRIM26	1.53	0.21	3.15	1.18	2	0.00164733	0.999977	6	30288783	NM_003449	chr6:30180933-30182187	N_Shore
cg13706582	ZNF385D	0.63	0.09	-3.15	0.48	0.84	0.0016486	0.999977	3	21768561	NM_024697
cg27058052	MIR498	0.65	0.09	-3.15	0.49	0.85	0.00165578	0.999977	19	58869043	NR_030182
cg06947913	FAIM2	0.65	0.09	-3.14	0.5	0.85	0.00166347	0.999977	12	48584060	NM_012306	chr12:50297580-50297988	Island
cg14402472	HLA-F;HLA-F;HLA-F;HLA-F;HLA-F;HLA-F	0.66	0.09	-3.14	0.52	0.86	0.00166444	0.999977	6	29799144	NM_018950;NM_001098478;NM_001098479;NM_018950;NM_001098479;NM_001098478	chr6:29691106-29692093	Island
cg21105928	GPR176	1.54	0.21	3.14	1.18	2.01	0.00166476	0.999977	15	37931248	NM_007223
cg10985452	HIST1H2AD;HIST1H2BF;HIST1H3D	1.58	0.23	3.14	1.19	2.09	0.00166554	0.999977	6	26307541	NM_021065;NM_003522;NM_003530	chr6:26199838-26200120	N_Shore
cg03344308	NA	0.63	0.09	-3.14	0.48	0.84	0.00166978	0.999977	2	218979253		chr2:219271008-219271469	Island
cg06353725	NA	1.5	0.19	3.14	1.16	1.92	0.00167243	0.999977	1	160302643		chr1:162039450-162040052	N_Shelf
cg22542955	PTPRS;PTPRS;PTPRS;PTPRS	1.48	0.18	3.14	1.16	1.89	0.00167258	0.999977	19	5174518	NM_130855;NM_002850;NM_130854;NM_130853	chr19:5222662-5223351	S_Shore
cg14686113	GSX2	1.51	0.2	3.14	1.17	1.95	0.00167298	0.999977	4	54660586	NM_133267	chr4:54966163-54968063	N_Shore
cg17823829	KDM5B	0.68	0.08	-3.14	0.53	0.86	0.00167617	0.999977	1	201032377	NM_006618
cg18020679	SLC39A7;SLC39A7;RXRB	1.52	0.2	3.14	1.17	1.98	0.00167684	0.999977	6	33276009	NM_006979;NM_001077516;NM_021976	chr6:33167885-33168715	Island
cg25731401	NA	0.68	0.08	-3.14	0.54	0.87	0.00168878	0.999977	2	10489843		chr2:10572391-10572752	Island
cg03405789	CRH	1.52	0.2	3.14	1.17	1.97	0.00169022	0.999977	8	67251449	NM_000756	chr8:67089249-67089962	N_Shore
cg22803211	OCIAD1;OCIAD1;OCIAD1;OCIAD1;OCIAD1;OCIAD1;OCIAD1;OCIAD1;OCIAD1	0.67	0.09	-3.14	0.52	0.86	0.00169324	0.999977	4	48527887	NM_001168254;NM_001079841;NM_001079839;NM_001079842;NM_017830;NM_001079840;NM_001079840;NM_	chr4:48832807-48833569	Island
cg02860394	RNF103	0.69	0.08	-3.14	0.55	0.87	0.00169881	0.999977	2	86704574	NM_005667	chr2:86850042-86851178	Island
cg23338170	DKFZp686O24166	0.62	0.09	-3.14	0.46	0.84	0.00170139	0.999977	11	17331192	NR_026750	chr11:17374928-17375422	N_Shore
cg25335107	PCMTD1	0.61	0.1	-3.13	0.44	0.83	0.00172054	0.999977	8	52935081	NM_052937
cg14716207	CNGA3;CNGA3	1.63	0.25	3.13	1.2	2.21	0.00172063	0.999977	2	98359039	NM_001298;NM_001079878
cg05905898	VPS52	0.63	0.09	-3.13	0.47	0.84	0.00172197	0.999977	6	33340178	NM_022553
cg11132661	NA	0.69	0.08	-3.13	0.54	0.87	0.00172526	0.999977	12	129156624
cg02479816	ZNF317	1.52	0.2	3.13	1.17	1.97	0.00172592	0.999977	19	9134931	NM_020933	chr19:9270906-9271918	S_Shelf
cg13167664	INS-IGF2;IGF2;IGF2;IGF2	0.53	0.11	-3.13	0.36	0.79	0.00172609	0.999977	11	2115563	NR_003512;NM_001127598;NM_000612;NM_001007139	chr11:2158951-2162484	Island
cg17389295	FBL	1.55	0.22	3.13	1.18	2.03	0.00172847	0.999977	19	45029070	NM_001436	chr19:40336877-40337211	S_Shore
cg20966426	NA	0.65	0.09	-3.13	0.5	0.85	0.00172959	0.999977	1	39939904
cg02632261	AGRN	1.62	0.25	3.13	1.2	2.19	0.00173066	0.999977	1	953462	NM_198576	chr1:963795-964507	N_Shore
cg17942763	SKI	0.65	0.09	-3.13	0.49	0.85	0.00173238	0.999977	1	2153332	NM_003036	chr1:2158212-2161173	S_Shelf
cg13551137	PTPN21	0.63	0.09	-3.13	0.48	0.84	0.00173457	0.999977	14	88016133	NM_007039	chr14:88945186-88946537	Island
cg01158375	NA	0.66	0.09	-3.13	0.51	0.86	0.00173568	0.999977	14	23668794		chr14:24601498-24601700	N_Shelf
cg01782904	CORO7	0.65	0.09	-3.13	0.5	0.85	0.00173687	0.999977	16	4393564	NM_024535
cg07313720	CRYGA	0.66	0.09	-3.13	0.51	0.85	0.00173748	0.999977	2	208737839	NM_014617
cg20222521	BRD2;BRD2	0.65	0.09	-3.13	0.5	0.85	0.00173925	0.999977	6	33045325	NM_001113182;NM_005104	chr6:32939275-32940954	N_Shore
cg23197406	CAPN12	0.65	0.09	-3.13	0.5	0.85	0.0017393	0.999977	19	43913316	NM_144691	chr19:39217530-39217857	S_Shelf
cg27327475	WHSC1;WHSC1;WHSC1;WHSC1;WHSC1;WHSC1	0.64	0.09	-3.13	0.48	0.84	0.00173998	0.999977	4	1871156	NM_133334;NM_007331;NM_133330;NM_001042424;NM_133335;NM_133331
cg04782692	KCNJ16;KCNJ16;KCNJ16	0.62	0.1	-3.13	0.46	0.84	0.00174538	0.999977	17	65636521	NM_170741;NM_018658;NM_170742
cg04779713	NA	1.47	0.18	3.13	1.15	1.87	0.00174602	0.999977	6	33292535		chr6:33181010-33181256	S_Shelf
cg25923883	CALN1;CALN1	0.65	0.09	-3.13	0.49	0.85	0.00175041	0.999977	7	71382723	NM_001017440;NM_031468
cg02334643	DHX40;DHX40;DHX40;DHX40	1.67	0.27	3.13	1.21	2.3	0.0017513	0.999977	17	54997786	NM_024612;NM_001166301;NM_024612;NM_001166301	chr17:57642720-57643294	Island
cg17254176	PRKAG2;PRKAG2	0.65	0.09	-3.13	0.5	0.85	0.00175439	0.999977	7	150992193	NM_016203;NM_001040633
cg20444990	PDE6B;PDE6B;PDE6B	1.49	0.19	3.13	1.16	1.92	0.00176236	0.999977	4	639573	NM_000283;NM_001145291;NM_001145292	chr4:650278-651114	N_Shore
cg27161852	NA	1.48	0.18	3.13	1.16	1.89	0.00176345	0.999977	7	64045733		chr7:64407589-64408299	Island
cg26931296	NA	0.67	0.09	-3.13	0.52	0.86	0.00176506	0.999977	7	150501785		chr7:150870831-150872036	Island
cg01614237	NA	0.57	0.1	-3.13	0.4	0.81	0.00176994	0.999977	4	6711672		chr4:6660372-6660817	Island
cg20538322	NA	1.47	0.18	3.13	1.15	1.87	0.00177617	0.999977	12	113336296		chr12:114851957-114852360	N_Shore
cg18030453	LARS2	0.64	0.09	-3.12	0.48	0.85	0.00178237	0.999977	3	45481220	NM_015340
cg14418963	MGMT	0.64	0.09	-3.12	0.48	0.85	0.00178289	0.999977	10	131340752	NM_002412
cg07519471	PGLYRP1	0.63	0.09	-3.12	0.48	0.84	0.00178607	0.999977	19	51217940	NM_005091	chr19:46526046-46526334	Island
cg11823592	ANKLE1	0.66	0.09	-3.12	0.51	0.86	0.00178622	0.999977	19	17252166	NM_152363	chr19:17392383-17393775	N_Shore
cg26221543	NA	0.63	0.09	-3.12	0.47	0.84	0.00178964	0.999977	3	14590960		chr3:14615366-14615957	Island
cg05977992	MTHFD1L	1.61	0.24	3.12	1.19	2.16	0.00179197	0.999977	6	151228104	NM_015440	chr6:151186747-151188112	N_Shore
cg12312205	DLGAP1;FLJ35776;DLGAP1	0.65	0.09	-3.12	0.5	0.85	0.00180089	0.999977	18	3584173	NM_001003809;NR_024101;NM_004746
cg22586996	EBF1	1.59	0.24	3.12	1.19	2.13	0.00180278	0.999977	5	158456485	NM_024007	chr5:158523906-158524598	Island
cg26466858	LCE3A	0.63	0.09	-3.12	0.47	0.84	0.00180417	0.999977	1	150862466	NM_178431
cg20510833	NA	0.68	0.08	-3.12	0.53	0.87	0.00180512	0.999977	4	163702849
cg15578091	ACTN2	1.51	0.2	3.12	1.16	1.95	0.00181104	0.999977	1	234974687	NM_001103
cg27409012	UAP1	0.67	0.09	-3.12	0.51	0.86	0.00181258	0.999977	1	160797797	NM_003115	chr1:162530856-162531853	Island
cg13433320	SH2D7	0.64	0.09	-3.12	0.48	0.85	0.00181524	0.999977	15	76171952	NM_001101404
cg09256716	NA	0.68	0.08	-3.12	0.53	0.86	0.00182311	0.999977	17	67963542
cg08588357	RPTOR;RPTOR	0.64	0.09	-3.12	0.48	0.85	0.00182572	0.999977	17	76471270	NM_001163034;NM_020761	chr17:78857630-78857866	N_Shore
cg21027282	RAD51L1;RAD51L1;RAD51L1	0.63	0.09	-3.12	0.48	0.84	0.00182781	0.999977	14	67886474	NM_133509;NM_002877;NM_133510
cg00005040	RSPO3	1.53	0.21	3.12	1.17	1.99	0.0018334	0.999977	6	127480899	NM_032784	chr6:127439265-127441072	N_Shore
cg26844104	UBE2L3;UBE2L3;UBE2L3	0.64	0.09	-3.12	0.49	0.85	0.00183342	0.999977	22	20251731	NR_028436;NM_003347;NR_028437	chr22:21921936-21922715	N_Shore
cg23529513	CRYBB1	0.63	0.09	-3.12	0.47	0.84	0.00183644	0.999977	22	25343363	NM_001887
cg18268562	FOXR1	0.58	0.1	-3.11	0.41	0.82	0.00184349	0.999977	11	118347602	NM_181721	chr11:118842379-118842933	Island
cg07478335	NLRX1;NLRX1	0.65	0.09	-3.11	0.5	0.85	0.00184884	0.999977	11	118549953	NM_024618;NM_170722
cg07043952	SLCO3A1;SLCO3A1	0.63	0.09	-3.11	0.47	0.84	0.00185059	0.999977	15	90260558	NM_001145044;NM_013272	chr15:92459266-92459678	Island
cg24637231	FAM135B	0.71	0.08	-3.11	0.58	0.88	0.00185709	0.999977	8	139577295	NM_015912	chr8:139508795-139509774	N_Shore
cg25498326	ZNF540	0.66	0.09	-3.11	0.51	0.86	0.00186955	0.999977	19	42733290	NM_152606	chr19:38039561-38040395	S_Shore
cg25844211	URB2;TAF5L;TAF5L	0.64	0.09	-3.11	0.48	0.85	0.00187968	0.999977	1	227828079	NM_014777;NM_001025247;NM_014409	chr1:229761128-229762299	Island
cg05226043	TRIM26	1.51	0.2	3.11	1.16	1.96	0.00188081	0.999977	6	30265157	NM_003449
cg13954292	ZFR	0.64	0.09	-3.11	0.49	0.85	0.00188496	0.999977	5	32481280	NM_016107	chr5:32443753-32444923	S_Shore
cg18735089	SMURF1;SMURF1	0.61	0.1	-3.11	0.44	0.83	0.00188758	0.999977	7	98576934	NM_020429;NM_181349	chr7:98741205-98741990	N_Shelf
cg07046426	NA	1.53	0.21	3.11	1.17	1.99	0.0018951	0.999977	2	237288642
cg11417598	SLC2A2	0.64	0.09	-3.11	0.48	0.85	0.00189685	0.999977	3	172197179	NM_000340
cg12111170	ATXN7;ATXN7	0.67	0.09	-3.11	0.52	0.86	0.00189754	0.999977	3	63872820	NM_000333;NM_001128149	chr3:63897392-63898299	Island
cg08582840	ABR;ABR;ABR	0.66	0.09	-3.11	0.51	0.86	0.00189961	0.999977	17	879450	NM_021962;NM_001092;NM_001159746	chr17:933026-933236	N_Shore
cg15974673	EVI5L;EVI5L	1.51	0.2	3.11	1.17	1.97	0.00189986	0.999977	19	7832970	NM_145245;NM_001159944	chr19:7926590-7928752	Island
cg21245306	NA	0.66	0.09	-3.1	0.51	0.86	0.00190367	0.999977	9	93207921
cg21627218	SLC17A9	0.64	0.09	-3.1	0.48	0.85	0.00190379	0.999977	20	61061959	NM_022082	chr20:61590816-61591210	S_Shore
cg13949259	LOC285629	1.46	0.18	3.1	1.15	1.85	0.00190448	0.999977	5	160299279	NR_027111
cg09351449	DSN1;DSN1;DSN1;DSN1;DSN1;DSN1;DSN1;DSN1;DSN1;DSN1	1.48	0.19	3.1	1.15	1.89	0.00190616	0.999977	20	34835537	NM_001145317;NM_001145315;NM_024918;NM_024918;NM_001145318;NM_001145316;NM_001145318;NM_001	chr20:35401825-35402457	Island
cg09543474	CNOT6	1.52	0.21	3.1	1.17	1.99	0.00191503	0.999977	5	179894711	NM_015455
cg13450005	WT1;WIT1;WT1;WT1;WT1	0.62	0.1	-3.1	0.45	0.84	0.00192129	0.999977	11	32413833	NM_024426;NR_023920;NM_024425;NM_000378;NM_024424	chr11:32454874-32457311	Island
cg02455797	NA	0.68	0.08	-3.1	0.53	0.87	0.00192244	0.999977	5	177318084		chr5:177388753-177389250	N_Shelf
cg21204870	PALM2;PALM2	0.62	0.09	-3.1	0.46	0.84	0.00192603	0.999977	9	111553146	NM_001037293;NM_053016
cg19461252	PNMA1;C14orf43;C14orf43	0.65	0.09	-3.1	0.49	0.85	0.00192693	0.999977	14	73252140	NM_006029;NM_194278;NM_001043318	chr14:74180518-74181264	S_Shore
cg16094293	IGSF22	0.65	0.09	-3.1	0.5	0.86	0.00192759	0.999977	11	18704710	NM_173588
cg14750543	RASSF2;RASSF2	1.53	0.21	3.1	1.17	2	0.00192979	0.999977	20	4724111	NM_170774;NM_014737
cg16720947	PLEC1;PLEC1	0.61	0.1	-3.1	0.44	0.83	0.00193214	0.999977	8	145120125	NM_000445;NM_201378	chr8:145047293-145052305	Island
cg18216249	RPAP3;RPAP3;RPAP3	0.67	0.09	-3.1	0.51	0.86	0.00193452	0.999977	12	46387072	NM_001146076;NM_001146075;NM_024604	chr12:48099317-48099905	S_Shore
cg02553516	SIM2;SIM2	0.61	0.1	-3.1	0.45	0.83	0.0019355	0.999977	21	37000637	NM_009586;NM_005069	chr21:38079941-38081833	N_Shore
cg02948656	NA	0.66	0.09	-3.1	0.51	0.86	0.00194303	0.999977	12	122202458		chr12:123634826-123636176	S_Shore
cg26943082	C6orf48;SNORD48;C6orf48	0.67	0.09	-3.1	0.52	0.86	0.00194985	0.999977	6	31910401	NM_001040437;NR_002745;NM_001040438	chr6:31802598-31802823	N_Shore
cg11573566	NA	1.52	0.2	3.1	1.17	1.98	0.00195013	0.999977	6	1331086		chr6:1381743-1385211	S_Shore
cg05432305	PDCD6IP;PDCD6IP;PDCD6IP	1.59	0.24	3.1	1.19	2.13	0.00195967	0.999977	3	33815007	NM_001162429;NM_013374;NR_027868	chr3:33839996-33840671	Island
cg05675372	PC;PC;PC	0.63	0.09	-3.1	0.48	0.85	0.00196245	0.999977	11	66396115	NM_022172;NM_000920;NM_001040716
cg15171154	TGFBR2;TGFBR2	0.63	0.09	-3.1	0.47	0.84	0.00196472	0.999977	3	30697561	NM_001024847;NM_003242
cg17526301	NA	0.62	0.1	-3.1	0.46	0.84	0.00196701	0.999977	20	62263896
cg07647651	NA	0.6	0.1	-3.09	0.44	0.83	0.00196914	0.999977	6	42986909		chr6:42879279-42879623	N_Shore
cg10331518	RHOT2	0.63	0.09	-3.09	0.47	0.85	0.00196934	0.999977	16	660753	NM_138769	chr16:720682-721166	Island
cg13234848	AUTS2;AUTS2;AUTS2;AUTS2;AUTS2;AUTS2	0.66	0.09	-3.09	0.51	0.86	0.00197142	0.999977	7	68701907	NM_001127231;NM_015570;NM_001127232;NM_001127231;NM_015570;NM_001127232	chr7:69062374-69065037	Island
cg20149840	HDAC4	1.6	0.24	3.09	1.19	2.15	0.00197182	0.999977	2	239800014	NM_006037
cg19954448	NA	1.46	0.18	3.09	1.15	1.86	0.00197812	0.999977	17	74153091
cg23300882	BAZ1B	0.65	0.09	-3.09	0.5	0.85	0.00198275	0.999977	7	72501836	NM_032408
cg06532387	INPP5A	0.62	0.1	-3.09	0.46	0.84	0.00198346	0.999977	10	134361484	NM_005539
cg19510478	NA	0.68	0.09	-3.09	0.53	0.87	0.00198368	0.999977	18	53447902		chr18:55297360-55297660	N_Shore
cg22730864	PRDM16;PRDM16	1.67	0.28	3.09	1.21	2.31	0.00199301	0.999977	1	3151308	NM_022114;NM_199454	chr1:3163969-3164643	N_Shelf
cg01923429	EZR;EZR	0.64	0.09	-3.09	0.49	0.85	0.00199413	0.999977	6	159106798	NM_001111077;NM_003379
cg13195923	AMOTL1	0.65	0.09	-3.09	0.49	0.85	0.00199521	0.999977	11	94141656	NM_130847	chr11:94501366-94502696	Island
cg10783774	TSFM	1.53	0.21	3.09	1.17	2	0.00199943	0.999977	12	56462710	NM_005726
cg11691093	MYH9	0.65	0.09	-3.09	0.5	0.86	0.00200033	0.999977	22	35057319	NM_002473
cg14626907	NA	1.46	0.18	3.09	1.15	1.85	0.00200415	0.999977	6	33981669
cg03208125	NA	0.65	0.09	-3.09	0.5	0.86	0.00200562	0.999977	12	79873737
cg00543335	PCDHGA1;PCDHGA1	0.66	0.09	-3.09	0.51	0.86	0.00201293	0.999977	5	140691409	NM_018912;NM_031993	chr5:140711797-140712542	N_Shore
cg09563619	TBCD	0.63	0.09	-3.09	0.47	0.85	0.00201307	0.999977	17	78373570	NM_005993
cg16144348	SEC31A;SEC31A;SEC31A;SEC31A;SEC31A	1.56	0.22	3.09	1.18	2.06	0.0020132	0.999977	4	84031542	NM_016211;NM_001077207;NM_001077208;NM_001077206;NM_014933	chr4:83811958-83812708	Island
cg21474669	NA	0.65	0.09	-3.09	0.49	0.85	0.00201832	0.999977	2	81562144
cg03519593	EPX	0.65	0.09	-3.09	0.49	0.85	0.00202056	0.999977	17	53629596	NM_000502	chr17:56274392-56274598	Island
cg06150925	SNX3;SNX3	1.45	0.18	3.09	1.15	1.84	0.00202727	0.999977	6	108689587	NM_003795;NM_152827	chr6:108581716-108582669	S_Shore
cg20250722	HCG11	0.63	0.09	-3.09	0.47	0.85	0.00203001	0.999977	6	26630115	NR_026790	chr6:26521947-26522579	Island
cg00606914	NA	0.64	0.09	-3.09	0.48	0.85	0.00203031	0.999977	1	90001651		chr1:90228744-90229173	Island
cg06434316	THG1L	0.67	0.09	-3.08	0.52	0.87	0.00204218	0.999977	5	157090571	NM_017872	chr5:157158378-157158856	N_Shore
cg08969102	NA	0.67	0.09	-3.08	0.52	0.87	0.00205289	0.999977	5	133591431		chr5:133561140-133562544	S_Shore
cg26112797	MIR142	0.69	0.08	-3.08	0.55	0.88	0.00205631	0.999977	17	53764010	NR_029683
cg09933345	CHIA;CHIA	1.47	0.18	3.08	1.15	1.88	0.00205675	0.999977	1	111634085	NM_021797;NM_201653
cg23527621	ECE2;CAMK2N2	0.67	0.09	-3.08	0.52	0.86	0.00206057	0.999977	3	185460243	NM_014693;NM_033259	chr3:183977548-183980633	Island
cg08618068	ACADS	0.64	0.09	-3.08	0.48	0.85	0.0020608	0.999977	12	119647880	NM_000017	chr12:121163472-121163913	Island
cg00707130	FCGBP	0.65	0.09	-3.08	0.49	0.85	0.00206941	0.999977	19	45132410	NM_003890
cg23344241	SPTBN2	0.61	0.1	-3.08	0.44	0.83	0.00207468	0.999977	11	66245583	NM_006946
cg03807243	NA	0.65	0.09	-3.08	0.49	0.85	0.00208051	0.999977	11	60654064
cg06090867	UBXN10	0.68	0.09	-3.08	0.53	0.87	0.00208198	0.999977	1	20384369	NM_152376	chr1:20512360-20512797	N_Shore
cg06366189	NA	1.63	0.26	3.08	1.2	2.24	0.00208959	0.999977	1	165951051		chr1:167684279-167684492	Island
cg07374465	ATP5F1	1.43	0.17	3.08	1.14	1.79	0.00209544	0.999977	1	111797587	NM_001688	chr1:111991304-111992202	S_Shelf
cg15571376	CTSC;CTSC;CTSC	1.52	0.21	3.08	1.16	1.99	0.00209888	0.999977	11	87711106	NM_148170;NM_001114173;NM_001814	chr11:88070501-88071042	S_Shore
cg03483641	NEB;NEB;NEB	0.67	0.09	-3.08	0.52	0.87	0.00210431	0.999977	2	152050462	NM_001164507;NM_004543;NM_001164508
cg27448950	SNORD115-9;SNORD115-10;SNORD115-5;SNORD115-12	0.66	0.09	-3.08	0.5	0.86	0.00210479	0.999977	15	22981764	NR_003301;NR_003302;NR_003297;NR_003304
cg18086521	LGALS8;LGALS8;LGALS8;LGALS8	0.65	0.09	-3.08	0.49	0.86	0.00210498	0.999977	1	234756987	NM_201544;NM_006499;NM_201545;NM_201543	chr1:236687071-236687608	S_Shelf
cg02115397	HLA-DOA	0.64	0.09	-3.07	0.49	0.85	0.00210897	0.999977	6	33083828	NM_002119	chr6:32975684-32975926	Island
cg03472851	LATS1	1.49	0.19	3.07	1.16	1.92	0.00211292	0.999977	6	150024071	NM_004690
cg05708385	CLDN10;CLDN10	1.63	0.26	3.07	1.19	2.21	0.00211346	0.999977	13	94997678	NM_182848;NM_001160100
cg10943497	MEG3;MEG3;MEG3	0.71	0.08	-3.07	0.57	0.88	0.00211543	0.999977	14	100361324	NR_002766;NR_003531;NR_003530	chr14:101292043-101292709	N_Shore
cg06366585	RPRD2	1.5	0.2	3.07	1.16	1.94	0.00211572	0.999977	1	148604711	NM_015203	chr1:150336831-150337289	S_Shore
cg10481560	HCCA2;LOC338651	0.67	0.09	-3.07	0.51	0.86	0.00211958	0.999977	11	1554020	NM_053005;NR_021489	chr11:1595809-1596143	S_Shore
cg26848184	PIK3R2	0.64	0.09	-3.07	0.48	0.85	0.0021241	0.999977	19	18139032	NM_005027	chr19:18277954-18278164	Island
cg23334298	CNOT6L	0.65	0.09	-3.07	0.49	0.86	0.00212689	0.999977	4	78911561	NM_144571
cg02090160	NA	1.46	0.18	3.07	1.15	1.87	0.00212849	0.999977	2	172667126		chr2:172959267-172962054	N_Shore
cg18612167	MYT1L	0.65	0.09	-3.07	0.5	0.86	0.00213031	0.999977	2	2274908	NM_015025
cg11687966	ETNK2	0.66	0.09	-3.07	0.51	0.86	0.00213312	0.999977	1	202388944	NM_018208	chr1:204120398-204121109	S_Shore
cg21920015	NA	0.66	0.09	-3.07	0.51	0.86	0.00213358	0.999977	1	227159869
cg03708907	RYR1;RYR1	0.69	0.08	-3.07	0.54	0.87	0.0021347	0.999977	19	43635174	NM_000540;NM_001042723	chr19:38943381-38943735	N_Shore
cg14818946	NA	0.69	0.08	-3.07	0.55	0.87	0.0021366	0.999977	10	134925163		chr10:135075001-135075452	Island
cg01261464	UBR7;C14orf142;UBR7	1.52	0.21	3.07	1.16	1.99	0.00214424	0.999977	14	92742928	NM_175748;NM_032490;NM_001100417	chr14:93673128-93673917	Island
cg26303737	GALNT10	1.53	0.21	3.07	1.17	2.02	0.00215027	0.999977	5	153598358	NM_198321
cg11228473	MED10	1.54	0.22	3.07	1.17	2.03	0.00215072	0.999977	5	6431845	NM_032286	chr5:6378291-6378846	Island
cg25803632	HECW1	0.61	0.1	-3.07	0.44	0.83	0.00215273	0.999977	7	43118353	NM_015052	chr7:43152020-43153340	N_Shore
cg19763168	HPSE;HPSE;HPSE	0.66	0.09	-3.07	0.51	0.86	0.00215403	0.999977	4	84475208	NM_006665;NM_001098540;NM_001166498	chr4:84255726-84256399	Island
cg07021447	ACTN1;ACTN1;ACTN1	0.67	0.09	-3.07	0.52	0.87	0.0021547	0.999977	14	68488704	NM_001130004;NM_001102;NM_001130005
cg10798164	NA	0.67	0.09	-3.07	0.52	0.86	0.00215764	0.999977	1	35215365		chr1:35442237-35442936	Island
cg26560222	DMRTA2;DMRTA2	1.48	0.19	3.07	1.15	1.91	0.00215831	0.999977	1	50661414	NM_032110;NM_032110	chr1:50884228-50891471	Island
cg18816605	PTPN14	0.66	0.09	-3.07	0.5	0.86	0.00216697	0.999977	1	212668979	NM_005401
cg01142776	SLC19A3	0.62	0.1	-3.07	0.45	0.84	0.00216704	0.999977	2	228291060	NM_025243	chr2:228582485-228582821	Island
cg21898226	DIRC3	0.69	0.08	-3.07	0.55	0.88	0.00217141	0.999977	2	217939637	NR_026597
cg13959344	NA	1.4	0.15	3.06	1.13	1.74	0.00217988	0.999977	6	33009620
cg26251382	CAMTA1	1.56	0.23	3.06	1.17	2.08	0.00218104	0.999977	1	6767875	NM_015215	chr1:6844313-6846366	Island
cg02622520	FBRSL1	0.62	0.1	-3.06	0.46	0.84	0.0021841	0.999977	12	131639606	NM_001142641	chr12:133131896-133132157	N_Shelf
cg14614811	ADRA1B	0.63	0.09	-3.06	0.47	0.85	0.00218606	0.999977	5	159332259	NM_000679	chr5:159399004-159399928	Island
cg27110206	NA	0.67	0.09	-3.06	0.52	0.86	0.00218646	0.999977	12	53036543
cg09095924	CRAMP1L	1.51	0.2	3.06	1.16	1.97	0.00218653	0.999977	16	1662279	NM_020825
cg13005636	NA	0.68	0.09	-3.06	0.53	0.87	0.00219959	0.999977	13	19290706		chr13:20392430-20392707	Island
cg01279632	VARS	1.65	0.27	3.06	1.2	2.27	0.00220107	0.999977	6	31868746	NM_006295	chr6:31763240-31763905	N_Shelf
cg26456021	CEMP1;AMDHD2;CEMP1	0.64	0.09	-3.06	0.47	0.85	0.00220281	0.999977	16	2520074	NM_001048212;NM_001145815;NM_001048212	chr16:2581726-2582648	N_Shore
cg15058782	NA	0.63	0.09	-3.06	0.47	0.85	0.00220369	0.999977	12	13085588		chr12:13197238-13197781	N_Shelf
cg00436488	NUDT16L1	0.65	0.09	-3.06	0.5	0.86	0.00221029	0.999977	16	4683914	NM_032349	chr16:4743043-4744231	Island
cg03813899	CTNND1;CTNND1;CTNND1;CTNND1;CTNND1;CTNND1;CTNND1;CTNND1;CTNND1;CT	0.64	0.09	-3.06	0.48	0.85	0.00221191	0.999977	11	57305264	NM_001085459;NM_001085467;NM_001085462;NM_001331;NM_001085460;NM_001085463;NM_001085468;NM_
cg14339848	KLF15	0.69	0.08	-3.06	0.55	0.88	0.00221522	0.999977	3	127545092	NM_014079	chr3:126062535-126062823	N_Shore
cg16700658	NA	1.51	0.2	3.06	1.16	1.97	0.00221546	0.999977	19	47130986		chr19:42440030-42440234	N_Shore
cg13783653	NTNG2	0.63	0.09	-3.06	0.47	0.85	0.00221766	0.999977	9	134029657	NM_032536	chr9:135039673-135039978	Island
cg20262021	MTA1	0.66	0.09	-3.06	0.5	0.86	0.00221933	0.999977	14	105004907	NM_004689	chr14:105932793-105933036	S_Shore
cg18519264	NOSTRIN;NOSTRIN;NOSTRIN;NOSTRIN	1.5	0.2	3.06	1.16	1.95	0.00222223	0.999977	2	169374744	NM_052946;NM_001039724;NM_001171632;NM_001171631
cg13503268	NA	0.66	0.09	-3.06	0.51	0.86	0.0022231	0.999977	9	73577034		chr9:74383077-74384702	S_Shelf
cg00369786	RHOT2	0.64	0.09	-3.06	0.48	0.85	0.00222355	0.999977	16	659819	NM_138769	chr16:720682-721166	N_Shore
cg23367351	MAD1L1;MAD1L1;MAD1L1	0.62	0.1	-3.06	0.46	0.84	0.0022284	0.999977	7	2072555	NM_003550;NM_001013837;NM_001013836	chr7:2107080-2107381	N_Shore
cg09602803	NA	0.65	0.09	-3.06	0.49	0.86	0.00223771	0.999977	10	131733587		chr10:131843516-131844219	Island
cg11113589	COL18A1;COL18A1;COL18A1	0.64	0.09	-3.06	0.48	0.85	0.00223852	0.999977	21	45723192	NM_130444;NM_030582;NM_130445	chr21:46898565-46898993	Island
cg08121594	C2orf18	0.63	0.09	-3.06	0.47	0.85	0.00224087	0.999977	2	26840552	NM_017877	chr2:26987030-26987500	Island
cg23185402	PHKB;PHKB;ITFG1	1.45	0.18	3.06	1.14	1.84	0.00224325	0.999977	16	46052614	NM_001031835;NM_000293;NM_030790	chr16:47494697-47495207	Island
cg23601066	NA	0.66	0.09	-3.06	0.5	0.86	0.00224692	0.999977	12	58275802		chr12:59989651-59990507	N_Shore
cg19037555	ESD	0.62	0.1	-3.05	0.45	0.84	0.00225071	0.999977	13	46269606	NM_001984	chr13:47370763-47371484	S_Shore
cg09336043	NA	0.64	0.09	-3.05	0.49	0.85	0.0022563	0.999977	11	23382030		chr11:23426952-23427349	N_Shore
cg24127101	PPP2R2A	1.58	0.24	3.05	1.18	2.13	0.0022576	0.999977	8	26205465	NM_002717	chr8:26148757-26149453	S_Shore
cg15070274	MAD1L1;MAD1L1;MAD1L1	1.52	0.21	3.05	1.16	1.99	0.00226047	0.999977	7	2002498	NM_003550;NM_001013837;NM_001013836
cg13392302	PSCA	0.67	0.09	-3.05	0.52	0.87	0.00227481	0.999977	8	143758699	NM_005672
cg04052466	AMH	0.63	0.1	-3.05	0.47	0.85	0.00227494	0.999977	19	2202061	NM_000479	chr19:2250560-2253959	Island
cg21391023	BTBD8	0.66	0.09	-3.05	0.51	0.86	0.0022759	0.999977	1	92318168	NM_183242	chr1:92545819-92546480	N_Shore
cg15805568	SHANK1	0.65	0.09	-3.05	0.49	0.86	0.00230124	0.999977	19	55890812	NM_016148	chr19:51198808-51199347	Island
cg10753836	HOXD9	1.45	0.18	3.05	1.14	1.84	0.00230767	0.999977	2	176697731	NM_014213	chr2:176989337-176989587	Island
cg22288637	CDK6;CDK6	1.51	0.21	3.05	1.16	1.97	0.00231062	0.999977	7	92302364	NM_001145306;NM_001259	chr7:92462201-92466387	Island
cg19328639	PRMT7;SLC7A6OS	1.5	0.2	3.05	1.16	1.95	0.00231086	0.999977	16	66902129	NM_019023;NM_032178	chr16:68344306-68345246	Island
cg25583983	MICA	1.44	0.17	3.05	1.14	1.82	0.00231222	0.999977	6	31479799	NM_000247	chr6:31370915-31371917	Island
cg13934606	NXPH4;NXPH4	1.5	0.2	3.05	1.16	1.96	0.00231641	0.999977	12	55896972	NM_007224;NM_007224	chr12:57609976-57611168	Island
cg12427317	RAI14;RAI14;RAI14;RAI14;RAI14;RAI14	1.68	0.28	3.05	1.2	2.34	0.00231647	0.999977	5	34778895	NM_001145525;NM_001145520;NM_001145521;NM_015577;NM_001145523;NM_001145522
cg20353489	NA	0.63	0.1	-3.05	0.47	0.85	0.00231871	0.999977	12	34649574
cg02459866	FUS;FUS;FUS;FUS	0.65	0.09	-3.05	0.5	0.86	0.0023226	0.999977	16	31111294	NR_028388;NM_001170937;NM_004960;NM_001170634
cg24317086	NA	0.64	0.09	-3.05	0.48	0.85	0.00232272	0.999977	15	91224546		chr15:93426151-93426751	N_Shelf
cg19254532	C3	0.63	0.1	-3.05	0.46	0.85	0.00232304	0.999977	19	6663593	NM_000064	chr19:6710625-6710828	S_Shore
cg05642426	BIN3	0.7	0.08	-3.05	0.55	0.88	0.00232559	0.999977	8	22548929	NM_018688
cg15674181	PFKP	0.65	0.09	-3.04	0.49	0.86	0.00232757	0.999977	10	3148688	NM_002627	chr10:3160888-3161107	N_Shelf
cg21536328	HTR1D	0.66	0.09	-3.04	0.51	0.86	0.00233456	0.999977	1	23395252	NM_000864
cg07277962	CTSB;CTSB;CTSB;CTSB;CTSB	0.65	0.09	-3.04	0.5	0.86	0.0023438	0.999977	8	11739128	NM_147783;NM_147780;NM_147781;NM_147782;NM_001908
cg18339838	THAP5;DNAJB9;THAP5	1.61	0.25	3.04	1.18	2.19	0.00234848	0.999977	7	107997451	NM_182529;NM_012328;NM_001130475	chr7:108209784-108210906	Island
cg12629254	SNORD115-38	1.69	0.29	3.04	1.21	2.38	0.0023528	0.999977	15	23036033	NR_003353
cg13976799	SMAP1;SMAP1	0.63	0.1	-3.04	0.47	0.85	0.00235407	0.999977	6	71526244	NM_001044305;NM_021940
cg09231376	NA	0.64	0.09	-3.04	0.48	0.85	0.00235581	0.999977	10	80136420
cg02590572	CHI3L2;CHI3L2	0.63	0.1	-3.04	0.47	0.85	0.00236393	0.999977	1	111571004	NM_001025197;NM_004000
cg25384423	ALDH4A1;ALDH4A1;ALDH4A1	0.66	0.09	-3.04	0.5	0.86	0.0023661	0.999977	1	19081284	NM_170726;NM_001161504;NM_003748	chr1:19209626-19209914	N_Shore
cg19366147	CLN8	1.47	0.19	3.04	1.15	1.88	0.00236951	0.999977	8	1705067	NM_018941
cg16531271	CDK5R2	1.54	0.22	3.04	1.17	2.04	0.00237052	0.999977	2	219532568	NM_003936	chr2:219824151-219825864	Island
cg11034191	INPP4B;INPP4B	0.67	0.09	-3.04	0.51	0.87	0.00237163	0.999977	4	143987122	NM_003866;NM_001101669	chr4:143766940-143768413	Island
cg16367103	BRF1;BRF1	1.53	0.21	3.04	1.16	2.01	0.00237188	0.999977	14	104752461	NM_001519;NM_145685	chr14:105684955-105685159	N_Shelf
cg06071604	NA	0.61	0.1	-3.04	0.45	0.84	0.00238017	0.999977	13	98867111
cg18246298	C11orf53	0.68	0.09	-3.04	0.53	0.87	0.00238101	0.999977	11	110660144	NM_198498
cg26101364	COLEC11;COLEC11	0.71	0.08	-3.04	0.57	0.89	0.00238981	0.999977	2	3638782	NM_024027;NM_199235
cg02919712	DEPDC6	0.64	0.09	-3.04	0.48	0.85	0.00239584	0.999977	8	120954692	NM_022783	chr8:120885814-120886610	N_Shore
cg10365743	FOXK1	0.65	0.09	-3.04	0.49	0.86	0.00239989	0.999977	7	4736783	NM_001037165
cg04260065	NA	1.5	0.2	3.04	1.16	1.96	0.00240149	0.999977	6	44872610
cg15837333	SRGAP1	1.41	0.16	3.04	1.13	1.77	0.00240462	0.999977	12	62805446	NM_020762
cg14030346	CADM1;CADM1	1.43	0.17	3.03	1.13	1.8	0.00240544	0.999977	11	114878185	NM_001098517;NM_014333	chr11:115373574-115375881	N_Shore
cg02552572	MT4	1.55	0.22	3.03	1.17	2.06	0.00240963	0.999977	16	55155247	NM_032935
cg01263532	PTER;PTER	0.67	0.09	-3.03	0.51	0.87	0.00241012	0.999977	10	16518477	NM_030664;NM_001001484	chr10:16478803-16479303	N_Shore
cg06102257	NXN	0.67	0.09	-3.03	0.52	0.87	0.00241308	0.999977	17	676804	NM_022463
cg20410109	ATXN1;ATXN1	0.62	0.1	-3.03	0.46	0.84	0.00241529	0.999977	6	16438133	NM_001128164;NM_000332	chr6:16328169-16328563	S_Shore
cg06047778	KCNQ1;KCNQ1	0.67	0.09	-3.03	0.51	0.87	0.002424	0.999977	11	2552876	NM_000218;NM_181798	chr11:2596378-2596607	N_Shore
cg02492104	RNF13;RNF13	0.65	0.09	-3.03	0.49	0.86	0.00242676	0.999977	3	151072217	NM_007282;NM_183381
cg04881103	NA	0.67	0.09	-3.03	0.51	0.87	0.00242765	0.999977	1	32183000		chr1:32410188-32410630	Island
cg14586373	KCTD17	1.5	0.2	3.03	1.15	1.95	0.00243012	0.999977	22	35777344	NM_024681	chr22:37447689-37448238	N_Shore
cg22859289	NA	1.53	0.21	3.03	1.16	2.02	0.00243323	0.999977	13	94156477		chr13:95359641-95359874	N_Shore
cg03705621	COL18A1;COL18A1;COL18A1	0.61	0.1	-3.03	0.44	0.84	0.00243335	0.999977	21	45723217	NM_130444;NM_030582;NM_130445	chr21:46898565-46898993	Island
cg25017304	ARHGEF11;ARHGEF11;ARHGEF11;ARHGEF11	0.63	0.1	-3.03	0.47	0.85	0.00243674	0.999977	1	155281742	NM_198236;NM_198236;NM_014784;NM_014784	chr1:157015149-157016229	N_Shore
cg25656762	NA	1.53	0.21	3.03	1.16	2.01	0.00244013	0.999977	5	60963485
cg10669351	NR1D2;NR1D2	0.67	0.09	-3.03	0.51	0.87	0.00244116	0.999977	3	23982481	NM_001145425;NM_005126
cg24536691	VPS52;RPS18	0.66	0.09	-3.03	0.5	0.86	0.00244201	0.999977	6	33346746	NM_022553;NM_022551	chr6:33239326-33240099	N_Shore
cg20373176	GPC6	0.67	0.09	-3.03	0.52	0.87	0.00244371	0.999977	13	93218921	NM_005708
cg26246947	C1orf228	0.62	0.1	-3.03	0.45	0.84	0.0024456	0.999977	1	44963697	NM_001145636	chr1:45189705-45190558	S_Shore
cg17382310	SLC13A4	1.79	0.34	3.03	1.23	2.61	0.00245001	0.999977	7	135063641	NM_012450
cg11433622	MEIS1	1.48	0.19	3.03	1.15	1.9	0.00245274	0.999977	2	66521053	NM_002398
cg09642428	SPOCK1	1.63	0.26	3.03	1.19	2.24	0.00245328	0.999977	5	136673564	NM_004598
cg21754609	HYLS1;HYLS1;PUS3	0.68	0.09	-3.03	0.53	0.87	0.00245349	0.999977	11	125275185	NM_001134793;NM_145014;NM_031307
cg19945931	NA	0.64	0.09	-3.03	0.48	0.86	0.00246454	0.999977	12	131532833		chr12:133022649-133022863	Island
cg20427938	FH	0.65	0.09	-3.03	0.49	0.86	0.00247269	0.999977	1	239743598	NM_000143
cg01552504	PAPD5;PAPD5	0.63	0.1	-3.03	0.46	0.85	0.0024751	0.999977	16	48746404	NM_001040285;NM_001040284
cg08520443	NXN	0.65	0.09	-3.03	0.49	0.86	0.00247541	0.999977	17	693391	NM_022463	chr17:744617-744907	S_Shore
cg09822001	APOA1BP	1.64	0.27	3.03	1.19	2.26	0.00247562	0.999977	1	154827958	NM_144772	chr1:156561485-156561880	N_Shore
cg15905471	NA	1.52	0.21	3.03	1.16	2	0.00247763	0.999977	1	27859394		chr1:27986305-27986808	Island
cg03904674	INPP5F;INPP5F	0.66	0.09	-3.03	0.5	0.86	0.00248203	0.999977	10	121577416	NM_014937;NR_003252
cg25711997	ITPRIP	0.66	0.09	-3.02	0.5	0.86	0.00248738	0.999977	10	106065700	NM_033397	chr10:106075559-106075791	Island
cg22373810	AAAS	0.66	0.09	-3.02	0.5	0.86	0.00250047	0.999977	12	52001268	NM_015665	chr12:53715133-53715516	N_Shore
cg07792738	PCYOX1L	0.65	0.09	-3.02	0.49	0.86	0.00250527	0.999977	5	148718217	NM_024028	chr5:148737346-148737764	S_Shore
cg09754197	RREB1;RREB1;RREB1;RREB1	0.65	0.09	-3.02	0.5	0.86	0.00250636	0.999977	6	7058737	NM_001003700;NM_001003699;NM_001168344;NM_001003698	chr6:7107075-7109854	S_Shelf
cg09811183	TSPAN2	1.57	0.24	3.02	1.17	2.11	0.00251198	0.999977	1	115433038	NM_005725	chr1:115631850-115632584	N_Shore
cg08095700	EHHADH;EHHADH	0.65	0.09	-3.02	0.5	0.86	0.00251394	0.999977	3	186454847	NM_001166415;NM_001966	chr3:184971641-184972002	S_Shore
cg25475171	SV2B;SV2B	0.56	0.11	-3.02	0.39	0.82	0.00251658	0.999977	15	89444136	NM_001167580;NM_014848	chr15:91642908-91643702	Island
cg12700695	ASPHD2	1.45	0.18	3.02	1.14	1.84	0.00252094	0.999977	22	25163717	NM_020437	chr22:26829718-26830128	S_Shelf
cg06697439	ZBTB45	0.67	0.09	-3.02	0.52	0.87	0.00252405	0.999977	19	63723275	NM_032792	chr19:59030657-59031426	S_Shore
cg07207833	EPHA2	1.57	0.24	3.02	1.17	2.11	0.00252557	0.999977	1	16337003	NM_004431	chr1:16464376-16464621	Island
cg18049099	NCOR2;NCOR2	0.71	0.08	-3.02	0.57	0.89	0.00253177	0.999977	12	123398509	NM_006312;NM_001077261	chr12:124831133-124831430	S_Shore
cg09010629	TTC7B	0.63	0.1	-3.02	0.47	0.85	0.00253387	0.999977	14	90077473	NM_001010854	chr14:91007704-91007909	Island
cg09996288	TNXB	0.66	0.09	-3.02	0.5	0.86	0.00253468	0.999977	6	32163495	NM_019105	chr6:32055067-32055601	Island
cg09807945	NA	0.65	0.09	-3.02	0.49	0.86	0.00253685	0.999977	10	4056442
cg00149734	MGMT	0.63	0.1	-3.02	0.46	0.85	0.00253855	0.999977	10	131344294	NM_002412
cg09682469	NA	0.66	0.09	-3.02	0.5	0.86	0.00254455	0.999977	12	117533371
cg08289350	CYGB	0.67	0.09	-3.02	0.51	0.87	0.00254497	0.999977	17	72035966	NM_134268
cg04607323	SLC2A4RG	1.42	0.16	3.02	1.13	1.78	0.00254722	0.999977	20	61845652	NM_020062	chr20:62374061-62374353	S_Shore
cg20425058	ADARB2	0.65	0.09	-3.02	0.49	0.86	0.00255054	0.999977	10	1434456	NM_018702
cg03787088	NA	1.49	0.2	3.02	1.15	1.93	0.00255355	0.999977	11	34804179
cg25003357	PCNXL2	0.62	0.1	-3.02	0.45	0.84	0.00255463	0.999977	1	231280653	NM_014801
cg14941031	CNBP;CNBP;CNBP;CNBP;CNBP;CNBP	1.39	0.15	3.02	1.12	1.73	0.0025555	0.999977	3	130372014	NM_003418;NM_001127196;NM_001127192;NM_001127194;NM_001127195;NM_001127193
cg11580028	NA	0.68	0.09	-3.02	0.53	0.87	0.00255605	0.999977	10	809603
cg02915865	STARD13;STARD13	1.52	0.21	3.02	1.16	2	0.00256622	0.999977	13	32668441	NM_052851;NM_178006
cg09163998	NA	0.68	0.09	-3.01	0.52	0.87	0.00257845	0.999977	19	52795519		chr19:48103497-48104086	Island
cg17657618	KIAA1026	1.5	0.2	3.01	1.15	1.96	0.00258131	0.999977	1	15300241	NM_201628
cg00112798	NA	0.67	0.09	-3.01	0.51	0.87	0.00258878	0.999977	16	86177464
cg02212009	TEAD1	1.52	0.21	3.01	1.16	2	0.00258904	0.999977	11	12777436	NM_021961
cg14150354	BCL11B;BCL11B	0.66	0.09	-3.01	0.51	0.87	0.00259225	0.999977	14	98759990	NM_022898;NM_138576
cg08534443	NA	0.63	0.1	-3.01	0.47	0.85	0.00259985	0.999977	12	131532623		chr12:133022649-133022863	N_Shore
cg11798976	OSCP1;OSCP1	1.53	0.22	3.01	1.16	2.02	0.00260006	0.999977	1	36688751	NM_145047;NM_206837	chr1:36915796-36916324	Island
cg21297395	WRB;WRB	0.68	0.09	-3.01	0.53	0.87	0.00260501	0.999977	21	39680195	NM_004627;NM_001146218	chr21:40757602-40757900	S_Shore
cg05976481	NA	0.68	0.09	-3.01	0.52	0.87	0.00260768	0.999977	12	91049099
cg13047989	PCNP	0.67	0.09	-3.01	0.52	0.87	0.00261352	0.999977	3	102775699	NM_020357	chr3:101292885-101293612	Island
cg16196021	RFC1	0.67	0.09	-3.01	0.51	0.87	0.00261553	0.999977	4	39043152	NM_002913	chr4:39367648-39368213	N_Shore
cg22714668	NA	1.46	0.18	3.01	1.14	1.87	0.00262123	0.999977	5	145433300
cg11829616	FARP1	0.67	0.09	-3.01	0.51	0.87	0.00262617	0.999977	13	97899679	NM_005766
cg16409970	UNC84A;UNC84A	1.44	0.18	3.01	1.14	1.83	0.00263042	0.999977	7	857570	NM_025154;NM_001130965	chr7:886803-887535	S_Shelf
cg04746240	SLC6A11	0.66	0.09	-3.01	0.51	0.87	0.00263225	0.999977	3	10951963	NM_014229
cg18070818	ESRRB	0.65	0.09	-3.01	0.48	0.86	0.00263634	0.999977	14	75975523	NM_004452	chr14:76905703-76906057	Island
cg14546712	AGPAT6	1.47	0.19	3.01	1.14	1.88	0.00264496	0.999977	8	41597826	NM_178819
cg15691003	HSPC157;HSPC157	1.53	0.21	3.01	1.16	2.01	0.00264587	0.999977	1	22224451	NR_023918;NR_023919	chr1:22351917-22352194	N_Shore
cg07351675	MAFK	0.72	0.08	-3.01	0.59	0.89	0.00264808	0.999977	7	1544789	NM_002360	chr7:1575736-1575993	S_Shelf
cg20541120	LOC100271832;LOC285045;LOC285045	0.65	0.09	-3	0.49	0.86	0.00265833	0.999977	2	33005253	NR_027097;NR_027099;NR_027098
cg03654598	SHANK1	0.65	0.09	-3	0.48	0.86	0.00265898	0.999977	19	55893953	NM_016148	chr19:51198143-51198460	S_Shelf
cg00921973	DPM2	0.64	0.1	-3	0.48	0.86	0.00266211	0.999977	9	129740897	NM_003863	chr9:130699759-130700266	S_Shore
cg05625889	MAN1C1;MAN1C1	0.48	0.12	-3	0.29	0.77	0.00266267	0.999977	1	25816687	NM_020379;NM_020379	chr1:25944099-25944772	Island
cg18273417	S100A4;S100A4	1.48	0.19	3	1.15	1.92	0.00266305	0.999977	1	151785042	NM_019554;NM_002961
cg08277679	KIF26A	1.53	0.22	3	1.16	2.02	0.00266765	0.999977	14	103687781	NM_015656	chr14:104621866-104622149	N_Shelf
cg19163348	HCN3	1.54	0.22	3	1.16	2.05	0.0026679	0.999977	1	153513981	NM_020897	chr1:155246991-155247748	Island
cg19216791	PLAC2	0.64	0.09	-3	0.48	0.86	0.0026689	0.999977	19	5519216	NR_027064	chr19:5567518-5567939	S_Shore
cg09395540	HSPA1L	0.67	0.09	-3	0.51	0.87	0.00266953	0.999977	6	31886698	NM_005527	chr6:31774475-31774862	S_Shelf
cg11374256	SCRIB;SCRIB	0.71	0.08	-3	0.57	0.89	0.00267054	0.999977	8	144960433	NM_015356;NM_182706	chr8:144887111-144887662	S_Shore
cg27028750	NA	0.68	0.09	-3	0.53	0.88	0.00268194	0.999977	5	1402422		chr5:1344545-1345469	S_Shelf
cg04182483	RGS10;RGS10	0.64	0.1	-3	0.47	0.85	0.00268204	0.999977	10	121249600	NM_001005339;NM_002925
cg13775978	NA	0.66	0.09	-3	0.51	0.87	0.00268273	0.999977	10	2926415		chr10:2932075-2932447	S_Shelf
cg26985319	NA	0.66	0.09	-3	0.51	0.87	0.00268296	0.999977	11	7998205		chr11:8040409-8041558	S_Shore
cg13489576	DLG1;DLG1	0.64	0.1	-3	0.47	0.85	0.00268985	0.999977	3	198469809	NM_004087;NM_001098424
cg00153082	NA	0.68	0.09	-3	0.53	0.87	0.00269048	0.999977	3	191918342
cg14858784	PITPNM2	0.69	0.08	-3	0.55	0.88	0.00269776	0.999977	12	122145311	NM_020845
cg15007050	NA	0.63	0.1	-3	0.47	0.85	0.00269856	0.999977	7	101234094
cg18274320	ZFYVE28	0.67	0.09	-3	0.52	0.87	0.00270375	0.999977	4	2276345	NM_020972	chr4:2306274-2306904	Island
cg24865406	GALNT2	0.7	0.08	-3	0.55	0.88	0.00270478	0.999977	1	228269664	NM_004481	chr1:230202494-230204209	Island
cg21560354	IRS2	0.74	0.08	-3	0.6	0.9	0.00270577	0.999977	13	109206043	NM_003749
cg04786889	ADAP1	1.51	0.21	3	1.15	1.98	0.00270736	0.999977	7	956676	NM_006869	chr7:993401-994574	N_Shelf
cg01471843	NA	0.66	0.09	-3	0.5	0.86	0.0027131	0.999977	2	31361539
cg18915437	USP15	1.55	0.23	3	1.16	2.07	0.00271837	0.999977	12	60940512	NM_006313	chr12:62653865-62654677	Island
cg11338345	NA	0.65	0.09	-3	0.49	0.86	0.00272278	0.999977	3	137535388
cg20496311	PRPF8	0.63	0.1	-3	0.46	0.85	0.00272478	0.999977	17	1525352	NM_006445
cg03177034	STK39	0.64	0.1	-3	0.47	0.85	0.00272531	0.999977	2	168629273	NM_013233
cg13457392	SRPK2;SRPK2	0.65	0.09	-3	0.49	0.86	0.00272916	0.999977	7	104666535	NM_182691;NM_182692
cg15715049	FBXO6	0.65	0.09	-3	0.5	0.86	0.00273513	0.999977	1	11654792	NM_018438
cg23362554	NA	0.65	0.09	-3	0.5	0.86	0.00274081	0.999977	4	140318059		chr4:140097251-140099836	Island
cg07364162	PRDM16;PRDM16	1.48	0.19	2.99	1.14	1.91	0.00274895	0.999977	1	3105332	NM_022114;NM_199454	chr1:3111579-3111909	S_Shelf
cg16813767	FAM189B;FAM189B;FAM189B;FAM189B	0.59	0.1	-2.99	0.42	0.83	0.00276064	0.999977	1	153491466	NM_198264;NM_006589;NM_198264;NM_006589	chr1:155224624-155225655	Island
cg17144988	NA	1.39	0.15	2.99	1.12	1.73	0.00276371	0.999977	1	111737528
cg03461781	RAGE	0.65	0.09	-2.99	0.49	0.86	0.00276688	0.999977	14	101792982	NM_014226
cg22016094	HLA-DOB	1.62	0.26	2.99	1.18	2.22	0.00276782	0.999977	6	32889239	NM_002120
cg12977334	HMHA1	0.65	0.09	-2.99	0.48	0.86	0.00276881	0.999977	19	1031697	NM_012292	chr19:1079682-1081937	Island
cg18080937	ARF3	0.66	0.09	-2.99	0.51	0.87	0.00277031	0.999977	12	47619746	NM_001659
cg21758451	THSD4	1.44	0.18	2.99	1.14	1.84	0.00277102	0.999977	15	69220777	NM_024817
cg06841052	PARD3	0.67	0.09	-2.99	0.52	0.87	0.00277213	0.999977	10	34448536	NM_019619
cg11413416	TBC1D4	0.66	0.09	-2.99	0.5	0.87	0.00277246	0.999977	13	74834439	NM_014832
cg16236960	MGAT5;MGAT5	0.73	0.08	-2.99	0.6	0.9	0.00277381	0.999977	2	134728407	NM_002410;NM_002410
cg08361671	FBXW11;FBXW11;FBXW11	0.68	0.09	-2.99	0.53	0.88	0.0027766	0.999977	5	171365610	NM_033645;NM_012300;NM_033644	chr5:171433004-171434082	Island
cg06679209	HMHA1	0.67	0.09	-2.99	0.52	0.87	0.00277868	0.999977	19	1024679	NM_012292	chr19:1074726-1075071	N_Shore
cg08486160	PC;PC;PC	1.52	0.21	2.99	1.16	2	0.00278076	0.999977	11	66387835	NM_022172;NM_000920;NM_001040716	chr11:66631254-66631470	Island
cg22375009	EIF4A3	0.66	0.09	-2.99	0.5	0.87	0.00278368	0.999977	17	75727483	NM_014740
cg08800878	EMX1	1.49	0.2	2.99	1.15	1.93	0.0027877	0.999977	2	73006317	NM_004097	chr2:73151200-73152060	S_Shore
cg26640473	ADD1;ADD1;ADD1;ADD1	0.64	0.09	-2.99	0.48	0.86	0.0027881	0.999977	4	2897680	NM_014189;NM_001119;NM_176801;NM_014190	chr4:2928053-2928271	N_Shore
cg09847584	RIMBP2;RIMBP2	0.65	0.09	-2.99	0.49	0.86	0.0027909	0.999977	12	129568339	NM_015347;NM_015347
cg03164001	RAB10	0.65	0.09	-2.99	0.49	0.86	0.00279206	0.999977	2	26212156	NM_016131
cg12264934	OPCML;OPCML	0.66	0.09	-2.99	0.51	0.87	0.00279454	0.999977	11	132312312	NM_002545;NM_001012393
cg14878009	PPP1R7	0.66	0.09	-2.99	0.51	0.87	0.00280965	0.999977	2	241771053	NM_002712
cg09073052	PLEKHM2	1.41	0.16	2.99	1.12	1.76	0.00281313	0.999977	1	15883188	NM_015164	chr1:16011266-16011502	N_Shore
cg04760426	SLC45A1	0.66	0.09	-2.99	0.51	0.87	0.00281371	0.999977	1	8318104	NM_001080397	chr1:8395343-8395635	Island
cg08209365	NA	0.64	0.1	-2.99	0.48	0.86	0.00281601	0.999977	11	94542108
cg24435679	CLYBL	0.69	0.08	-2.99	0.55	0.88	0.0028161	0.999977	13	99112415	NM_206808	chr13:100310204-100310446	S_Shelf
cg06581825	SLC4A10	0.64	0.1	-2.99	0.47	0.86	0.00281915	0.999977	2	162546610	NM_022058
cg02087260	NOL11	1.5	0.2	2.99	1.15	1.96	0.00281974	0.999977	17	63144337	NM_015462	chr17:65713768-65714268	Island
cg24873649	GEMIN6;GEMIN6	1.45	0.18	2.99	1.14	1.86	0.00282085	0.999977	2	38858862	NM_024775;NM_024775
cg12640469	GPX7	0.66	0.09	-2.99	0.5	0.87	0.00283057	0.999977	1	52840305	NM_015696	chr1:53067880-53068608	N_Shore
cg13754915	C9orf167	0.66	0.09	-2.99	0.5	0.87	0.00283433	0.999977	9	139294093	NM_017723	chr9:140172613-140176105	Island
cg04458567	TTL	0.65	0.09	-2.98	0.49	0.86	0.00283986	0.999977	2	113003152	NM_153712
cg02963493	ELAVL3;ELAVL3	0.68	0.09	-2.98	0.53	0.88	0.00285815	0.999977	19	11429915	NM_032281;NM_001420	chr19:11565384-11565711	S_Shelf
cg26787998	TAPBP;TAPBP;RGL2;RGL2	0.64	0.1	-2.98	0.48	0.86	0.00286014	0.999977	6	33375776	NM_172209;NM_003190;NM_004761;NR_028387	chr6:33266302-33267582	S_Shore
cg14846700	PYCR2	1.5	0.2	2.98	1.15	1.95	0.00286162	0.999977	1	224178788	NM_013328	chr1:226111642-226112552	Island
cg09763347	HPYR1	1.58	0.24	2.98	1.17	2.13	0.00286244	0.999977	8	133643192	NR_026684
cg27144224	MICA	1.48	0.19	2.98	1.14	1.92	0.00286904	0.999977	6	31479816	NM_000247	chr6:31370915-31371917	Island
cg12441957	NA	0.69	0.09	-2.98	0.54	0.88	0.00286994	0.999977	10	130206274
cg16461530	NA	1.5	0.21	2.98	1.15	1.96	0.0028754	0.999977	10	134648254
cg24524451	ADCK2	0.69	0.09	-2.98	0.54	0.88	0.00288136	0.999977	7	140019194	NM_052853	chr7:140372743-140373443	N_Shore
cg11166365	TCHH	1.55	0.23	2.98	1.16	2.06	0.0028865	0.999977	1	150353939	NM_007113	chr1:152083021-152084240	S_Shelf
cg06357371	NT5C1A	0.61	0.1	-2.98	0.44	0.85	0.00288952	0.999977	1	39909350	NM_032526	chr1:40136988-40138087	N_Shore
cg11305202	CADM4	0.66	0.09	-2.98	0.5	0.87	0.00289632	0.999977	19	48819188	NM_145296	chr19:44123485-44124244	S_Shelf
cg02594500	C20orf141;LOC100288797	0.66	0.09	-2.98	0.5	0.87	0.00290634	0.999977	20	2744128	NM_080739;NM_001167670
cg03062648	PPP1R11	0.66	0.09	-2.98	0.51	0.87	0.00290901	0.999977	6	30144054	NM_021959	chr6:30038881-30039477	N_Shelf
cg00361609	FGF18	0.68	0.09	-2.98	0.52	0.88	0.00291362	0.999977	5	170814398	NM_003862	chr5:170883600-170883836	N_Shore
cg20390587	NSMCE2	0.67	0.09	-2.98	0.51	0.87	0.00292157	0.999977	8	126223268	NM_173685
cg12601032	DSN1;DSN1;DSN1;DSN1;DSN1	0.68	0.09	-2.98	0.52	0.88	0.00292442	0.999977	20	34835720	NM_001145317;NM_001145315;NM_001145316;NM_024918;NM_001145318	chr20:35401825-35402457	Island
cg10159432	KNDC1	1.56	0.23	2.98	1.16	2.1	0.00292586	0.999977	10	134825818	NM_152643	chr10:134973510-134974311	S_Shore
cg09161043	GPX7	0.66	0.09	-2.98	0.5	0.87	0.00292626	0.999977	1	52841422	NM_015696	chr1:53067880-53068608	S_Shore
cg04125208	CD44;CD44;CD44;CD44;CD44	1.53	0.22	2.97	1.16	2.03	0.0029342	0.999977	11	35117805	NM_001001389;NM_001001392;NM_000610;NM_001001390;NM_001001391	chr11:35160375-35161000	S_Shore
cg23005405	NA	0.63	0.1	-2.97	0.47	0.85	0.00294324	0.999977	14	20343763
cg06960099	NA	1.58	0.24	2.97	1.17	2.14	0.00294409	0.999977	10	23393086
cg25741192	RFWD2;RFWD2	0.64	0.1	-2.97	0.48	0.86	0.00294605	0.999977	1	174443544	NM_001001740;NM_022457	chr1:176175711-176176811	S_Shore
cg09102714	AARS	0.66	0.09	-2.97	0.5	0.87	0.00295119	0.999977	16	68881259	NM_001605	chr16:70323127-70323489	S_Shore
cg07376541	ZC3H13	0.63	0.1	-2.97	0.47	0.85	0.00296578	0.999977	13	45525166	NM_015070	chr13:46626454-46627019	S_Shore
cg27582235	MYO1F;MYO1F	1.54	0.23	2.97	1.16	2.06	0.00297106	0.999977	19	8548301	NM_012335;NM_012335
cg19499955	ALCAM	1.5	0.2	2.97	1.15	1.95	0.00297642	0.999977	3	106568252	NM_001627	chr3:105085990-105086223	N_Shore
cg26480739	SDHD;TIMM8B;TIMM8B	1.51	0.21	2.97	1.15	1.98	0.00298003	0.999977	11	111462636	NM_003002;NM_012459;NR_028383	chr11:111957352-111957681	Island
cg26032026	SATB1;SATB1	0.62	0.1	-2.97	0.45	0.85	0.00298458	0.999977	3	18396303	NM_001131010;NM_002971
cg25140773	ISOC1	0.66	0.09	-2.97	0.5	0.87	0.00298827	0.999977	5	128476706	NM_016048
cg00705894	ZNF83	1.41	0.16	2.97	1.12	1.78	0.00298896	0.999977	19	57881319	NR_003936	chr19:53193139-53193945	N_Shelf
cg20059249	PRIM2	0.68	0.09	-2.97	0.53	0.88	0.00299625	0.999977	6	57353898	NM_000947
cg14982043	AHRR;PDCD6	0.72	0.08	-2.97	0.58	0.89	0.00299886	0.999977	5	367642	NM_020731;NM_013232
cg03013422	AACS	1.51	0.21	2.97	1.15	1.98	0.00300262	0.999977	12	124116303	NM_023928	chr12:125549672-125550311	S_Shore
cg21218848	NA	0.69	0.09	-2.97	0.54	0.88	0.00300902	0.999977	9	138723989		chr9:139606300-139607433	N_Shelf
cg07157230	NA	0.65	0.09	-2.97	0.49	0.86	0.00301121	0.999977	14	104434988		chr14:105359835-105360153	S_Shelf
cg17628642	PIGG;PIGG	0.66	0.09	-2.97	0.51	0.87	0.00301315	0.999977	4	511032	NM_017733;NM_001127178
cg13981325	NA	1.52	0.22	2.97	1.15	2.01	0.00301449	0.999977	1	10925335
cg00093177	NA	0.65	0.09	-2.97	0.49	0.86	0.0030169	0.999977	17	34439021
cg22818036	BRD8;KIF20A;BRD8;BRD8	0.7	0.08	-2.97	0.55	0.88	0.00302247	0.999977	5	137542197	NM_006696;NM_005733;NM_001164326;NM_139199	chr5:137514660-137514941	N_Shore
cg06888554	ZNF574	0.67	0.09	-2.97	0.51	0.87	0.00302341	0.999977	19	47272060	NM_022752	chr19:42579935-42580588	Island
cg13693582	ACTN1;ACTN1;ACTN1	0.65	0.09	-2.96	0.49	0.86	0.00303183	0.999977	14	68511655	NM_001130004;NM_001102;NM_001130005	chr14:69444639-69446826	N_Shelf
cg05658807	NA	1.45	0.18	2.96	1.13	1.84	0.00303626	0.999977	1	221328474
cg00476675	SNORD116-20;SNORD116-17;SNORD116-19	0.65	0.09	-2.96	0.49	0.86	0.00303684	0.999977	15	22882484	NR_003334;NR_003332;NR_001290
cg10851037	C1orf56	0.69	0.09	-2.96	0.55	0.88	0.00303847	0.999977	1	149286763	NM_017860	chr1:151020162-151020627	N_Shore
cg13893720	NA	1.53	0.22	2.96	1.15	2.02	0.00304038	0.999977	15	60565881
cg13380500	NA	0.68	0.09	-2.96	0.53	0.88	0.0030437	0.999977	12	129691222		chr12:131125848-131126059	N_Shore
cg24354272	CRY2;CRY2	0.67	0.09	-2.96	0.52	0.87	0.00304443	0.999977	11	45824606	NM_021117;NM_001127457	chr11:45868742-45869413	N_Shore
cg04615964	GABBR1;GABBR1;GABBR1	0.67	0.09	-2.96	0.52	0.87	0.00304534	0.999977	6	29699132	NM_021904;NM_021903;NM_001470
cg06470626	CDR2	0.66	0.09	-2.96	0.5	0.87	0.00304786	0.999977	16	22272462	NM_001802
cg13097209	NA	1.5	0.21	2.96	1.15	1.97	0.00306964	0.999977	4	119772463
cg14514618	RDH12	1.55	0.23	2.96	1.16	2.07	0.00307763	0.999977	14	67241289	NM_152443
cg08786822	HTT	0.64	0.1	-2.96	0.48	0.86	0.00308959	0.999977	4	3079066	NM_002111
cg20521685	C17orf48;SCO1	1.58	0.24	2.96	1.17	2.14	0.00309876	0.999977	17	10541488	NM_020233;NM_004589	chr17:10600425-10601199	Island
cg07643061	TCEB3C;TCEB3CL;KATNAL2	0.68	0.09	-2.96	0.53	0.88	0.00310221	0.999977	18	42809306	NM_145653;NM_001100817;NM_031303	chr18:44554879-44556671	Island
cg03985415	NA	0.66	0.09	-2.96	0.5	0.87	0.00310577	0.999977	1	227407597
cg12942414	EPCAM	0.68	0.09	-2.96	0.52	0.88	0.00310917	0.999977	2	47450416	NM_002354	chr2:47596629-47597256	Island
cg07219769	LGALS1	1.59	0.25	2.96	1.17	2.16	0.00310984	0.999977	22	36401401	NM_002305	chr22:38073037-38073412	N_Shore
cg02443816	NA	0.67	0.09	-2.96	0.51	0.87	0.00311239	0.999977	2	96584585
cg02400139	TCERG1;TCERG1	0.69	0.09	-2.96	0.54	0.88	0.00311399	0.999977	5	145870492	NM_001040006;NM_006706
cg20988960	PRDM16;PRDM16	1.53	0.22	2.96	1.15	2.03	0.00312016	0.999977	1	3181675	NM_022114;NM_199454	chr1:3195376-3196052	N_Shelf
cg19811337	MAP3K11	1.47	0.19	2.96	1.14	1.9	0.0031217	0.999977	11	65131239	NM_002419	chr11:65374699-65375308	N_Shore
cg01716016	CUX1;CUX1;CUX1	0.65	0.09	-2.96	0.49	0.86	0.00312447	0.999977	7	101417608	NM_181500;NM_181552;NM_001913
cg11393115	CYFIP2;CYFIP2	0.65	0.09	-2.95	0.49	0.87	0.00313056	0.999977	5	156625395	NM_001037333;NM_001037332	chr5:156692812-156693749	Island
cg19940729	NBPF10	1.5	0.2	2.95	1.15	1.96	0.00313484	0.999977	1	144013305	NM_001039703
cg27519691	ST6GALNAC5	0.64	0.1	-2.95	0.48	0.86	0.00313487	0.999977	1	77105662	NM_030965	chr1:77333111-77334534	N_Shore
cg18570392	PRDM14	0.68	0.09	-2.95	0.53	0.88	0.00313672	0.999977	8	71143042	NM_024504	chr8:70981873-70984888	N_Shore
cg24921186	LOC153684	0.67	0.09	-2.95	0.51	0.87	0.00313735	0.999977	5	43080758	NR_015447	chr5:43042107-43043477	S_Shore
cg24614218	ABHD11;ABHD11;ABHD11;ABHD11;ABHD11	0.67	0.09	-2.95	0.51	0.87	0.0031469	0.999977	7	72788893	NR_026910;NR_026912;NM_001145364;NM_148913;NM_148912	chr7:73152564-73153716	N_Shore
cg23291754	MOBKL1A	1.48	0.2	2.95	1.14	1.93	0.00314894	0.999977	4	71986841	NM_173468	chr4:71767793-71768663	Island
cg09267427	NCOR2;NCOR2	0.65	0.1	-2.95	0.49	0.86	0.00314906	0.999977	12	123519877	NM_006312;NM_001077261	chr12:124950705-124950939	S_Shelf
cg02501714	GAS1;GAS1	0.64	0.1	-2.95	0.48	0.86	0.00315006	0.999977	9	88750005	NM_002048;NM_002048	chr9:89560584-89562647	N_Shore
cg27062904	APC	1.42	0.17	2.95	1.12	1.79	0.00315191	0.999977	5	112069768	NM_001127511	chr5:112043079-112043917	N_Shore
cg27278640	NA	0.64	0.1	-2.95	0.48	0.86	0.00315671	0.999977	8	128589260
cg20689135	F7;F7	0.67	0.09	-2.95	0.51	0.87	0.00315947	0.999977	13	112812226	NM_000131;NM_019616	chr13:113761566-113765534	Island
cg04607131	HTR6	0.69	0.09	-2.95	0.54	0.88	0.00316181	0.999977	1	19863370	NM_000871	chr1:19991146-19992788	N_Shore
cg18019088	ABCD3;ABCD3	1.52	0.22	2.95	1.15	2.01	0.00316324	0.999977	1	94655173	NM_001122674;NM_002858	chr1:94883525-94884402	N_Shore
cg09248896	SYT6	0.72	0.08	-2.95	0.58	0.89	0.00316484	0.999977	1	114444332	NM_205848
cg10546727	LPCAT1	0.67	0.09	-2.95	0.52	0.88	0.00316499	0.999977	5	1521074	NM_024830	chr5:1467831-1468263	Island
cg02383325	RNF215	1.48	0.2	2.95	1.14	1.92	0.00316948	0.999977	22	29113470	NM_001017981	chr22:30783010-30783620	Island
cg04680193	CELSR3	0.67	0.09	-2.95	0.52	0.88	0.00317066	0.999977	3	48672413	NM_001407	chr3:48698335-48701667	N_Shore
cg02087565	NA	1.52	0.22	2.95	1.15	2.01	0.00317604	0.999977	6	170427589		chr6:170584091-170584307	S_Shore
cg10803767	NA	1.52	0.22	2.95	1.15	2.01	0.00317805	0.999977	2	231397167		chr2:231692697-231693496	N_Shelf
cg16473511	STAT4;STAT4	1.49	0.2	2.95	1.14	1.95	0.0031814	0.999977	2	191724004	NM_003151;NM_003151
cg05388492	ESRRG	0.72	0.08	-2.95	0.58	0.9	0.00319697	0.999977	1	215375783	NM_001134285	chr1:217307744-217309179	Island
cg22232504	SSPN;SSPN	1.54	0.22	2.95	1.15	2.04	0.00320989	0.999977	12	26240736	NM_001135823;NM_005086	chr12:26348260-26349130	S_Shore
cg10328831	PINX1	0.68	0.09	-2.95	0.52	0.88	0.00321572	0.999977	8	10687456	NM_017884
cg16450399	NA	0.66	0.09	-2.95	0.5	0.87	0.0032174	0.999977	8	47238200
cg20329303	NA	0.71	0.08	-2.95	0.56	0.89	0.00322197	0.999977	1	10618605		chr1:10698299-10698910	N_Shelf
cg12983196	C1orf70	0.7	0.09	-2.95	0.55	0.89	0.00322221	0.999977	1	1460880	NM_001114748	chr1:1470604-1471450	Island
cg25858296	MEGF11	0.67	0.09	-2.95	0.52	0.88	0.00322379	0.999977	15	64119885	NM_032445	chr15:66332090-66332353	S_Shore
cg01935958	LMF1	0.66	0.09	-2.95	0.5	0.87	0.00322865	0.999977	16	850722	NM_022773	chr16:908342-909737	S_Shore
cg08550407	CYP4F8	0.67	0.09	-2.94	0.51	0.87	0.00323236	0.999977	19	15585798	NM_007253
cg01783662	SOX2OT	1.41	0.16	2.94	1.12	1.77	0.00323835	0.999977	3	182925370	NR_004053	chr3:181444409-181445000	N_Shore
cg09719850	NA	0.68	0.09	-2.94	0.53	0.88	0.00323906	0.999977	12	6864197
cg24697733	NA	0.68	0.09	-2.94	0.53	0.88	0.00324717	0.999977	17	21717563
cg18031978	TTLL3	0.62	0.1	-2.94	0.45	0.85	0.00325026	0.999977	3	9826572	NM_001025930	chr3:9851476-9852171	Island
cg12476443	C2orf39	0.64	0.1	-2.94	0.47	0.86	0.00325028	0.999977	2	26477732	NM_145038	chr2:26624603-26625057	N_Shore
cg18750756	SPNS3;SPNS3	1.5	0.21	2.94	1.15	1.98	0.00325208	0.999977	17	4283980	NM_182538;NM_182538
cg08627010	CPXM2	0.69	0.09	-2.94	0.54	0.88	0.00325802	0.999977	10	125641687	NM_198148	chr10:125650820-125651373	S_Shore
cg21671870	NA	0.69	0.09	-2.94	0.53	0.88	0.00325961	0.999977	6	160064272		chr6:160147729-160149065	N_Shelf
cg07181374	PLEKHG5;PLEKHG5	1.46	0.19	2.94	1.14	1.88	0.00326719	0.999977	1	6480700	NM_198681;NM_001042663	chr1:6557561-6557872	S_Shore
cg07273342	KRTAP12-4;C21orf29;KRTAP12-4	0.66	0.09	-2.94	0.51	0.87	0.00326759	0.999977	21	44898597	NM_198698;NM_144991;NM_198698
cg18950481	LOC149134	1.51	0.21	2.94	1.15	2	0.00327101	0.999977	1	245019512	NR_015422	chr1:246952214-246952511	S_Shore
cg09049566	NA	0.62	0.1	-2.94	0.45	0.85	0.00327647	0.999977	5	132193504		chr5:132165472-132166679	Island
cg23056437	ZKSCAN1	0.67	0.09	-2.94	0.52	0.88	0.00327961	0.999977	7	99468835	NM_003439
cg14641600	TCF7;TCF7;TCF7;TCF7;TCF7;TCF7	0.64	0.1	-2.94	0.47	0.86	0.00328078	0.999977	5	133511069	NM_003202;NM_201632;NM_213648;NM_201634;NM_001134851;NM_001134852
cg10548708	ACAA1;ACAA1;ACAA1	0.66	0.09	-2.94	0.5	0.87	0.00328232	0.999977	3	38150460	NR_024024;NM_001130410;NM_001607	chr3:38178002-38178750	N_Shelf
cg23221605	PDK2	1.48	0.2	2.94	1.14	1.92	0.0032861	0.999977	17	45526916	NM_002611	chr17:48172460-48172994	N_Shore
cg13430225	CPT2;CPT2	0.66	0.09	-2.94	0.51	0.87	0.00329308	0.999977	1	53435011	NM_000098;NM_000098	chr1:53662309-53662815	Island
cg27639897	TTC15	0.66	0.09	-2.94	0.5	0.87	0.0032954	0.999977	2	3443118	NM_016030	chr2:3461654-3461863	S_Shelf
cg12912949	ARVCF	0.69	0.09	-2.94	0.53	0.88	0.00329791	0.999977	22	18384611	NM_001670	chr22:20003521-20004695	Island
cg04798919	ZNF575	0.67	0.09	-2.94	0.51	0.87	0.00329919	0.999977	19	48731315	NM_174945	chr19:44039232-44039756	Island
cg00846036	DLG2;DLG2	0.68	0.09	-2.94	0.53	0.88	0.00329969	0.999977	11	84311774	NM_001364;NM_001142699
cg01131241	NA	0.7	0.08	-2.94	0.55	0.89	0.00330098	0.999977	10	53836789		chr10:54170771-54170978	N_Shelf
cg23020582	COPZ1	0.67	0.09	-2.94	0.51	0.87	0.00330655	0.999977	12	53021233	NM_016057
cg09774787	SLC6A2	0.62	0.1	-2.94	0.45	0.85	0.00331044	0.999977	16	54247882	NM_001043	chr16:55689598-55690895	Island
cg21402364	NA	0.64	0.1	-2.94	0.48	0.86	0.0033156	0.999977	15	72044695
cg15038331	PML;PML;PML;PML;PML;PML;PML;PML;PML	0.66	0.09	-2.94	0.5	0.87	0.00331627	0.999977	15	72077519	NM_033247;NM_033244;NM_002675;NM_033238;NM_033246;NM_033250;NM_033239;NM_033249;NM_033240	chr15:74290344-74290760	Island
cg07138793	OCA2	0.68	0.09	-2.94	0.53	0.88	0.00332615	0.999977	15	25821925	NM_000275	chr15:28147925-28148465	Island
cg12497408	SLC22A1;SLC22A1	0.66	0.09	-2.94	0.5	0.87	0.00332692	0.999977	6	160499618	NM_153187;NM_003057
cg03517160	DAB1	1.48	0.2	2.94	1.14	1.92	0.00333458	0.999977	1	57646303	NM_021080
cg05397646	FRMD4A	0.66	0.09	-2.93	0.5	0.87	0.00333601	0.999977	10	13748271	NM_018027
cg24937877	NA	0.61	0.1	-2.93	0.44	0.85	0.00333602	0.999977	1	11366653
cg24483825	CASP9;CASP9	1.87	0.4	2.93	1.23	2.84	0.00334508	0.999977	1	15724037	NM_001229;NM_032996	chr1:15851106-15851581	Island
cg06481168	C4orf39;TRIM61	0.6	0.1	-2.93	0.43	0.85	0.00334517	0.999977	4	166097505	NM_153027;NM_001012414	chr4:165878036-165878446	Island
cg16140449	C1orf220;C1orf220	0.68	0.09	-2.93	0.52	0.88	0.00334771	0.999977	1	176778326	NM_207467;NR_033186	chr1:178511362-178512356	Island
cg23897083	NA	0.68	0.09	-2.93	0.52	0.88	0.00334908	0.999977	12	34646835
cg09643027	NA	0.67	0.09	-2.93	0.51	0.88	0.00334996	0.999977	3	50664267
cg14297460	NA	1.56	0.24	2.93	1.16	2.11	0.00335014	0.999977	6	3707264
cg11710912	ARGLU1	0.63	0.1	-2.93	0.47	0.86	0.00335118	0.999977	13	106015606	NM_018011	chr13:107219926-107220664	N_Shelf
cg07645393	ACAD10;BRAP;BRAP;ACAD10	1.51	0.21	2.93	1.15	1.99	0.00335838	0.999977	12	110607988	NM_025247;NM_006768;NM_006768;NM_001136538	chr12:112123246-112124059	Island
cg17983724	TYW1B;SBDSP;SBDSP;TYW1B;SBDSP;SBDSP;TYW1B;TYW1B	1.49	0.2	2.93	1.14	1.94	0.00336352	0.999977	7	71936740	NM_001145441;NR_001588;NR_024109;NM_001145440;NR_024111;NR_024110;NM_001145440;NM_001145441	chr7:72298512-72298988	Island
cg22118297	ADAMTS9	0.62	0.1	-2.93	0.45	0.85	0.00336389	0.999977	3	64522350	NM_182920
cg21253721	TUSC5	0.65	0.1	-2.93	0.49	0.87	0.00336771	0.999977	17	1148842	NM_172367
cg16190718	STK19;STK19;DOM3Z;STK19	0.66	0.09	-2.93	0.5	0.87	0.00337181	0.999977	6	32047085	NM_032454;NM_004197;NM_005510;NR_026717	chr6:31939730-31940559	N_Shore
cg22298615	TRIM34;TRIM34;TRIM34;TRIM34;TRIM6-TRIM34	0.66	0.09	-2.93	0.5	0.87	0.00337608	0.999977	11	5614808	NM_021616;NM_130390;NM_130389;NM_001003827;NM_001003819
cg04485603	CLOCK	0.67	0.09	-2.93	0.52	0.88	0.00337821	0.999977	4	56071167	NM_004898
cg16976034	CUX1;CUX1;CUX1	1.51	0.21	2.93	1.15	1.98	0.00338318	0.999977	7	101657433	NM_181500;NM_181552;NM_001913
cg06894032	SMTN;SMTN;SMTN	1.54	0.23	2.93	1.15	2.05	0.00338348	0.999977	22	29807091	NM_006932;NM_134270;NM_134269	chr22:31476872-31477505	Island
cg19295034	PIPSL	1.53	0.22	2.93	1.15	2.03	0.00338699	0.999977	10	95711809	NR_002319
cg13220357	SGSM1;SGSM1;SGSM1;SGSM1;SGSM1;SGSM1;SGSM1;SGSM1	1.45	0.18	2.93	1.13	1.85	0.00339196	0.999977	22	23532163	NM_001098498;NM_001098497;NM_001039948;NM_133454;NM_001098498;NM_133454;NM_001098497;NM_001	chr22:25201953-25202553	Island
cg13730392	KIAA1984;LOC100131193;C9orf86;C9orf86	1.54	0.23	2.93	1.15	2.05	0.00339227	0.999977	9	138821402	NM_001039374;NR_024580;NM_017995;NM_024718	chr9:139701953-139703088	N_Shore
cg24208990	PRR3;GNL1;PRR3;GNL1	0.66	0.09	-2.93	0.5	0.87	0.00339265	0.999977	6	30632235	NM_025263;NM_005275;NM_001077497;NM_005275	chr6:30523775-30525189	Island
cg11887884	NA	0.41	0.12	-2.93	0.23	0.74	0.0033932	0.999977	17	77101095		chr17:79485599-79486913	Island
cg05517824	JSRP1	0.67	0.09	-2.93	0.51	0.87	0.00339571	0.999977	19	2206619	NM_144616	chr19:2250560-2253959	S_Shore
cg13995432	DNAJC19	1.54	0.23	2.93	1.15	2.05	0.00339592	0.999977	3	182189961	NM_145261	chr3:180707266-180707627	Island
cg01443630	CLCN7;CLCN7	0.67	0.09	-2.93	0.51	0.88	0.00340096	0.999977	16	1465699	NM_001287;NM_001114331	chr16:1524520-1525534	S_Shore
cg20658635	GABRB3;GABRB3	0.68	0.09	-2.93	0.52	0.88	0.00340269	0.999977	15	24428913	NM_000814;NM_021912	chr15:26874097-26874528	S_Shelf
cg21264329	LYRM2;LYRM2;LYRM2;LYRM2	1.55	0.23	2.93	1.16	2.09	0.00340297	0.999977	6	90404844	NR_028493;NR_028494;NM_020466;NR_028495	chr6:90348167-90348564	N_Shore
cg17818912	OCLN	1.5	0.21	2.93	1.14	1.97	0.00340813	0.999977	5	68823452	NM_002538	chr5:68788151-68789823	N_Shore
cg07241675	NA	1.5	0.21	2.93	1.14	1.97	0.00340841	0.999977	7	98905079		chr7:99070295-99070859	N_Shelf
cg15164472	NA	1.45	0.19	2.93	1.13	1.87	0.00340924	0.999977	3	197398510
cg02244933	FTSJD1;FTSJD1	0.66	0.09	-2.93	0.5	0.87	0.00341119	0.999977	16	69881567	NM_001099642;NM_018348	chr16:71323115-71323514	S_Shore
cg03753191	EPSTI1;EPSTI1	1.53	0.22	2.93	1.15	2.03	0.00341669	0.999977	13	42464902	NM_033255;NM_001002264	chr13:43566074-43566508	S_Shore
cg27189533	NA	1.54	0.23	2.93	1.15	2.05	0.00341858	0.999977	16	85869616
cg06329225	TMEM151B	0.67	0.09	-2.93	0.52	0.88	0.00341884	0.999977	6	44352447	NM_001137560	chr6:44243085-44244481	Island
cg26658272	SLC6A18	0.66	0.09	-2.93	0.5	0.87	0.00342074	0.999977	5	1294765	NM_182632	chr5:1242444-1242664	N_Shore
cg04222463	RRP7A	1.49	0.2	2.93	1.14	1.94	0.00342117	0.999977	22	41247195	NM_015703	chr22:42915512-42915999	S_Shore
cg22027725	NA	0.66	0.09	-2.93	0.49	0.87	0.00342437	0.999977	11	124466843
cg14091230	NA	0.67	0.09	-2.93	0.52	0.88	0.00342841	0.999977	9	137292586		chr9:138150402-138151229	S_Shore
cg23697318	DUS3L;DUS3L	0.67	0.09	-2.93	0.51	0.88	0.00342877	0.999977	19	5743658	NM_001161619;NM_020175	chr19:5790551-5791291	S_Shore
cg23283216	DUSP11	0.68	0.09	-2.93	0.52	0.88	0.00342898	0.999977	2	73842963	NM_003584
cg27316130	NA	0.54	0.11	-2.93	0.35	0.81	0.00343061	0.999977	16	46372077
cg08274544	PTPN21	0.61	0.1	-2.93	0.44	0.85	0.00343185	0.999977	14	88015794	NM_007039	chr14:88945186-88946537	Island
cg18193247	SLC10A7;SLC10A7;SLC10A7;SLC10A7	0.68	0.09	-2.93	0.53	0.88	0.00343223	0.999977	4	147662452	NM_032128;NM_001029998;NM_001029998;NM_032128	chr4:147443091-147444062	N_Shore
cg21695020	DPEP3;DPEP3	0.68	0.09	-2.93	0.52	0.88	0.00343742	0.999977	16	66572127	NM_001129758;NM_022357	chr16:68013967-68014545	S_Shore
cg09925855	NA	1.52	0.22	2.93	1.15	2.01	0.00343787	0.999977	14	20151715		chr14:21077875-21078094	S_Shelf
cg06213250	NA	0.7	0.09	-2.93	0.55	0.89	0.00344121	0.999977	12	131183207		chr12:132619197-132620960	N_Shore
cg01471203	AUTS2;AUTS2	0.68	0.09	-2.93	0.52	0.88	0.00344333	0.999977	7	69893352	NM_015570;NM_001127231	chr7:70254894-70255986	Island
cg20577663	CDRT4	0.62	0.1	-2.93	0.45	0.85	0.00344405	0.999977	17	15301370	NM_173622
cg05469885	KALRN;KALRN	0.69	0.09	-2.92	0.53	0.88	0.0034493	0.999977	3	125586342	NM_001024660;NM_003947
cg11846097	DSCR3	1.48	0.2	2.92	1.14	1.93	0.00345251	0.999977	21	37561923	NM_006052	chr21:38639235-38640491	Island
cg19977633	NA	1.52	0.22	2.92	1.15	2	0.00345274	0.999977	5	141097406
cg15373782	RPH3AL	0.65	0.1	-2.92	0.48	0.87	0.00345418	0.999977	17	135338	NM_006987	chr17:137328-137600	N_Shore
cg05267876	NUP133	1.57	0.24	2.92	1.16	2.12	0.00345431	0.999977	1	227710888	NM_018230	chr1:229643713-229644293	Island
cg01824791	CAND2;CAND2	0.63	0.1	-2.92	0.46	0.86	0.00346163	0.999977	3	12850605	NM_012298;NM_001162499
cg17258335	NA	0.67	0.09	-2.92	0.51	0.88	0.00346191	0.999977	17	1421528		chr17:1478047-1478259	N_Shelf
cg00988227	PTGER4	1.52	0.22	2.92	1.15	2.01	0.00346257	0.999977	5	40729326	NM_000958
cg22512407	NA	0.69	0.09	-2.92	0.54	0.89	0.00346516	0.999977	7	34337653
cg25745343	PLEKHB2;PLEKHB2;PLEKHB2;PLEKHB2	1.55	0.23	2.92	1.15	2.07	0.00346537	0.999977	2	131579103	NM_001100623;NM_017958;NM_001100623;NM_017958	chr2:131862756-131863444	N_Shore
cg00115297	NA	0.66	0.09	-2.92	0.5	0.87	0.00346595	0.999977	15	81206513
cg00172408	WDR77;ATP5F1	0.68	0.09	-2.92	0.52	0.88	0.00346767	0.999977	1	111793054	NM_024102;NM_001688	chr1:111991304-111992202	Island
cg00271311	CNTF;ZFP91-CNTF	0.64	0.1	-2.92	0.47	0.86	0.00347104	0.999977	11	58145866	NM_000614;NR_024091
cg07335397	KAT2A;DHX58	0.64	0.1	-2.92	0.47	0.86	0.00348646	0.999977	17	37519293	NM_021078;NM_024119	chr17:40269400-40269613	N_Shelf
cg26334299	C5orf32	0.65	0.1	-2.92	0.48	0.87	0.00349382	0.999977	5	139551985	NM_032412
cg05289873	KCNH4	0.66	0.09	-2.92	0.5	0.87	0.00349759	0.999977	17	37575162	NM_012285
cg14074431	MAP3K10;MAP3K10	1.52	0.22	2.92	1.15	2.02	0.00349922	0.999977	19	45389644	NM_002446;NM_002446	chr19:40696811-40698193	Island
cg15853299	TBCD	1.48	0.2	2.92	1.14	1.93	0.00350056	0.999977	17	78435758	NM_005993
cg16782602	RHEB	1.52	0.22	2.92	1.15	2.01	0.00350398	0.999977	7	150794568	NM_005614
cg09743375	JMJD7;JMJD7-PLA2G4B;JMJD7-PLA2G4B	1.5	0.21	2.92	1.14	1.97	0.00350439	0.999977	15	39907379	NM_001114632;NM_005090;NR_015346	chr15:42119817-42120128	Island
cg08590186	AGPAT1;AGPAT1	0.66	0.09	-2.92	0.5	0.87	0.00350662	0.999977	6	32245946	NM_006411;NM_032741	chr6:32134460-32135196	S_Shelf
cg20780953	RAB3D	0.65	0.1	-2.92	0.49	0.87	0.00351449	0.999977	19	11311511	NM_004283	chr19:11450016-11450414	S_Shore
cg00507815	GLO1	0.67	0.09	-2.92	0.51	0.88	0.00351593	0.999977	6	38780028	NM_006708	chr6:38670576-38670975	S_Shore
cg07189332	NA	1.45	0.19	2.92	1.13	1.87	0.00352043	0.999977	5	87474831		chr5:87437095-87437505	S_Shore
cg26678575	PTPN21	0.68	0.09	-2.92	0.52	0.88	0.00352074	0.999977	14	88091219	NM_007039	chr14:89020849-89021446	S_Shore
cg13881637	KCNK4	1.42	0.17	2.92	1.12	1.8	0.00352094	0.999977	11	63821303	NM_033310	chr11:64066757-64068741	N_Shelf
cg13484324	NA	0.65	0.1	-2.92	0.48	0.87	0.00352108	0.999977	2	235024402
cg15761283	APPBP2	0.69	0.09	-2.92	0.54	0.89	0.00352144	0.999977	17	55958406	NM_006380	chr17:58603022-58603710	Island
cg02423030	MAST1	0.65	0.1	-2.92	0.49	0.87	0.0035216	0.999977	19	12829505	NM_014975	chr19:12969200-12969521	N_Shore
cg11247817	LNPEP;LNPEP;LNPEP	0.65	0.1	-2.92	0.49	0.87	0.00353089	0.999977	5	96320100	NM_005575;NM_175920;NM_175920
cg22400102	NA	0.64	0.1	-2.92	0.47	0.86	0.00353352	0.999977	2	100623942
cg06655952	RASGRF2	0.67	0.09	-2.92	0.51	0.87	0.00353581	0.999977	5	80399792	NM_006909
cg21932513	RCC2;RCC2	0.65	0.1	-2.92	0.49	0.87	0.00354073	0.999977	1	17624561	NM_018715;NM_001136204
cg09663204	LOC100129716;ARRDC3	1.45	0.19	2.92	1.13	1.86	0.00354193	0.999977	5	90712362	NR_027435;NM_020801	chr5:90675822-90676930	Island
cg17105886	LRRC37B2	1.41	0.16	2.92	1.12	1.77	0.00354302	0.999977	17	25952079	NR_015341	chr17:28927092-28928454	Island
cg02102456	NA	1.6	0.26	2.92	1.17	2.19	0.00354475	0.999977	2	100190768
cg27149567	PCBP3;PCBP3	0.66	0.09	-2.92	0.49	0.87	0.00354877	0.999977	21	46139153	NM_020528;NM_001130141	chr21:47318509-47318900	N_Shelf
cg10394068	NA	1.48	0.2	2.92	1.14	1.93	0.00354969	0.999977	21	27436197		chr21:28515802-28516306	N_Shore
cg05144285	VIPR2	0.66	0.09	-2.92	0.5	0.87	0.00355064	0.999977	7	158628408	NM_003382	chr7:158936507-158938492	N_Shore
cg22566142	LNPEP;LNPEP	0.72	0.08	-2.92	0.58	0.9	0.00355401	0.999977	5	96324249	NM_005575;NM_175920
cg01142936	NPLOC4	1.52	0.22	2.91	1.15	2.01	0.00355972	0.999977	17	77214698	NM_017921	chr17:79603627-79603886	S_Shore
cg00971110	NA	0.67	0.09	-2.91	0.52	0.88	0.00356463	0.999977	7	84652076		chr7:84814839-84816242	N_Shore
cg18988412	HDAC4	1.5	0.21	2.91	1.14	1.98	0.00356499	0.999977	2	239973702	NM_006037
cg26943056	NA	0.73	0.08	-2.91	0.59	0.9	0.00356522	0.999977	5	2222815
cg16133964	SPEN	0.67	0.09	-2.91	0.52	0.88	0.00357133	0.999977	1	16131972	NM_015001	chr1:16260870-16261155	N_Shore
cg19320671	PRPF18	0.66	0.1	-2.91	0.49	0.87	0.00357444	0.999977	10	13668804	NM_003675	chr10:13628789-13629266	Island
cg03433048	CHRNE	1.42	0.17	2.91	1.12	1.8	0.00357532	0.999977	17	4747232	NM_000080	chr17:4802265-4805402	S_Shore
cg13996514	GRK5	0.72	0.08	-2.91	0.58	0.9	0.00357559	0.999977	10	121014498	NM_005308
cg11585893	HOXC4;HOXC4	0.66	0.09	-2.91	0.5	0.87	0.00357602	0.999977	12	52733697	NM_014620;NM_153633	chr12:54447744-54448091	N_Shore
cg27384002	TMEM200A	0.67	0.09	-2.91	0.51	0.88	0.00357761	0.999977	6	130799818	NM_052913
cg26317206	MSL2;MSL2	0.68	0.09	-2.91	0.52	0.88	0.00357892	0.999977	3	137353286	NM_001145417;NM_018133
cg20651644	ATP8B4	0.64	0.1	-2.91	0.48	0.87	0.00357948	0.999977	15	47957934	NM_024837
cg23032447	NA	0.67	0.09	-2.91	0.51	0.88	0.00357985	0.999977	7	98449046		chr7:98608993-98609222	S_Shore
cg22730072	NA	0.67	0.09	-2.91	0.51	0.88	0.00358244	0.999977	7	76442357
cg20200388	SAPS2	0.7	0.09	-2.91	0.55	0.89	0.00358388	0.999977	22	49216707	NM_014678	chr22:50869663-50869892	Island
cg09174829	GUCA2A	0.68	0.09	-2.91	0.52	0.88	0.00358713	0.999977	1	42403992	NM_033553
cg07079828	PLCL2	0.66	0.09	-2.91	0.5	0.87	0.00359006	0.999977	3	16900052	NM_001144382	chr3:16925381-16926849	N_Shore
cg07205883	NA	0.7	0.09	-2.91	0.55	0.89	0.00359383	0.999977	10	116177397
cg13781700	SYDE1	0.65	0.1	-2.91	0.48	0.87	0.00359627	0.999977	19	15084278	NM_033025	chr19:15224375-15224915	N_Shore
cg06875832	RUFY1	0.69	0.09	-2.91	0.53	0.88	0.00359767	0.999977	5	178913533	NM_025158	chr5:178977298-178978291	S_Shelf
cg15758008	NA	0.66	0.09	-2.91	0.5	0.87	0.00359855	0.999977	5	4919318		chr5:4866317-4866630	Island
cg07264416	SMG6;SMG6	0.65	0.1	-2.91	0.48	0.87	0.00360417	0.999977	17	1960983	NM_017575;NM_001170957
cg12036741	PIGM;PIGM	1.51	0.22	2.91	1.14	2	0.00361252	0.999977	1	158268257	NM_145167;NM_145167	chr1:160001295-160001989	Island
cg22860181	C1orf14;C1orf14	0.69	0.09	-2.91	0.54	0.89	0.00361307	0.999977	1	181189125	NM_030933;NM_030933	chr1:182921819-182922644	Island
cg09459714	GABRG3	1.77	0.34	2.91	1.2	2.59	0.00361366	0.999977	15	25451956	NM_033223
cg24564576	DIAPH3;DIAPH3	0.64	0.1	-2.91	0.48	0.87	0.0036161	0.999977	13	59374587	NM_001042517;NM_030932
cg11529190	CCDC21	0.71	0.08	-2.91	0.57	0.89	0.00361699	0.999977	1	26433154	NM_022778	chr1:26560449-26561028	Island
cg10521014	NA	1.46	0.19	2.91	1.13	1.89	0.003617	0.999977	16	82507537
cg07110488	SMAD3;SMAD3;SMAD3;SMAD3	0.67	0.09	-2.91	0.51	0.88	0.00361876	0.999977	15	65245133	NM_005902;NM_001145103;NM_001145104;NM_001145102
cg23647968	OR7C2	1.52	0.22	2.91	1.15	2.02	0.00362094	0.999977	19	14912936	NM_012377
cg03450966	UFD1L;UFD1L	0.65	0.1	-2.91	0.49	0.87	0.00362598	0.999977	22	17842415	NM_001035247;NM_005659	chr22:19466308-19467811	N_Shelf
cg22323067	NA	0.74	0.08	-2.91	0.6	0.91	0.00363235	0.999977	19	2416617		chr19:2462064-2462442	S_Shelf
cg19368701	C1orf31	1.52	0.22	2.91	1.15	2	0.00363694	0.999977	1	232575935	NM_001012985	chr1:234508994-234509501	Island
cg09130402	TXNL1;TXNL1	1.54	0.23	2.91	1.15	2.05	0.00364075	0.999977	18	52457118	NR_024546;NM_004786	chr18:54305419-54306087	S_Shore
cg16253989	GMIP	0.67	0.09	-2.91	0.52	0.88	0.00364175	0.999977	19	19612082	NM_016573	chr19:19748266-19749131	S_Shore
cg11430075	NA	1.47	0.2	2.91	1.13	1.91	0.00364334	0.999977	5	317123		chr5:258801-262401	S_Shore
cg19411922	PAG1	0.65	0.1	-2.91	0.48	0.87	0.00364487	0.999977	8	82175130	NM_018440
cg00390143	GALNT9	1.54	0.23	2.91	1.15	2.07	0.0036451	0.999977	12	131352612	NM_001122636	chr12:132842538-132842784	Island
cg12458970	SLC12A5;SLC12A5	1.49	0.2	2.91	1.14	1.95	0.0036467	0.999977	20	44089779	NM_020708;NM_001134771	chr20:44657463-44659243	N_Shore
cg17367168	ASPSCR1	0.66	0.09	-2.91	0.5	0.88	0.00364799	0.999977	17	77541437	NM_024083	chr17:79952141-79952494	N_Shelf
cg04253077	C14orf145	1.5	0.21	2.91	1.14	1.97	0.0036575	0.999977	14	80104896	NM_152446
cg26148630	CELSR2	0.7	0.09	-2.91	0.54	0.89	0.00365776	0.999977	1	109613380	NM_001408
cg15206997	NA	0.64	0.1	-2.91	0.48	0.87	0.00366287	0.999977	19	23944134		chr19:24154457-24154759	N_Shelf
cg02505689	DBF4B;DBF4B	0.7	0.09	-2.91	0.55	0.89	0.00366766	0.999977	17	40141351	NM_145663;NM_025104	chr17:42785900-42786278	N_Shore
cg04195774	TNFAIP8	0.64	0.1	-2.91	0.48	0.87	0.00366913	0.999977	5	118705071	NM_001077654
cg19379175	ARHGAP12	0.67	0.09	-2.91	0.52	0.88	0.0036697	0.999977	10	32258227	NM_018287	chr10:32217353-32218392	Island
cg17724412	NA	0.73	0.08	-2.91	0.58	0.9	0.00367119	0.999977	6	28937262		chr6:28831682-28832134	N_Shelf
cg22318996	PHTF2;PHTF2;TMEM60	0.69	0.09	-2.9	0.53	0.88	0.00367446	0.999977	7	77266273	NM_001127360;NM_001127358;NM_032936	chr7:77427331-77428850	Island
cg00176718	NA	1.45	0.19	2.9	1.13	1.86	0.00367507	0.999977	6	28889573		chr6:28781857-28782302	N_Shore
cg02978262	AVL9	0.66	0.09	-2.9	0.5	0.87	0.00368707	0.999977	7	32549294	NM_015060
cg09540803	MMP21	1.53	0.22	2.9	1.15	2.04	0.0036888	0.999977	10	127453386	NM_147191	chr10:127464156-127464385	N_Shore
cg13810673	GPR65	0.66	0.09	-2.9	0.5	0.87	0.00368901	0.999977	14	87542791	NM_003608
cg23875854	PRKCQ	0.65	0.1	-2.9	0.48	0.87	0.00369275	0.999977	10	6571374	NM_006257
cg05351601	AGBL3	1.48	0.2	2.9	1.14	1.93	0.00369581	0.999977	7	134321784	NM_178563	chr7:134671119-134671750	Island
cg15740492	DPF3	0.66	0.1	-2.9	0.49	0.87	0.00370013	0.999977	14	72431578	NM_012074	chr14:73358789-73360934	S_Shore
cg01948844	PCNT	1.47	0.19	2.9	1.13	1.9	0.00370048	0.999977	21	46631473	NM_006031	chr21:47808671-47809121	N_Shore
cg11598872	FLJ45079	0.66	0.09	-2.9	0.5	0.87	0.00370161	0.999977	17	73392827	NR_028337	chr17:75883803-75884328	N_Shelf
cg10888900	NA	1.51	0.21	2.9	1.14	1.99	0.00370187	0.999977	10	134722077
cg08582599	COL6A3;COL6A3;COL6A3;COL6A3;COL6A3	0.66	0.09	-2.9	0.5	0.87	0.00370209	0.999977	2	237954636	NM_057164;NM_004369;NM_057166;NM_057165;NM_057167
cg25933341	SOX2OT;SOX2	1.52	0.22	2.9	1.14	2.01	0.0037033	0.999977	3	182912355	NR_004053;NM_003106	chr3:181430141-181431076	N_Shore
cg10911619	TBC1D12	1.49	0.2	2.9	1.14	1.94	0.00370874	0.999977	10	96152152	NM_015188	chr10:96162023-96163327	Island
cg14878686	NA	1.54	0.23	2.9	1.15	2.06	0.00371015	0.999977	12	56616031		chr12:58329723-58330004	Island
cg04914105	PTPN9	0.66	0.09	-2.9	0.5	0.87	0.00371112	0.999977	15	73659098	NM_002833	chr15:75870802-75871814	S_Shore
cg01057248	NA	1.46	0.19	2.9	1.13	1.89	0.00371267	0.999977	19	2838520		chr19:2888929-2889212	N_Shore
cg06834240	MAF;MAF;MAF	0.66	0.1	-2.9	0.49	0.87	0.00371507	0.999977	16	78190126	NM_001031804;NM_001031804;NM_005360	chr16:79632619-79635537	Island
cg22935653	ANKRD31	0.68	0.09	-2.9	0.52	0.88	0.00372016	0.999977	5	74568024	NM_001164443	chr5:74532626-74532899	N_Shore
cg05314142	SLC22A1;SLC22A1	0.67	0.09	-2.9	0.51	0.88	0.00372236	0.999977	6	160462701	NM_153187;NM_003057
cg19640424	NA	0.71	0.08	-2.9	0.56	0.89	0.00372454	0.999977	2	241275885
cg20274304	PNOC	0.66	0.09	-2.9	0.5	0.88	0.00372887	0.999977	8	28232214	NM_006228
cg02905828	SNORD30;SNORD29;SLC3A2;SLC3A2;SNORD31;SNORD28;SLC3A2;SLC3A2;SNHG1	0.65	0.1	-2.9	0.49	0.87	0.00373183	0.999977	11	62378810	NR_002561;NR_002559;NM_002394;NM_001012663;NR_002560;NR_002562;NM_001012661;NM_001012662;NR	chr11:62623359-62623877	N_Shore
cg00653960	TNFRSF8	0.69	0.09	-2.9	0.53	0.89	0.00373285	0.999977	1	12045900	NM_001243	chr1:12123488-12124148	N_Shore
cg26616078	KIAA1549;KIAA1549	1.51	0.22	2.9	1.14	2	0.00373668	0.999977	7	138203365	NM_001164665;NM_020910	chr7:138552661-138552870	Island
cg11722183	CPE	1.49	0.2	2.9	1.14	1.94	0.00373754	0.999977	4	166519464	NM_001873	chr4:166299975-166300668	Island
cg00508195	LYSMD2;LYSMD2;LYSMD2	1.49	0.2	2.9	1.14	1.94	0.00374125	0.999977	15	49817491	NM_001143917;NM_153374;NM_153374	chr15:52029230-52030135	S_Shore
cg09547088	SRRT;SRRT;SRRT;SRRT	1.55	0.23	2.9	1.15	2.09	0.00374154	0.999977	7	100310439	NM_001128852;NM_015908;NM_001128853;NM_001128854	chr7:100472375-100473393	Island
cg03708221	NA	1.52	0.22	2.9	1.15	2.02	0.00374359	0.999977	2	27649489
cg27452670	HEATR2	0.65	0.1	-2.9	0.49	0.87	0.00374804	0.999977	7	784226	NM_017802	chr7:821689-822634	N_Shelf
cg16370685	SETDB1;SETDB1;SETDB1	0.72	0.08	-2.9	0.58	0.9	0.00374852	0.999977	1	149165787	NR_026977;NM_012432;NM_001145415	chr1:150898619-150898839	S_Shore
cg27024417	TXLNA	0.67	0.09	-2.9	0.51	0.88	0.00375071	0.999977	1	32418400	NM_175852	chr1:32645154-32645814	Island
cg00393585	C4orf39;TRIM61	0.61	0.1	-2.9	0.43	0.85	0.00375704	0.999977	4	166097541	NM_153027;NM_001012414	chr4:165878036-165878446	Island
cg20145610	NA	1.48	0.2	2.9	1.14	1.94	0.00375934	0.999977	6	27313795
cg13418576	NA	1.48	0.2	2.9	1.13	1.92	0.00376169	0.999977	9	125145559		chr9:126101777-126102038	S_Shelf
cg08923060	TRIAP1;GATC	0.68	0.09	-2.9	0.52	0.88	0.00376445	0.999977	12	119369085	NM_016399;NM_176818	chr12:120884047-120884703	Island
cg17809181	PTPRN2;PTPRN2;PTPRN2	0.67	0.09	-2.9	0.51	0.88	0.00376533	0.999977	7	157366852	NM_002847;NM_130842;NM_130843	chr7:157669879-157670095	S_Shelf
cg24499688	NA	0.66	0.1	-2.9	0.49	0.87	0.00377407	0.999977	7	9019975
cg17560586	HIPK2;HIPK2	0.67	0.09	-2.9	0.51	0.88	0.00377785	0.999977	7	138908358	NM_001113239;NM_022740
cg17840453	TRIM28	0.67	0.09	-2.9	0.51	0.88	0.00378515	0.999977	19	63747532	NM_005762	chr19:59055376-59056482	Island
cg12740148	AATF	0.78	0.07	-2.9	0.66	0.92	0.00378535	0.999977	17	32380130	NM_012138	chr17:35305758-35306757	Island
cg26979974	ABLIM2;ABLIM2;ABLIM2;ABLIM2;ABLIM2;ABLIM2;ABLIM2	1.55	0.23	2.9	1.15	2.08	0.00378768	0.999977	4	8161146	NM_032432;NM_001130083;NM_001130087;NM_001130088;NM_001130084;NM_001130085;NM_001130086
cg07613693	ZBTB45	0.67	0.09	-2.89	0.51	0.88	0.0037928	0.999977	19	63723155	NM_032792	chr19:59030657-59031426	Island
cg13446210	PHC2;PHC2	0.67	0.09	-2.89	0.51	0.88	0.00379529	0.999977	1	33564618	NM_004427;NM_198040
cg24228952	NA	0.66	0.09	-2.89	0.5	0.88	0.00379744	0.999977	2	215403924
cg19758317	NA	0.69	0.09	-2.89	0.54	0.89	0.0037984	0.999977	4	4741428
cg23406830	DCTN6	0.64	0.1	-2.89	0.47	0.87	0.00380584	0.999977	8	30132380	NM_006571	chr8:30013700-30014360	N_Shore
cg26974415	TBCD	1.51	0.22	2.89	1.14	2	0.00380747	0.999977	17	78380437	NM_005993	chr17:80790368-80790581	N_Shelf
cg15331976	TBCD	1.49	0.2	2.89	1.14	1.95	0.00381517	0.999977	17	78412707	NM_005993	chr17:80818598-80818803	S_Shore
cg17928152	MCF2L;MCF2L	1.53	0.23	2.89	1.15	2.05	0.00381926	0.999977	13	112711207	NM_001112732;NM_024979	chr13:113663201-113663539	Island
cg02737738	AUTS2;AUTS2	0.69	0.09	-2.89	0.54	0.89	0.00382121	0.999977	7	69795081	NM_015570;NM_001127231	chr7:70158760-70160687	N_Shore
cg24599205	KCNC4;KCNC4;KCNC4;KCNC4;KCNC4;KCNC4	1.52	0.22	2.89	1.14	2.01	0.00382928	0.999977	1	110555610	NM_001039574;NM_153763;NM_004978;NM_001039574;NM_004978;NM_153763	chr1:110752256-110754794	Island
cg12192691	NA	1.44	0.18	2.89	1.12	1.84	0.00383134	0.999977	7	27258220		chr7:27291119-27292197	Island
cg20424486	SLC10A7;SLC10A7	0.65	0.1	-2.89	0.49	0.87	0.00383167	0.999977	4	147658578	NM_001029998;NM_032128	chr4:147443091-147444062	N_Shelf
cg27246729	ACADS	0.68	0.09	-2.89	0.52	0.88	0.00384482	0.999977	12	119647801	NM_000017	chr12:121163472-121163913	N_Shore
cg04703009	NA	0.67	0.09	-2.89	0.51	0.88	0.00385079	0.999977	5	57167608
cg08356445	NA	1.48	0.2	2.89	1.14	1.94	0.00385174	0.999977	12	65747825		chr12:67462670-67463724	N_Shore
cg19262991	DCP1B	1.46	0.19	2.89	1.13	1.89	0.00385304	0.999977	12	1983380	NM_152640	chr12:2113343-2113881	N_Shore
cg09062198	CLSTN1;CLSTN1	0.68	0.09	-2.89	0.52	0.88	0.00385323	0.999977	1	9745210	NM_001009566;NM_014944	chr1:9822576-9822817	Island
cg15970600	KIAA0913	1.55	0.23	2.89	1.15	2.08	0.00386675	0.999977	10	75215461	NM_015037	chr10:75545264-75546124	Island
cg27295595	NA	0.69	0.09	-2.89	0.53	0.89	0.00387096	0.999977	16	29704257		chr16:29796361-29796757	Island
cg10487699	TMX2;MED19;TMX2;TMX2	0.69	0.09	-2.89	0.54	0.89	0.0038757	0.999977	11	57236752	NM_015959;NM_153450;NR_026593;NM_001144012	chr11:57479486-57480308	Island
cg17363443	SLC43A1	1.55	0.24	2.89	1.15	2.09	0.00388832	0.999977	11	57040102	NM_003627	chr11:57281671-57283305	S_Shore
cg05359207	ZNF217	0.65	0.1	-2.89	0.48	0.87	0.0038944	0.999977	20	51629913	NM_006526	chr20:52198058-52198400	N_Shore
cg05673638	FLOT1;FLOT1	1.48	0.2	2.89	1.13	1.94	0.00390189	0.999977	6	30818363	NM_005803;NM_005803	chr6:30710307-30712440	Island
cg16173775	IQCC;IQCC;DCDC2B	0.7	0.09	-2.89	0.55	0.89	0.00390204	0.999977	1	32445968	NM_018134;NM_001160042;NM_001099434	chr1:32670569-32671885	S_Shore
cg21497602	DUSP16	0.69	0.09	-2.89	0.53	0.89	0.00390286	0.999977	12	12607078	NM_030640	chr12:12714633-12715200	S_Shore
cg23467281	MYOM2	1.53	0.22	2.89	1.15	2.04	0.00390904	0.999977	8	2029257	NM_003970	chr8:2037706-2037986	S_Shelf
cg19879111	SLC41A3;SLC41A3;SLC41A3;SLC41A3;SLC41A3;SLC41A3	0.7	0.09	-2.89	0.55	0.89	0.00391331	0.999977	3	127258103	NM_001008485;NM_017836;NM_001164475;NM_001008486;NM_001008487;NM_001008487
cg22909085	ACSL3;ACSL3	0.66	0.09	-2.89	0.5	0.88	0.00391362	0.999977	2	223473899	NM_203372;NM_004457
cg00310139	C6orf124	0.68	0.09	-2.89	0.53	0.89	0.00391407	0.999977	6	167968534	NR_027906	chr6:168226063-168228559	N_Shore
cg06643702	ZNF317	1.48	0.2	2.88	1.13	1.93	0.0039145	0.999977	19	9112523	NM_020933	chr19:9251139-9251438	S_Shore
cg18794282	KIAA0146	0.67	0.09	-2.88	0.51	0.88	0.0039162	0.999977	8	48416186	NM_001080394
cg08484479	BRD9;BRD9;BRD9	0.65	0.1	-2.88	0.48	0.87	0.00392164	0.999977	5	940419	NR_027633;NM_001009877;NM_023924
cg14529412	ASS1;ASS1	0.67	0.09	-2.88	0.51	0.88	0.00392181	0.999977	9	132339044	NM_000050;NM_054012
cg21211664	NA	0.65	0.1	-2.88	0.48	0.87	0.00393525	0.999977	9	130351894		chr9:131314228-131315496	N_Shelf
cg25495685	SMARCD3;SMARCD3;SMARCD3	1.48	0.2	2.88	1.13	1.93	0.00394185	0.999977	7	150577132	NM_001003802;NM_003078;NM_001003801	chr7:150945352-150946161	S_Shore
cg07643355	SLC25A26	0.66	0.09	-2.88	0.5	0.88	0.00394233	0.999977	3	66114835	NM_173471
cg18754985	CLDND1;CLDND1;CLDND1;CLDND1;CLDND1;CLDND1	0.67	0.09	-2.88	0.51	0.88	0.00394282	0.999977	3	99720440	NM_001040182;NM_001040200;NM_001040183;NM_001040181;NM_001040199;NM_019895	chr3:98241409-98241711	N_Shelf
cg12495725	ZNF460	1.5	0.21	2.88	1.14	1.97	0.00394624	0.999977	19	62483637	NM_006635	chr19:57791462-57792223	Island
cg25195899	WSB1;WSB1	0.65	0.1	-2.88	0.49	0.87	0.00395607	0.999977	17	22664330	NM_015626;NM_134265
cg19604444	FNTB	0.66	0.1	-2.88	0.5	0.87	0.00395618	0.999977	14	64523588	NM_002028	chr14:65453387-65453998	Island
cg01140140	NA	1.55	0.23	2.88	1.15	2.08	0.00395911	0.999977	6	19302700
cg13837747	UST	1.52	0.22	2.88	1.14	2.03	0.00396152	0.999977	6	149220369	NM_005715
cg01691182	VOPP1	1.52	0.22	2.88	1.14	2.02	0.00396271	0.999977	7	55606612	NM_030796	chr7:55639277-55640599	N_Shore
cg20895692	LOC145783	1.54	0.23	2.88	1.15	2.06	0.00397014	0.999977	15	54966996	NR_015419	chr15:57179277-57179838	Island
cg26829990	GLTP	0.64	0.1	-2.88	0.48	0.87	0.00397124	0.999977	12	108793946	NM_016433
cg04116354	MAN1C1	0.65	0.1	-2.88	0.48	0.87	0.00397476	0.999977	1	25876230	NM_020379
cg27172745	BANP;BANP	1.57	0.25	2.88	1.16	2.14	0.00397545	0.999977	16	86663199	NM_017869;NM_079837	chr16:88105640-88105908	Island
cg11788715	DNAH6	0.67	0.09	-2.88	0.51	0.88	0.00398088	0.999977	2	84770031	NM_001370
cg07142325	WARS2;WARS2	0.64	0.1	-2.88	0.47	0.87	0.00398452	0.999977	1	119485524	NM_201263;NM_015836	chr1:119682874-119683411	S_Shore
cg14097171	RPGRIP1	1.47	0.2	2.88	1.13	1.9	0.00399717	0.999977	14	20838945	NM_020366	chr14:21769143-21769380	N_Shore
cg21349849	NA	1.38	0.15	2.88	1.11	1.71	0.00399777	0.999977	8	99986060
cg04243827	NA	1.43	0.18	2.88	1.12	1.83	0.00400088	0.999977	5	3156718
cg20167539	PARK2;PARK2;PARK2	0.65	0.1	-2.88	0.49	0.87	0.00400192	0.999977	6	161915292	NM_004562;NM_013987;NM_013988
cg27546981	PLOD3	1.45	0.19	2.88	1.13	1.87	0.00400322	0.999977	7	100640405	NM_001084
cg09225139	C20orf29	1.38	0.15	2.88	1.11	1.72	0.00400726	0.999977	20	3749081	NM_018347	chr20:3800761-3801546	Island
cg18857768	OBSCN;OBSCN	0.67	0.09	-2.88	0.51	0.88	0.00400831	0.999977	1	226570424	NM_052843;NM_001098623	chr1:228503556-228504762	Island
cg25212053	YIF1A	0.66	0.09	-2.88	0.5	0.88	0.00400898	0.999977	11	65812259	NM_020470	chr11:66056209-66057324	N_Shore
cg01219907	NA	2.48	0.78	2.88	1.34	4.6	0.00401242	0.999977	14	100934319
cg05345154	AMH	0.67	0.09	-2.88	0.51	0.88	0.00401983	0.999977	19	2201901	NM_000479	chr19:2250560-2253959	Island
cg04511411	NA	0.71	0.08	-2.88	0.56	0.9	0.00402204	0.999977	2	16271695
cg09559798	CTBP2;CTBP2;CTBP2	0.7	0.09	-2.88	0.56	0.89	0.00402511	0.999977	10	126678782	NM_001329;NM_022802;NM_001083914	chr10:126686551-126686892	S_Shore
cg13561918	C9orf7;C9orf7	1.44	0.18	2.88	1.12	1.85	0.00402536	0.999977	9	135318382	NM_001135775;NM_017586	chr9:136324676-136325527	S_Shelf
cg02275359	ZNF146;ZNF146;ZNF146	0.59	0.11	-2.88	0.41	0.85	0.00402839	0.999977	19	41411559	NM_001099638;NM_001099639;NM_007145
cg01469847	HCCA2	1.45	0.19	2.88	1.13	1.87	0.0040322	0.999977	11	1728506	NM_053005	chr11:1768979-1770712	S_Shore
cg18524540	UFD1L;UFD1L;CDC45L	0.69	0.09	-2.88	0.53	0.89	0.00403453	0.999977	22	17846782	NM_005659;NM_001035247;NM_003504	chr22:19466308-19467811	Island
cg18014042	CDKN1A;CDKN1A	0.63	0.1	-2.88	0.46	0.86	0.00403951	0.999977	6	36760973	NM_000389;NM_078467	chr6:36651874-36652135	S_Shore
cg23938213	FOXO1	0.66	0.09	-2.87	0.5	0.88	0.00404431	0.999977	13	40137125	NM_002015	chr13:41238500-41241750	Island
cg09989886	C1orf105;PIGC;PIGC	1.47	0.2	2.87	1.13	1.91	0.00405457	0.999977	1	170679665	NM_139240;NM_153747;NM_002642	chr1:172412867-172413281	Island
cg26225829	RCN3	0.66	0.1	-2.87	0.49	0.87	0.004063	0.999977	19	54721618	NM_020650	chr19:50030981-50031300	N_Shore
cg16868253	BMPER	1.51	0.22	2.87	1.14	2	0.00407004	0.999977	7	34025863	NM_133468
cg12082871	RELL2;RELL2;HDAC3;RELL2	1.44	0.18	2.87	1.12	1.86	0.00407099	0.999977	5	140997859	NM_173828;NM_173828;NM_003883;NM_001130029	chr5:141016320-141017685	Island
cg06788764	CAPZB	0.66	0.1	-2.87	0.5	0.88	0.00407501	0.999977	1	19628937	NM_004930
cg21739210	LMBR1L	1.48	0.2	2.87	1.13	1.93	0.004077	0.999977	12	47790958	NM_018113	chr12:49504035-49504642	S_Shore
cg09532503	SEC24D	1.46	0.19	2.87	1.13	1.88	0.00407761	0.999977	4	119930633	NM_014822
cg10187907	ZNF509;LYAR;LYAR	1.46	0.19	2.87	1.13	1.9	0.0040778	0.999977	4	4343188	NM_145291;NM_001145725;NM_017816	chr4:4291773-4292495	Island
cg24829778	PAX3;PAX3;PAX3;PAX3;PAX3;PAX3	0.68	0.09	-2.87	0.52	0.88	0.00408005	0.999977	2	222774705	NM_181458;NM_181457;NM_181461;NM_181459;NM_181460;NM_001127366
cg12960467	CDKL3;CDKL3	0.66	0.1	-2.87	0.5	0.88	0.00408203	0.999977	5	133731629	NM_016508;NM_001113575	chr5:133702629-133702905	S_Shore
cg27554514	DPYSL4	0.69	0.09	-2.87	0.53	0.89	0.00408221	0.999977	10	133850357	NM_006426	chr10:133998912-134001500	Island
cg23818524	OGFRL1	1.41	0.17	2.87	1.12	1.78	0.00408336	0.999977	6	72055829	NM_024576	chr6:71998106-71999109	Island
cg11351837	SLC46A1	0.69	0.09	-2.87	0.54	0.89	0.00408383	0.999977	17	23756399	NM_080669	chr17:26732175-26732391	Island
cg11128436	MYST4	0.64	0.1	-2.87	0.47	0.87	0.00408494	0.999977	10	76256374	NM_012330	chr10:76584625-76586746	Island
cg12093775	NA	1.43	0.18	2.87	1.12	1.83	0.00408547	0.999977	13	111596066		chr13:112547458-112548130	Island
cg19397703	LYPD3	1.45	0.19	2.87	1.13	1.87	0.00408933	0.999977	19	48660335	NM_014400	chr19:43967247-43968625	Island
cg08373477	WHSC1;WHSC1;WHSC1;WHSC1	0.68	0.09	-2.87	0.53	0.89	0.0040894	0.999977	4	1927694	NM_001042424;NM_133330;NM_133331;NM_133335
cg16658931	SHANK1	0.67	0.09	-2.87	0.5	0.88	0.00409084	0.999977	19	55862873	NM_016148	chr19:51169659-51172023	Island
cg14032218	METTL13;METTL13;METTL13	0.61	0.1	-2.87	0.44	0.86	0.0040932	0.999977	1	170021689	NM_015935;NM_014955;NM_001007239	chr1:171753416-171753629	S_Shore
cg19894331	NUPL1;NUPL1;NUPL1;NUPL1	1.48	0.2	2.87	1.13	1.93	0.00409405	0.999977	13	24773854	NM_014089;NM_014089;NM_001008564;NM_001008564	chr13:25874994-25876200	Island
cg12909445	FER1L5;FER1L5	0.71	0.09	-2.87	0.56	0.9	0.00409738	0.999977	2	96729717	NM_001077400;NM_001113382
cg06003187	GUCA2A	0.71	0.08	-2.87	0.56	0.9	0.0040979	0.999977	1	42402385	NM_033553
cg12055302	TTC7B	1.51	0.22	2.87	1.14	2	0.0040999	0.999977	14	90294731	NM_001010854	chr14:91224829-91225109	Island
cg24801244	ZNF544	0.68	0.09	-2.87	0.52	0.88	0.00410065	0.999977	19	63466144	NM_014480
cg21996245	B4GALNT4	0.68	0.09	-2.87	0.52	0.89	0.00410374	0.999977	11	358473	NM_178537
cg26692724	HAUS4;HAUS4;HAUS4;HAUS4;HAUS4;HAUS4	1.52	0.22	2.87	1.14	2.01	0.00410773	0.999977	14	22495998	NM_001166269;NM_017815;NM_017815;NM_001166269;NM_001166270;NM_001166270	chr14:23425982-23426457	Island
cg21854895	CDC42EP4	0.7	0.09	-2.87	0.55	0.89	0.00411039	0.999977	17	68817233	NM_012121	chr17:71306975-71308682	N_Shore
cg08054907	HIST1H1A;HIST1H3A	0.7	0.09	-2.87	0.55	0.89	0.00412789	0.999977	6	26127337	NM_005325;NM_003529	chr6:26020671-26021125	N_Shore
cg26547698	ANKRD11	1.51	0.22	2.87	1.14	2	0.00412891	0.999977	16	88016559	NM_013275	chr16:89487760-89488158	S_Shore
cg10600917	ACADS	0.68	0.09	-2.87	0.53	0.89	0.00412909	0.999977	12	119647872	NM_000017	chr12:121163472-121163913	Island
cg00372132	FRYL	0.71	0.09	-2.87	0.56	0.9	0.00413094	0.999977	4	48215144	NM_015030
cg14293102	DOT1L	0.65	0.1	-2.87	0.48	0.87	0.00413217	0.999977	19	2183170	NM_032482	chr19:2229737-2230594	S_Shore
cg09514464	GNL1;PRR3;PRR3	0.68	0.09	-2.87	0.52	0.88	0.00413923	0.999977	6	30631767	NM_005275;NM_025263;NM_001077497	chr6:30523775-30525189	Island
cg19321126	HDLBP;HDLBP	0.68	0.09	-2.87	0.52	0.89	0.00414612	0.999977	2	241860592	NM_203346;NM_005336	chr2:242211289-242212308	Island
cg12161935	NA	0.68	0.09	-2.87	0.53	0.89	0.00414941	0.999977	2	204148		chr2:214011-214245	Island
cg26183662	NFAT5;NFAT5;NFAT5;NFAT5;NFAT5;NFAT5;NFAT5;NFAT5;NFAT5;NFAT5	0.68	0.09	-2.87	0.53	0.89	0.00415083	0.999977	16	68156939	NM_138713;NM_138714;NM_006599;NM_001113178;NM_138714;NM_001113178;NM_006599;NM_173214;NM_13	chr16:69599437-69600736	Island
cg16007628	ZNF207;ZNF207;ZNF207;MIR632	0.65	0.1	-2.87	0.49	0.87	0.00415221	0.999977	17	27701213	NM_001098507;NM_001032293;NM_003457;NR_030362	chr17:30677001-30677460	Island
cg11825070	ADAP1	0.69	0.09	-2.87	0.53	0.89	0.00415829	0.999977	7	914186	NM_006869	chr7:947363-947661	Island
cg12944343	NA	0.65	0.1	-2.86	0.48	0.87	0.00417522	0.999977	14	92768169
cg01945038	NA	0.68	0.09	-2.86	0.52	0.88	0.00417633	0.999977	1	109943129
cg07304175	SOX2OT	0.67	0.09	-2.86	0.51	0.88	0.00417753	0.999977	3	182896833	NR_004053	chr3:181413014-181414022	S_Shore
cg13439463	NA	0.67	0.09	-2.86	0.51	0.88	0.0041811	0.999977	9	99606409		chr9:100565727-100566179	S_Shore
cg24876012	MAPKBP1;MAPKBP1	1.54	0.23	2.86	1.15	2.07	0.00418295	0.999977	15	39854382	NM_014994;NM_001128608	chr15:42066488-42067230	Island
cg14628049	RAB14	1.47	0.2	2.86	1.13	1.92	0.00418416	0.999977	9	122983209	NM_016322
cg15888472	NA	1.5	0.21	2.86	1.14	1.97	0.00418605	0.999977	17	76615563
cg24598190	NA	1.5	0.21	2.86	1.14	1.99	0.00418817	0.999977	1	56601896
cg13666507	HTR1A	0.62	0.1	-2.86	0.45	0.86	0.00419538	0.999977	5	63293697	NM_000524	chr5:63256548-63257886	S_Shore
cg08473199	WNT10A	1.39	0.16	2.86	1.11	1.74	0.00419674	0.999977	2	219456747	NM_025216	chr2:219748276-219748805	Island
cg00008629	ROD1;ROD1;ROD1	0.67	0.09	-2.86	0.51	0.88	0.00420509	0.999977	9	114133482	NM_001163790;NM_005156;NM_001163788	chr9:115095149-115095919	N_Shore
cg03687532	NA	0.68	0.09	-2.86	0.52	0.89	0.00421281	0.999977	16	52785859		chr16:54228224-54228479	Island
cg05702280	DNAJB5;DNAJB5	0.7	0.09	-2.86	0.55	0.9	0.00421708	0.999977	9	34978294	NM_001135004;NM_012266	chr9:34989555-34989875	N_Shore
cg07593177	ARFIP2;FXC1	0.66	0.1	-2.86	0.5	0.88	0.00421749	0.999977	11	6458426	NM_012402;NM_012192	chr11:6502423-6502927	N_Shore
cg25328403	MAML1;MAML1	0.67	0.09	-2.86	0.51	0.88	0.0042205	0.999977	5	179092490	NM_014757;NM_014757	chr5:179159467-179160534	Island
cg25818991	PGS1	0.64	0.1	-2.86	0.48	0.87	0.00422274	0.999977	17	73892666	NM_024419
cg20623503	CARD14	0.65	0.1	-2.86	0.48	0.87	0.00422286	0.999977	17	75766814	NM_024110	chr17:78155252-78155455	N_Shelf
cg05622261	FNDC3B;FNDC3B	0.7	0.09	-2.86	0.54	0.89	0.004224	0.999977	3	173239863	NM_022763;NM_001135095	chr3:171757493-171758724	N_Shore
cg03109229	ZNF496	0.7	0.09	-2.86	0.54	0.89	0.00423015	0.999977	1	245560099	NM_032752	chr1:247494249-247495840	N_Shore
cg04149172	UQCC;UQCC	0.66	0.1	-2.86	0.5	0.88	0.00423134	0.999977	20	33463584	NM_018244;NM_199487
cg11674231	RNF216;RNF216	1.49	0.21	2.86	1.13	1.96	0.00423183	0.999977	7	5787823	NM_207116;NM_207111	chr7:5820472-5821444	Island
cg23020514	TRAF3;TRAF3;TRAF3	0.65	0.1	-2.86	0.48	0.87	0.00423245	0.999977	14	102429865	NM_145726;NM_003300;NM_145725
cg23272399	GPX7	0.63	0.1	-2.86	0.46	0.87	0.00423548	0.999977	1	52841167	NM_015696	chr1:53067880-53068608	Island
cg04066637	TMEM114	0.68	0.09	-2.86	0.53	0.89	0.00423706	0.999977	16	8559944	NM_001146336	chr16:8619699-8619994	Island
cg22079120	NA	1.53	0.23	2.86	1.14	2.05	0.00424137	0.999977	1	48232600		chr1:48459812-48460061	Island
cg00059089	FMNL2	0.68	0.09	-2.86	0.53	0.89	0.00425107	0.999977	2	152971534	NM_052905
cg23013034	NA	1.55	0.24	2.86	1.15	2.08	0.00425199	0.999977	1	2453144		chr1:2460760-2462010	S_Shore
cg06702534	INTS8;INTS8	1.44	0.18	2.86	1.12	1.84	0.00425542	0.999977	8	95904720	NM_017864;NM_017864	chr8:95835249-95835932	Island
cg18678121	SEC61A2;SEC61A2;SEC61A2;SEC61A2;SEC61A2	0.66	0.1	-2.86	0.5	0.88	0.00425726	0.999977	10	12210813	NM_001142628;NM_001142627;NR_024576;NR_024577;NM_018144	chr10:12171225-12172038	N_Shore
cg01808130	SLC35B3;SLC35B3;SLC35B3	1.52	0.22	2.86	1.14	2.02	0.00425996	0.999977	6	8380205	NM_001142540;NM_015948;NM_001142541	chr6:8435314-8436141	N_Shore
cg08310216	GNB2	1.46	0.19	2.86	1.13	1.89	0.00426132	0.999977	7	100109153	NM_005273	chr7:100270875-100274003	Island
cg27194152	PTPRN2;PTPRN2;PTPRN2	1.54	0.23	2.86	1.14	2.06	0.00426466	0.999977	7	157675188	NM_002847;NM_130842;NM_130843	chr7:157980786-157981462	S_Shore
cg04739953	GAL	1.37	0.15	2.86	1.1	1.71	0.00426494	0.999977	11	68208434	NM_015973	chr11:68451359-68452846	Island
cg06668724	FLJ35220;FLJ35220;FLJ35220	0.69	0.09	-2.86	0.53	0.89	0.00426766	0.999977	17	76018658	NM_173627;NM_001164637;NM_001164638
cg15628222	TRAM1	0.67	0.09	-2.86	0.51	0.88	0.00426902	0.999977	8	71683543	NM_014294	chr8:71519680-71520857	S_Shore
cg17477990	PDE4DIP;PDE4DIP	0.68	0.09	-2.86	0.52	0.88	0.00427059	0.999977	1	143648674	NM_001002812;NM_014644
cg04026927	CEP55;CEP55	0.68	0.09	-2.86	0.52	0.89	0.0042735	0.999977	10	95264910	NM_001127182;NM_018131
cg17376041	SPTBN1;SPTBN1	1.47	0.2	2.86	1.13	1.92	0.0042737	0.999977	2	54709839	NM_178313;NM_003128	chr2:54856098-54856487	Island
cg17840469	APBA2;APBA2	0.67	0.09	-2.86	0.51	0.88	0.00427849	0.999977	15	27172656	NM_001130414;NM_005503
cg21547371	MUSTN1	0.7	0.09	-2.86	0.55	0.89	0.00428219	0.999977	3	52844561	NM_205853
cg02635625	NA	0.67	0.09	-2.86	0.51	0.88	0.00428728	0.999977	10	69508824		chr10:69834413-69835233	S_Shelf
cg10729325	IRAK2	1.49	0.21	2.86	1.13	1.96	0.0042894	0.999977	3	10181413	NM_001570	chr3:10206449-10207024	N_Shore
cg22089942	NA	0.69	0.09	-2.86	0.53	0.89	0.00429338	0.999977	4	84269307
cg15754405	NIPSNAP3A	1.45	0.19	2.86	1.12	1.87	0.00430227	0.999977	9	106550588	NM_015469	chr9:107509906-107510768	Island
cg25527123	ZNF583;ZNF583;ZNF583	0.66	0.1	-2.86	0.49	0.88	0.00430244	0.999977	19	61611645	NM_152478;NM_001159860;NM_001159861	chr19:56915356-56915856	S_Shelf
cg00722329	PLCH2	0.68	0.09	-2.85	0.52	0.89	0.00430594	0.999977	1	2423086	NM_014638	chr1:2433648-2434065	N_Shore
cg26484333	TMEM184C;TMEM184C	0.68	0.09	-2.85	0.52	0.89	0.00430884	0.999977	4	148758091	NM_018241;NM_018241	chr4:148538449-148538718	Island
cg00375157	ZNF771;ZNF771;ZNF771;ZNF771	0.66	0.1	-2.85	0.5	0.88	0.00431534	0.999977	16	30326375	NM_001142305;NM_016643;NM_001142305;NM_016643	chr16:30418557-30419272	Island
cg21949997	CCDC61	0.66	0.1	-2.85	0.49	0.88	0.00432351	0.999977	19	51209498	NM_001080402	chr19:46518283-46520080	N_Shore
cg17486314	BACH2;BACH2	0.67	0.09	-2.85	0.51	0.88	0.00432589	0.999977	6	90834948	NM_021813;NM_001170794
cg04483336	RPAIN;RPAIN;RPAIN;RPAIN;RPAIN;RPAIN;RPAIN;NUP88;RPAIN;RPAIN;RPAIN	0.69	0.09	-2.85	0.54	0.89	0.0043392	0.999977	17	5264126	NR_027684;NM_001160246;NM_001160243;NR_027679;NM_001160267;NM_001160266;NR_027681;NM_002532	chr17:5322507-5323716	Island
cg19207066	ADARB2	0.68	0.09	-2.85	0.52	0.89	0.00434498	0.999977	10	1241074	NM_018702	chr10:1252141-1252505	N_Shore
cg02046552	EPB49;EPB49;EPB49;EPB49	1.49	0.21	2.85	1.13	1.95	0.00434548	0.999977	8	21970233	NM_001114135;NM_001114136;NM_001114139;NM_001114137	chr8:21914275-21914525	Island
cg24975638	CUX1;CUX1;CUX1	0.67	0.09	-2.85	0.51	0.88	0.00434641	0.999977	7	101402463	NM_181500;NM_181552;NM_001913
cg14082241	CARM1	0.67	0.09	-2.85	0.5	0.88	0.00434758	0.999977	19	10843830	NM_199141	chr19:10981486-10983266	Island
cg18728760	TAF6;TAF6;TAF6;TAF6;CNPY4	0.67	0.09	-2.85	0.51	0.88	0.00435034	0.999977	7	99555512	NM_005641;NM_139123;NM_139315;NM_139122;NM_152755
cg01798341	TBCD	1.45	0.19	2.85	1.12	1.88	0.00435807	0.999977	17	78435551	NM_005993
cg27541882	C1orf187	0.68	0.09	-2.85	0.52	0.89	0.00435965	0.999977	1	11699071	NM_198545	chr1:11779566-11780016	N_Shelf
cg20415811	CCDC142;MRPL53	0.67	0.09	-2.85	0.51	0.88	0.0043617	0.999977	2	74553754	NM_032779;NM_053050	chr2:74699240-74699909	S_Shore
cg05811173	FAM50B	0.63	0.1	-2.85	0.46	0.87	0.00436191	0.999977	6	3795105	NM_012135	chr6:3849271-3851048	Island
cg00645664	ABCA13	0.64	0.1	-2.85	0.48	0.87	0.00436495	0.999977	7	48464338	NM_152701	chr7:48494361-48494753	N_Shore
cg18888671	PRKCZ;PRKCZ	0.68	0.09	-2.85	0.52	0.88	0.00436566	0.999977	1	2020322	NM_002744;NM_001033581
cg04123765	OR2L1P;OR2L13	0.66	0.1	-2.85	0.5	0.88	0.0043682	0.999977	1	246220241	NR_002145;NM_175911
cg02163885	NA	1.53	0.23	2.85	1.14	2.05	0.0043703	0.999977	6	27837325
cg00179787	TBC1D1	0.68	0.09	-2.85	0.52	0.89	0.00437574	0.999977	4	37655698	NM_015173	chr4:37978702-37979595	Island
cg08665685	SMTN;SMTN;SMTN	1.48	0.21	2.85	1.13	1.95	0.00437882	0.999977	22	29830397	NM_006932;NM_134270;NM_134269	chr22:31500396-31501239	Island
cg02993094	NA	1.5	0.21	2.85	1.13	1.97	0.00438154	0.999977	16	85667696
cg21968591	ELOVL6;ELOVL6	1.35	0.14	2.85	1.1	1.67	0.00439183	0.999977	4	111337039	NM_024090;NM_001130721	chr4:111117462-111118390	Island
cg12786452	TEX2	0.67	0.1	-2.85	0.5	0.88	0.0043929	0.999977	17	59663025	NM_018469
cg22018083	NAPSA	0.68	0.09	-2.85	0.53	0.89	0.00439401	0.999977	19	55553601	NM_004851	chr19:50861773-50862083	Island
cg09601923	DNAI2	0.69	0.09	-2.85	0.53	0.89	0.00439931	0.999977	17	69781796	NM_023036	chr17:72270301-72270512	N_Shore
cg15717853	RGS16	0.55	0.12	-2.85	0.36	0.83	0.0044034	0.999977	1	180840219	NM_002928	chr1:182573375-182573760	Island
cg20461188	NA	0.67	0.09	-2.85	0.51	0.88	0.00440815	0.999977	10	102312344		chr10:102321832-102322395	Island
cg15692535	MYL12A;MYL12A	1.51	0.22	2.85	1.14	2	0.00440914	0.999977	18	3237527	NM_006471;NM_006471	chr18:3247293-3248257	Island
cg09661632	NA	1.5	0.21	2.85	1.14	1.99	0.0044174	0.999977	17	56880448		chr17:59528979-59530266	N_Shelf
cg19723091	HDAC4	0.67	0.09	-2.85	0.51	0.88	0.00441825	0.999977	2	239681665	NM_006037
cg14915316	PFKP	0.68	0.09	-2.85	0.52	0.89	0.00442449	0.999977	10	3139852	NM_002627	chr10:3148406-3148625	S_Shore
cg08819023	AIPL1;AIPL1;AIPL1	1.52	0.22	2.85	1.14	2.02	0.00442663	0.999977	17	6269815	NM_001033054;NM_014336;NM_001033055
cg22940789	DCLK1	0.6	0.11	-2.85	0.43	0.85	0.00443076	0.999977	13	35602709	NM_004734	chr13:36705040-36705707	N_Shore
cg25404597	MYO5A;MYO5A	0.67	0.09	-2.85	0.51	0.88	0.00443163	0.999977	15	50417859	NM_000259;NM_001142495
cg01698714	NA	1.48	0.2	2.85	1.13	1.94	0.00443205	0.999977	6	6623970
cg22832103	ETV4;ETV4	0.71	0.09	-2.85	0.56	0.9	0.00443586	0.999977	17	38960915	NM_001079675;NM_001986
cg10807003	ZNF366	1.48	0.21	2.85	1.13	1.94	0.00443601	0.999977	5	71794763	NM_152625	chr5:71756206-71756757	S_Shelf
cg21323106	PTPRN2;PTPRN2;PTPRN2	0.69	0.09	-2.84	0.53	0.89	0.00444628	0.999977	7	157040998	NM_002847;NM_130842;NM_130843	chr7:157346613-157347069	S_Shore
cg02787087	IRX6	0.67	0.09	-2.84	0.51	0.88	0.00445308	0.999977	16	53919048	NM_024335	chr16:55362737-55363287	N_Shore
cg15402992	NCOA5	0.69	0.09	-2.84	0.54	0.89	0.00445357	0.999977	20	44147920	NM_020967	chr20:44717760-44718813	N_Shelf
cg07061692	SLC27A5	1.51	0.22	2.84	1.14	2	0.00446724	0.999977	19	63702623	NM_012254	chr19:59010484-59011011	Island
cg14776050	ARRB1;ARRB1	0.67	0.09	-2.84	0.51	0.88	0.00446965	0.999977	11	74656081	NM_020251;NM_004041
cg15571277	FLJ16779;NKAIN4	0.66	0.1	-2.84	0.49	0.88	0.00446979	0.999977	20	61355694	NR_024389;NM_152864	chr20:61884644-61886387	Island
cg16473774	TNPO1;TNPO1	0.68	0.09	-2.84	0.52	0.89	0.00447128	0.999977	5	72180000	NM_002270;NM_153188	chr5:72143909-72144822	Island
cg11170956	EXT1	1.48	0.21	2.84	1.13	1.95	0.00447589	0.999977	8	119107506	NM_000127
cg20539307	CTSB;CTSB;CTSB;CTSB;CTSB	0.69	0.09	-2.84	0.54	0.89	0.00448219	0.999977	8	11752693	NM_147780;NM_147782;NM_147781;NM_001908;NM_147783
cg19515446	HIST1H1T;HIST1H1T	0.64	0.1	-2.84	0.47	0.87	0.0044829	0.999977	6	26216314	NM_005323;NM_005323	chr6:26104184-26104502	S_Shelf
cg13083057	NA	1.5	0.21	2.84	1.13	1.98	0.00448566	0.999977	12	118147949
cg00118103	IGFBP3;IGFBP3	1.49	0.21	2.84	1.13	1.96	0.00449009	0.999977	7	45923988	NM_000598;NM_001013398	chr7:45960137-45961347	N_Shelf
cg02276807	NA	0.66	0.1	-2.84	0.49	0.88	0.00449035	0.999977	12	131532750		chr12:133022649-133022863	Island
cg10961055	ARL3;SFXN2	0.69	0.09	-2.84	0.54	0.89	0.00449935	0.999977	10	104463644	NM_004311;NM_178858	chr10:104473399-104474711	Island
cg16855352	NA	0.69	0.09	-2.84	0.54	0.89	0.00450245	0.999977	6	706284
cg26137286	SLC22A18;SLC22A18;SLC22A18AS	0.66	0.1	-2.84	0.5	0.88	0.0045062	0.999977	11	2882210	NM_183233;NM_002555;NM_007105	chr11:2923301-2923817	S_Shore
cg10902693	NA	1.5	0.22	2.84	1.13	1.99	0.0045239	0.999977	2	865509
cg01287505	SEPT4;SEPT4;SEPT4	1.52	0.22	2.84	1.14	2.03	0.00452557	0.999977	17	53962189	NM_080415;NM_080416;NM_004574	chr17:56609025-56609583	N_Shore
cg03066788	PNOC	0.61	0.11	-2.84	0.43	0.86	0.00453089	0.999977	8	28231204	NM_006228
cg24613906	NA	0.66	0.1	-2.84	0.49	0.88	0.00454563	0.999977	8	27508670		chr8:27449751-27450063	S_Shelf
cg01456440	SAP18	1.48	0.2	2.84	1.13	1.93	0.00455075	0.999977	13	20612647	NM_005870	chr13:21714289-21715115	Island
cg01401460	TLL2	1.41	0.17	2.84	1.11	1.78	0.00455309	0.999977	10	98264254	NM_012465	chr10:98272207-98273939	S_Shore
cg12221970	ITPKB	0.65	0.1	-2.84	0.48	0.87	0.00455536	0.999977	1	224951455	NM_002221
cg22446331	GATA6	0.58	0.11	-2.84	0.4	0.84	0.00456834	0.999977	18	18004863	NM_005257	chr18:19744936-19752363	Island
cg07972458	NA	0.71	0.09	-2.84	0.56	0.9	0.00456876	0.999977	1	202801623
cg03070533	HMGXB4;HMGXB4	1.51	0.22	2.84	1.14	2.02	0.00457309	0.999977	22	33983394	NR_027780;NM_001003681	chr22:35653361-35654028	Island
cg02524003	LRRCC1;LRRCC1	0.67	0.1	-2.84	0.5	0.88	0.00457357	0.999977	8	86210135	NM_001077501;NM_033402	chr8:86019305-86019864	S_Shelf
cg18464559	ITGB3BP;EFCAB7;EFCAB7	0.68	0.09	-2.84	0.52	0.89	0.00457731	0.999977	1	63761866	NM_014288;NM_032437;NM_032437
cg06811300	ATXN1;ATXN1	1.57	0.25	2.84	1.15	2.15	0.00457984	0.999977	6	16612453	NM_001128164;NM_000332
cg26472301	ID1;ID1	1.49	0.21	2.83	1.13	1.97	0.00458258	0.999977	20	29656653	NM_002165;NM_181353	chr20:30192854-30194025	Island
cg19268388	EHMT2;EHMT2	0.66	0.1	-2.83	0.5	0.88	0.00458404	0.999977	6	31964908	NM_006709;NM_025256	chr6:31856896-31857104	Island
cg18789069	RPRD2	0.68	0.09	-2.83	0.52	0.89	0.00458737	0.999977	1	148712391	NM_015203
cg27392559	MYO18A;MYO18A	0.66	0.1	-2.83	0.49	0.88	0.00459006	0.999977	17	24434885	NM_078471;NM_203318	chr17:27406753-27408059	S_Shelf
cg22792461	NA	0.67	0.09	-2.83	0.51	0.88	0.00459022	0.999977	10	97840312		chr10:97849568-97850095	S_Shore
cg23822407	ZHX2	0.68	0.09	-2.83	0.52	0.89	0.00459857	0.999977	8	124051116	NM_014943
cg22812457	PEX5;PEX5;PEX5;PEX5;PEX5	0.67	0.09	-2.83	0.51	0.88	0.00460149	0.999977	12	7232896	NM_001131023;NM_001131026;NM_000319;NM_001131024;NM_001131025	chr12:7342074-7342417	N_Shore
cg02513202	NA	0.66	0.1	-2.83	0.5	0.88	0.00460227	0.999977	2	150678322
cg04678963	NDUFA12	0.65	0.1	-2.83	0.48	0.87	0.00460952	0.999977	12	93890327	NM_018838
cg24882829	NUDT6;NUDT6	0.67	0.1	-2.83	0.5	0.88	0.00461044	0.999977	4	124059167	NM_198041;NM_007083	chr4:123843362-123843795	N_Shelf
cg17509681	NA	1.48	0.2	2.83	1.13	1.94	0.00461052	0.999977	8	38049753
cg15502231	BCAP29;BCAP29;BCAP29	0.64	0.1	-2.83	0.46	0.87	0.00461395	0.999977	7	107023143	NM_018844;NM_001008405;NR_027830
cg19684373	NA	0.68	0.09	-2.83	0.52	0.89	0.00461818	0.999977	7	22872489
cg23549179	RPH3A;RPH3A	0.72	0.08	-2.83	0.58	0.9	0.00463314	0.999977	12	111712928	NM_014954;NM_001143854
cg17409288	LAP3	0.68	0.09	-2.83	0.52	0.89	0.0046341	0.999977	4	17209247	NM_015907
cg14896948	COBL	1.48	0.2	2.83	1.13	1.93	0.00463925	0.999977	7	51064379	NM_015198
cg09192711	PSTPIP1	0.71	0.09	-2.83	0.56	0.9	0.00464172	0.999977	15	75107439	NM_003978	chr15:77320150-77320456	Island
cg07556915	B4GALNT4	0.64	0.1	-2.83	0.47	0.87	0.00464738	0.999977	11	358683	NM_178537
cg27299846	MAST3	0.67	0.09	-2.83	0.51	0.88	0.00465012	0.999977	19	18096489	NM_015016	chr19:18234710-18234912	S_Shore
cg05603985	SKI	0.69	0.09	-2.83	0.54	0.89	0.00466251	0.999977	1	2150909	NM_003036	chr1:2158212-2161173	Island
cg14268200	DHRS7B	0.68	0.09	-2.83	0.52	0.89	0.00467059	0.999977	17	21035371	NM_015510
cg25294785	IRAK4;PUS7L;IRAK4;IRAK4;PUS7L;IRAK4;IRAK4;PUS7L;IRAK4;IRAK4;IRAK4	0.66	0.1	-2.83	0.5	0.88	0.00467352	0.999977	12	42439074	NM_016123;NM_001098614;NM_001145257;NM_001114182;NM_031292;NM_001145256;NM_016123;NM_001098	chr12:44152506-44152922	Island
cg14455925	NA	0.68	0.09	-2.83	0.52	0.89	0.00468044	0.999977	2	30102744
cg25036710	NA	0.69	0.09	-2.83	0.54	0.89	0.00469095	0.999977	1	147494794		chr1:149230771-149231197	N_Shelf
cg24525304	NUP155;NUP155	0.68	0.09	-2.83	0.51	0.89	0.00469368	0.999977	5	37406831	NM_153485;NM_004298	chr5:37370946-37371252	Island
cg10424330	ZNF821;ATXN1L	1.49	0.21	2.83	1.13	1.96	0.0046941	0.999977	16	70451810	NM_017530;NR_024612	chr16:71894107-71894394	Island
cg06136617	ADCY9	0.66	0.1	-2.83	0.49	0.88	0.0046978	0.999977	16	3967503	NM_001116	chr16:4027422-4027709	Island
cg03775500	NA	0.68	0.09	-2.83	0.52	0.89	0.00469974	0.999977	4	139549739
cg09654261	NA	0.7	0.09	-2.83	0.54	0.89	0.00470422	0.999977	11	26928571
cg02408187	ANKRD13A	0.68	0.09	-2.83	0.52	0.89	0.00470581	0.999977	12	108921286	NM_033121	chr12:110437137-110437651	N_Shore
cg27191834	ZNF764	0.67	0.09	-2.83	0.51	0.89	0.0047106	0.999977	16	30474446	NM_033410	chr16:30566442-30567278	Island
cg25844612	BEND7;BEND7	0.69	0.09	-2.83	0.53	0.89	0.00471936	0.999977	10	13550342	NM_152751;NM_001100912	chr10:13513907-13514169	N_Shelf
cg08594148	CSNK1E;CSNK1E	1.47	0.2	2.83	1.13	1.92	0.00472241	0.999977	22	37042631	NM_001894;NM_152221	chr22:38712684-38713333	Island
cg13617248	DSCR3	0.67	0.09	-2.83	0.51	0.89	0.00472338	0.999977	21	37562349	NM_006052	chr21:38639235-38640491	Island
cg27139419	IGF1R	0.66	0.1	-2.82	0.49	0.88	0.00472897	0.999977	15	97029927	NM_000875
cg08280392	COL4A3;COL4A4;COL4A3;COL4A3;COL4A3	0.63	0.1	-2.82	0.45	0.87	0.00473692	0.999977	2	227736845	NM_031366;NM_000092;NM_031365;NM_000091;NM_031362	chr2:228028679-228029733	N_Shore
cg15086199	KIFC1	0.67	0.09	-2.82	0.51	0.89	0.00474471	0.999977	6	33470977	NM_002263	chr6:33359097-33359975	S_Shelf
cg01159380	CCDC71	0.71	0.09	-2.82	0.56	0.9	0.00474906	0.999977	3	49176583	NM_022903	chr3:49203285-49203820	N_Shore
cg11868940	ABR;ABR;ABR	1.54	0.23	2.82	1.14	2.07	0.00474943	0.999977	17	870478	NM_021962;NM_001092;NM_001159746	chr17:926234-926439	N_Shelf
cg05894124	FGF5;FGF5	0.66	0.1	-2.82	0.5	0.88	0.00475084	0.999977	4	81405819	NM_004464;NM_033143	chr4:81187494-81187913	N_Shore
cg01063813	STAT6;STAT6	1.46	0.2	2.82	1.12	1.9	0.00475153	0.999977	12	55791215	NM_003153;NM_003153
cg09173265	SBF1	0.68	0.09	-2.82	0.53	0.89	0.00475576	0.999977	22	49253518	NM_002972	chr22:50903049-50903352	S_Shelf
cg24759821	PAH	0.62	0.1	-2.82	0.45	0.87	0.00475819	0.999977	12	101835592	NM_000277	chr12:103311040-103311253	S_Shore
cg08279665	ATP1A4;ATP1A4	1.57	0.25	2.82	1.15	2.14	0.00475984	0.999977	1	158412776	NM_001001734;NM_144699
cg10629916	NA	0.69	0.09	-2.82	0.53	0.89	0.00476154	0.999977	10	30335750
cg14216940	IKZF1	0.66	0.1	-2.82	0.49	0.88	0.00476291	0.999977	7	50313677	NM_006060	chr7:50342895-50343456	Island
cg27261538	NA	0.69	0.09	-2.82	0.53	0.89	0.00476319	0.999977	8	30004484		chr8:29884771-29885310	Island
cg17717878	C1orf201	0.65	0.1	-2.82	0.48	0.88	0.00476399	0.999977	1	24556967	NM_178122
cg25830605	PHIP	0.69	0.09	-2.82	0.53	0.89	0.00476708	0.999977	6	79815373	NM_017934
cg09741902	NA	0.67	0.1	-2.82	0.5	0.88	0.00477207	0.999977	6	94403746
cg19386169	PGAM5;PGAM5	0.64	0.1	-2.82	0.47	0.87	0.00477222	0.999977	12	131806550	NM_001170544;NM_001170543	chr12:133296223-133296495	Island
cg22704696	PHOSPHO1;PHOSPHO1	1.46	0.19	2.82	1.12	1.89	0.00477352	0.999977	17	44657475	NM_178500;NM_001143804	chr17:47301545-47302477	Island
cg04922154	EVX1	0.63	0.1	-2.82	0.46	0.87	0.00478337	0.999977	7	27250873	NM_001989	chr7:27284639-27286237	N_Shore
cg02359160	C1orf228	0.63	0.1	-2.82	0.46	0.87	0.00478824	0.999977	1	44962462	NM_001145636	chr1:45189705-45190558	Island
cg00641933	NA	0.7	0.09	-2.82	0.55	0.9	0.00479944	0.999977	8	687169		chr8:694469-694697	S_Shelf
cg00142642	NA	0.62	0.1	-2.82	0.45	0.87	0.0048043	0.999977	10	13240443		chr10:13203436-13203790	N_Shelf
cg25721291	NA	0.64	0.1	-2.82	0.47	0.87	0.00480621	0.999977	11	128739413		chr11:129234116-129234346	Island
cg26104475	LCP2	0.69	0.09	-2.82	0.53	0.89	0.00481439	0.999977	5	169625754	NM_005565
cg16751203	CYP27C1	1.5	0.22	2.82	1.13	1.99	0.00481561	0.999977	2	127667273	NM_001001665
cg09840968	MEIS2	0.68	0.09	-2.82	0.52	0.89	0.00481906	0.999977	15	35182132	NM_002399	chr15:37393666-37394248	S_Shore
cg22242207	TMEM163	0.68	0.09	-2.82	0.52	0.89	0.00482067	0.999977	2	135193895	NM_030923	chr2:135475698-135476993	S_Shore
cg03555685	NA	1.51	0.22	2.82	1.13	2.01	0.00482672	0.999977	6	44749227
cg21459460	WRB;WRB	0.69	0.09	-2.82	0.54	0.89	0.00483475	0.999977	21	39680216	NM_004627;NM_001146218	chr21:40757602-40757900	S_Shore
cg14466709	NOL8;NOL8;CENPP;NOL8	1.51	0.22	2.82	1.13	2.02	0.00483706	0.999977	9	94127411	NR_024020;NM_017948;NM_001012267;NM_017948	chr9:95087949-95088606	N_Shore
cg20091187	GPC6	1.43	0.18	2.82	1.12	1.84	0.00483821	0.999977	13	92777372	NM_005708
cg27038367	SLC38A10;SLC38A10	0.67	0.1	-2.82	0.5	0.88	0.00483933	0.999977	17	76868380	NM_001037984;NM_138570	chr17:79254407-79254608	N_Shore
cg04560630	EPS8L2	0.61	0.11	-2.82	0.43	0.86	0.00484054	0.999977	11	710683	NM_022772	chr11:720561-721369	Island
cg07950798	NA	1.44	0.18	2.82	1.12	1.85	0.0048645	0.999977	14	103841270
cg05999191	POP1;POP1;POP1;HRSP12	0.68	0.09	-2.81	0.52	0.89	0.00488206	0.999977	8	99198659	NM_001145860;NM_015029;NM_001145861;NM_005836	chr8:99129434-99129855	Island
cg26422018	DUSP4	1.5	0.22	2.81	1.13	1.99	0.00488457	0.999977	8	29264161	NM_001394	chr8:29205664-29209847	Island
cg25203561	RELB;SFRS16	0.69	0.09	-2.81	0.54	0.89	0.00489846	0.999977	19	50233032	NM_006509;NM_007056	chr19:45542202-45542711	N_Shore
cg20591695	FLJ32065	1.54	0.24	2.81	1.14	2.08	0.00489872	0.999977	17	60395974	NR_026903	chr17:62961941-62962305	S_Shelf
cg26678262	MYO7B	1.49	0.21	2.81	1.13	1.97	0.00490139	0.999977	2	128014556	NM_001080527
cg14374980	NA	0.68	0.09	-2.81	0.51	0.89	0.00490186	0.999977	8	29453080
cg03264934	CCDC148;CCDC148;PKP4;PKP4	0.62	0.11	-2.81	0.44	0.86	0.00490251	0.999977	2	159022989	NM_138803;NM_001171637;NM_003628;NM_001005476	chr2:159313652-159314813	Island
cg26081762	TRRAP	0.68	0.09	-2.81	0.52	0.89	0.00490398	0.999977	7	98413881	NM_003496	chr7:98579439-98579640	N_Shelf
cg10711528	TPRG1	0.65	0.1	-2.81	0.48	0.88	0.00490519	0.999977	3	190505355	NM_198485
cg22370920	NA	0.7	0.09	-2.81	0.54	0.9	0.00490536	0.999977	12	116046883
cg08900043	HOXC10	0.67	0.1	-2.81	0.5	0.88	0.00490654	0.999977	12	52665163	NM_017409	chr12:54378696-54380102	Island
cg08985785	KCNK5	0.69	0.09	-2.81	0.53	0.89	0.00490663	0.999977	6	39304318	NM_003740	chr6:39196817-39197517	N_Shore
cg24853589	SNAP25;SNAP25	0.68	0.09	-2.81	0.52	0.89	0.00490914	0.999977	20	10207667	NM_003081;NM_130811
cg02574022	NA	1.69	0.31	2.81	1.17	2.43	0.00491175	0.999977	11	45675184
cg08728285	DPYSL5	1.59	0.26	2.81	1.15	2.21	0.00491209	0.999977	2	27002637	NM_020134
cg24838839	NA	0.66	0.1	-2.81	0.5	0.88	0.00491431	0.999977	5	61067326
cg00742963	PEBP4	0.68	0.09	-2.81	0.52	0.89	0.00491974	0.999977	8	22777520	NM_144962	chr8:22722313-22723552	N_Shore
cg12063412	NA	0.69	0.09	-2.81	0.53	0.89	0.00492608	0.999977	19	18389152		chr19:18527651-18531118	Island
cg06188268	VPS13D;VPS13D	0.67	0.1	-2.81	0.5	0.88	0.00492862	0.999977	1	12446093	NM_015378;NM_018156
cg18219212	FLJ37453	1.55	0.24	2.81	1.14	2.09	0.00493272	0.999977	1	16035240	NR_024279	chr1:16161260-16162880	Island
cg04371288	MAP6;MAP6	1.43	0.18	2.81	1.11	1.83	0.00493434	0.999977	11	75056148	NM_033063;NM_207577	chr11:75378416-75379882	Island
cg07846737	KDM4B	1.46	0.2	2.81	1.12	1.9	0.0049358	0.999977	19	5019701	NM_015015	chr19:5065639-5065919	S_Shelf
cg21242079	ADAMTS7	0.68	0.09	-2.81	0.52	0.89	0.00494056	0.999977	15	76888118	NM_014272	chr15:79102715-79104628	N_Shore
cg22536211	ZNF287	0.65	0.1	-2.81	0.49	0.88	0.00494392	0.999977	17	16410274	NM_020653	chr17:16472074-16472800	N_Shelf
cg19216198	NA	1.48	0.2	2.81	1.13	1.94	0.00495201	0.999977	6	150011841		chr6:149969499-149969972	S_Shore
cg05296856	ACAD11	1.57	0.25	2.81	1.15	2.16	0.00495594	0.999977	3	133760097	NM_032169
cg19851481	NA	0.65	0.1	-2.81	0.49	0.88	0.00496002	0.999977	5	3399821
cg14862385	PDE4D;PDE4D;PDE4D	0.68	0.09	-2.81	0.51	0.89	0.00497396	0.999977	5	58357381	NM_001165899;NM_001104631;NM_006203
cg00925802	CASZ1;CASZ1	0.7	0.09	-2.81	0.54	0.9	0.00497555	0.999977	1	10655145	NM_017766;NM_001079843
cg01230639	RBPMS2	1.56	0.25	2.81	1.14	2.12	0.00497847	0.999977	15	62819252	NM_194272
cg10420756	NA	0.7	0.09	-2.81	0.54	0.9	0.00498167	0.999977	8	61952388
cg22475358	NA	0.68	0.09	-2.81	0.52	0.89	0.00498196	0.999977	15	21007040		chr15:23454143-23455600	Island
cg03284642	SLC7A1	1.44	0.19	2.81	1.12	1.85	0.00498382	0.999977	13	29044493	NM_003045
cg24490227	NA	0.67	0.09	-2.81	0.51	0.89	0.00498454	0.999977	11	133433502
cg15886008	KIAA1191;KIAA1191;KIAA1191	0.66	0.1	-2.81	0.5	0.88	0.00499404	0.999977	5	175717298	NM_001079685;NM_020444;NM_001079684	chr5:175788321-175788998	N_Shelf
cg15168577	NA	1.51	0.22	2.81	1.13	2.01	0.00500049	0.999977	5	139119064		chr5:139138875-139139242	Island
cg18259915	LSM14B	0.63	0.1	-2.81	0.45	0.87	0.00500703	0.999977	20	60131836	NM_144703	chr20:60696561-60698342	S_Shore
cg01518113	ASB18	0.66	0.1	-2.81	0.5	0.88	0.00500884	0.999977	2	236784808	NM_212556	chr2:237119978-237120257	Island
cg01981268	RPH3AL	0.69	0.09	-2.81	0.54	0.9	0.00501655	0.999977	17	95767	NM_006987	chr17:99719-100301	N_Shelf
cg24441627	BRI3BP	0.68	0.09	-2.81	0.51	0.89	0.00501728	0.999977	12	124044821	NM_080626	chr12:125478162-125478849	S_Shore
cg17463564	DIP2C	0.66	0.1	-2.81	0.5	0.88	0.00501981	0.999977	10	374587	NM_014974	chr10:387294-387544	N_Shelf
cg05918355	NA	0.66	0.1	-2.81	0.49	0.88	0.00502263	0.999977	5	54551397		chr5:54516267-54516919	N_Shore
cg15045771	C6orf136;C6orf136;C6orf136	1.48	0.2	2.81	1.12	1.94	0.0050252	0.999977	6	30724745	NM_001161376;NM_145029;NM_001109938	chr6:30614721-30615643	S_Shore
cg23731836	KIF13B	1.48	0.21	2.81	1.13	1.95	0.0050269	0.999977	8	29176698	NM_015254	chr8:29119957-29120787	Island
cg14350088	ATG16L1;ATG16L1	1.41	0.17	2.81	1.11	1.8	0.00502735	0.999977	2	233824888	NM_017974;NM_030803	chr2:234160100-234160735	Island
cg01086404	SLC37A2;SLC37A2	1.46	0.2	2.81	1.12	1.91	0.00502808	0.999977	11	124438116	NM_198277;NM_001145290	chr11:124932730-124933657	Island
cg17615061	BAT3;BAT3;BAT3;BAT3;BAT3;BAT3;BAT3	0.69	0.09	-2.8	0.53	0.89	0.00503998	0.999977	6	31728187	NM_080702;NM_001098534;NM_004639;NM_080703;NM_080702;NM_080703;NM_004639	chr6:31619856-31620525	Island
cg00844589	SCYL2;DEPDC4	1.46	0.2	2.8	1.12	1.91	0.00504219	0.999977	12	99185453	NM_017988;NM_152317	chr12:100660748-100661646	Island
cg16666745	GALNT10	0.66	0.1	-2.8	0.49	0.88	0.0050422	0.999977	5	153733238	NM_198321
cg16631199	CPN1	0.66	0.1	-2.8	0.5	0.88	0.00504424	0.999977	10	101831243	NM_001308
cg11039583	NA	1.45	0.19	2.8	1.12	1.88	0.0050493	0.999977	2	63694704
cg21127079	C11orf53	0.71	0.09	-2.8	0.56	0.9	0.00505053	0.999977	11	110660036	NM_198498
cg15525503	DFFB;KIAA0562	1.55	0.24	2.8	1.14	2.11	0.00505747	0.999977	1	3763026	NM_004402;NM_014704	chr1:3773187-3774465	N_Shore
cg07928105	HIP1	1.49	0.21	2.8	1.13	1.96	0.00506024	0.999977	7	75206350	NM_005338	chr7:75368062-75369078	Island
cg11992015	NA	0.7	0.09	-2.8	0.55	0.9	0.00506282	0.999977	2	110233963		chr2:110872945-110873587	S_Shelf
cg19129668	NA	1.47	0.2	2.8	1.12	1.93	0.00506321	0.999977	3	151548421
cg15868367	BRSK2	1.47	0.2	2.8	1.12	1.92	0.00506571	0.999977	11	1428001	NM_003957	chr11:1471339-1471595	Island
cg01440333	CHI3L2;CHI3L2	0.7	0.09	-2.8	0.54	0.9	0.00506849	0.999977	1	111571634	NM_001025197;NM_004000
cg14540739	KIAA1958	0.68	0.09	-2.8	0.52	0.89	0.00507271	0.999977	9	114287977	NM_133465	chr9:115248728-115249744	N_Shore
cg01729739	SRRM2	0.65	0.1	-2.8	0.48	0.88	0.00507452	0.999977	16	2750176	NM_016333	chr16:2812266-2812574	N_Shelf
cg03333582	E2F2	1.47	0.2	2.8	1.12	1.93	0.00507464	0.999977	1	23730526	NM_004091	chr1:23857033-23858089	Island
cg20962500	NA	0.67	0.1	-2.8	0.51	0.89	0.00507813	0.999977	1	147441595
cg09828575	NA	0.67	0.1	-2.8	0.51	0.89	0.00508756	0.999977	12	131229628		chr12:132663322-132663748	Island
cg26644779	ZFYVE28	0.66	0.1	-2.8	0.49	0.88	0.0050953	0.999977	4	2250722	NM_020972	chr4:2277519-2277909	S_Shelf
cg18309751	TAF4	0.67	0.1	-2.8	0.51	0.89	0.00509735	0.999977	20	60067540	NM_003185	chr20:60630222-60630425	S_Shelf
cg11724511	BRSK2	0.69	0.09	-2.8	0.53	0.89	0.00509875	0.999977	11	1412044	NM_003957
cg20472643	SYT10	0.64	0.1	-2.8	0.47	0.88	0.00510271	0.999977	12	33483166	NM_198992	chr12:33591763-33593050	Island
cg09085653	GTPBP4	0.65	0.1	-2.8	0.48	0.88	0.00510536	0.999977	10	1032113	NM_012341
cg16990505	SDCCAG1	1.48	0.21	2.8	1.13	1.95	0.00510906	0.999977	14	49389430	NM_004713	chr14:50319426-50319632	S_Shore
cg18431489	TNXB	0.73	0.08	-2.8	0.58	0.91	0.00511055	0.999977	6	32156427	NM_019105	chr6:32046815-32047094	S_Shore
cg25023994	BANK1;BANK1;BANK1;BANK1	1.52	0.23	2.8	1.13	2.04	0.00511244	0.999977	4	102930796	NM_001127507;NM_017935;NM_001127507;NM_017935	chr4:102711829-102712199	N_Shore
cg02959112	NBL1;NBL1	1.51	0.22	2.8	1.13	2.01	0.00511382	0.999977	1	19851375	NM_182744;NM_005380
cg12278631	FAF1	0.73	0.08	-2.8	0.59	0.91	0.00511405	0.999977	1	51084707	NM_007051
cg24143129	EPHA8	0.69	0.09	-2.8	0.53	0.89	0.00511893	0.999977	1	22793707	NM_020526	chr1:22919773-22920207	S_Shore
cg04118321	VPS4A	0.65	0.1	-2.8	0.48	0.88	0.00512036	0.999977	16	67912926	NM_013245	chr16:69354862-69355186	S_Shore
cg17757980	SYT15;SYT15	0.67	0.1	-2.8	0.5	0.89	0.00512066	0.999977	10	46391501	NM_181519;NM_031912	chr10:46969991-46971557	Island
cg17234513	NA	0.69	0.09	-2.8	0.53	0.89	0.00514202	0.999977	15	24638647		chr15:27083992-27084222	S_Shelf
cg26811352	NA	1.5	0.22	2.8	1.13	1.98	0.00514969	0.999977	10	98946168		chr10:98955994-98956285	Island
cg08205736	SMURF1;SMURF1	0.68	0.09	-2.8	0.51	0.89	0.00514987	0.999977	7	98468628	NM_020429;NM_181349	chr7:98633091-98633304	N_Shelf
cg01011154	NA	0.65	0.1	-2.8	0.49	0.88	0.0051506	0.999977	16	29078609		chr16:29169898-29170414	S_Shore
cg20074307	SAMD4A;SAMD4A	0.71	0.09	-2.8	0.56	0.9	0.00515314	0.999977	14	54162241	NM_001161576;NM_015589
cg27298072	KCNAB2;KCNAB2	0.71	0.09	-2.8	0.56	0.9	0.00516075	0.999977	1	6028531	NM_003636;NM_172130
cg12089204	TOLLIP	0.68	0.09	-2.8	0.51	0.89	0.00516385	0.999977	11	1275181	NM_019009	chr11:1315467-1317115	S_Shore
cg23156029	MUC6	1.5	0.22	2.8	1.13	2	0.00516923	0.999977	11	1014148	NM_005961	chr11:1024003-1024492	Island
cg12876349	ZMYM2;ZMYM2	0.7	0.09	-2.8	0.55	0.9	0.00517037	0.999977	13	19430681	NM_197968;NM_003453	chr13:20531548-20533630	Island
cg19434936	CCDC107;RMRP	0.69	0.09	-2.8	0.53	0.89	0.00518323	0.999977	9	35648452	NM_174923;NR_003051	chr9:35657752-35658777	Island
cg23196549	CCDC109B	0.67	0.1	-2.8	0.5	0.89	0.00518612	0.999977	4	110700149	NM_017918	chr4:110480827-110482060	N_Shore
cg14668761	PODNL1;DCAF15;PODNL1	1.53	0.23	2.79	1.14	2.06	0.00519012	0.999977	19	13924140	NM_001146254;NM_138353;NM_001146255	chr19:14062785-14063430	Island
cg01678790	DYNC1H1	0.68	0.09	-2.79	0.52	0.89	0.00519013	0.999977	14	101554620	NM_001376	chr14:102482211-102482413	S_Shelf
cg08609037	MAPK8IP3;MAPK8IP3	0.66	0.1	-2.79	0.49	0.88	0.00519246	0.999977	16	1729701	NM_001040439;NM_015133	chr16:1790363-1790708	N_Shore
cg19832184	MYH7B;MIR499	0.71	0.09	-2.79	0.56	0.9	0.00520472	0.999977	20	33041730	NM_020884;NR_030223
cg21606923	SNX10	1.49	0.21	2.79	1.13	1.97	0.00520679	0.999977	7	26297971	NM_013322	chr7:26331463-26331944	N_Shore
cg14148106	NEAT1	1.51	0.22	2.79	1.13	2.02	0.00521129	0.999977	11	64946472	NR_028272	chr11:65189463-65190295	Island
cg05727199	EXPH5;EXPH5;EXPH5;EXPH5	1.48	0.21	2.79	1.12	1.96	0.00521445	0.999977	11	107914117	NM_001144763;NM_001144765;NM_001144765;NM_015065
cg18582342	ELAVL3;ELAVL3	0.7	0.09	-2.79	0.55	0.9	0.00521565	0.999977	19	11452989	NM_001420;NM_032281	chr19:11590295-11593643	Island
cg13200288	NA	0.72	0.08	-2.79	0.57	0.91	0.00521655	0.999977	6	170286207
cg07314148	MKI67;MKI67	1.44	0.19	2.79	1.12	1.87	0.00522988	0.999977	10	129814912	NM_002417;NM_001145966	chr10:129923813-129924962	Island
cg09404193	PRKAR1B;PRKAR1B;PRKAR1B;PRKAR1B;PRKAR1B;PRKAR1B	0.68	0.09	-2.79	0.51	0.89	0.00523114	0.999977	7	633711	NM_001164759;NM_001164762;NM_001164758;NM_001164760;NM_001164761;NM_002735
cg16174102	NA	0.67	0.1	-2.79	0.5	0.89	0.00523551	0.999977	8	904572		chr8:914817-915894	N_Shore
cg13105244	NA	1.44	0.19	2.79	1.11	1.85	0.0052363	0.999977	6	116875133
cg24580526	CDK2AP1	0.68	0.09	-2.79	0.52	0.89	0.00523707	0.999977	12	122322692	NM_004642	chr12:123755246-123756408	S_Shore
cg16451431	NXPH4	1.51	0.22	2.79	1.13	2.02	0.00524059	0.999977	12	55903223	NM_007224	chr12:57618769-57619402	N_Shore
cg26544201	NA	0.7	0.09	-2.79	0.54	0.9	0.00524206	0.999977	6	28914546		chr6:28806691-28806932	N_Shore
cg14136214	DAB2IP	0.65	0.1	-2.79	0.48	0.88	0.00524226	0.999977	9	123585722	NM_032552
cg08641118	RHCG	0.66	0.1	-2.79	0.49	0.88	0.00524594	0.999977	15	87831050	NM_016321	chr15:90029931-90030328	Island
cg14348967	NA	0.71	0.09	-2.79	0.55	0.9	0.00524781	0.999977	4	9769158
cg21468511	ZSCAN22;ZSCAN22	0.72	0.09	-2.79	0.57	0.91	0.00525359	0.999977	19	63530254	NM_181846;NM_181846	chr19:58838198-58838639	Island
cg25921358	SPG20;SPG20;SPG20;SPG20	0.67	0.1	-2.79	0.5	0.89	0.00525716	0.999977	13	35819174	NM_015087;NM_001142295;NM_001142296;NM_001142294	chr13:36919737-36921004	S_Shore
cg00337090	NA	1.52	0.23	2.79	1.13	2.03	0.00526228	0.999977	8	23488982		chr8:23429038-23429265	S_Shelf
cg06822669	NA	0.7	0.09	-2.79	0.55	0.9	0.00526798	0.999977	6	72352012		chr6:72294372-72294988	S_Shore
cg04937416	PTPRN2;PTPRN2;PTPRN2	1.43	0.18	2.79	1.11	1.85	0.0052713	0.999977	7	157172033	NM_002847;NM_130842;NM_130843	chr7:157476886-157486719	Island
cg07997877	NA	0.7	0.09	-2.79	0.55	0.9	0.00527202	0.999977	17	1757603		chr17:1811473-1812097	N_Shore
cg02801405	NA	1.6	0.27	2.79	1.15	2.22	0.00528171	0.999977	11	45684573
cg13591848	SFXN3;PDZD7	0.68	0.09	-2.79	0.52	0.89	0.00528276	0.999977	10	102779884	NM_030971;NM_024895	chr10:102789777-102789994	Island
cg11299168	CLDND1;CLDND1;CLDND1;CLDND1;CLDND1;CLDND1	1.47	0.2	2.79	1.12	1.93	0.00528534	0.999977	3	99724617	NM_001040183;NM_019895;NM_001040182;NM_001040181;NM_001040199;NM_001040200	chr3:98241409-98241711	S_Shore
cg24291279	EXOC2	0.68	0.09	-2.79	0.52	0.89	0.00528681	0.999977	6	474341	NM_018303
cg23029494	IRF3;BCL2L12;BCL2L12	0.73	0.08	-2.79	0.58	0.91	0.00528865	0.999977	19	54859738	NM_001571;NM_001040668;NM_138639	chr19:50167690-50168198	Island
cg25922032	APC;APC	1.45	0.19	2.79	1.12	1.89	0.00528895	0.999977	5	112071306	NM_001127511;NM_001127511	chr5:112043079-112043917	Island
cg15283950	MRVI1;MRVI1;MRVI1;MRVI1;MRVI1	1.49	0.21	2.79	1.13	1.97	0.00529191	0.999977	11	10671793	NM_001100163;NM_001100163;NM_130385;NM_130385;NM_001100167
cg20060632	SLC39A2	0.68	0.09	-2.79	0.52	0.89	0.00529976	0.999977	14	20537215	NM_014579
cg07574163	NA	0.66	0.1	-2.79	0.49	0.88	0.0053001	0.999977	14	76568729		chr14:77499154-77499502	N_Shore
cg14455421	ASB16	1.54	0.24	2.79	1.14	2.09	0.00530365	0.999977	17	39603222	NM_080863
cg02328713	NA	0.7	0.09	-2.79	0.55	0.9	0.00530427	0.999977	1	2694214		chr1:2706025-2706961	N_Shore
cg13606999	USP19	0.63	0.1	-2.79	0.46	0.87	0.00530586	0.999977	3	49132915	NM_006677	chr3:49157768-49158463	Island
cg12366960	NA	0.69	0.09	-2.79	0.53	0.89	0.00530717	0.999977	10	23162427
cg01715088	ESPN	0.69	0.09	-2.79	0.53	0.9	0.00531652	0.999977	1	6443359	NM_031475	chr1:6520584-6521955	Island
cg20342105	BSCL2;GNG3;BSCL2;BSCL2;BSCL2	0.67	0.1	-2.79	0.5	0.89	0.00531849	0.999977	11	62231486	NM_001122955;NM_012202;NM_001130702;NM_001122955;NM_032667	chr11:62476770-62477481	N_Shore
cg19200285	CACNA1C;CACNA1C;CACNA1C;CACNA1C;CACNA1C;CACNA1C;CACNA1C;CACNA1C;C	0.68	0.09	-2.79	0.52	0.89	0.00531979	0.999977	12	2671016	NM_001129846;NM_001129843;NM_001129838;NM_001129837;NM_199460;NM_001167623;NM_001129833;NM_	chr12:2800139-2801062	Island
cg17416383	HEXIM2	1.42	0.18	2.79	1.11	1.83	0.00532253	0.999977	17	40602933	NM_144608	chr17:43246839-43247167	Island
cg07967176	SLC16A1;SLC16A1	0.69	0.09	-2.79	0.54	0.9	0.00532421	0.999977	1	113287658	NM_001166496;NM_003051
cg03734323	GDF2	1.5	0.22	2.79	1.13	2	0.00532886	0.999977	10	48033962	NM_016204	chr10:48413741-48413968	Island
cg21944219	NA	0.7	0.09	-2.79	0.54	0.9	0.00533198	0.999977	1	67295773		chr1:67519224-67520139	S_Shelf
cg24306142	NA	1.46	0.2	2.79	1.12	1.9	0.00533334	0.999977	1	17104380		chr1:17231298-17231680	S_Shore
cg03478199	GRM1;GRM1;GRM1;GRM1	0.68	0.09	-2.79	0.52	0.89	0.00533688	0.999977	6	146390606	NM_001114329;NM_001114329;NM_000838;NM_000838	chr6:146350522-146350780	N_Shore
cg06081563	DVL3	0.67	0.1	-2.79	0.51	0.89	0.00533805	0.999977	3	185367319	NM_004423	chr3:183887815-183888478	N_Shelf
cg24652809	NA	1.44	0.19	2.79	1.12	1.87	0.00533939	0.999977	6	168556537		chr6:168813677-168814042	Island
cg02291533	LRFN3	0.68	0.09	-2.79	0.51	0.89	0.00534099	0.999977	19	41119050	NM_024509	chr19:36427173-36427722	Island
cg04749771	C14orf149;JKAMP;JKAMP	1.42	0.18	2.79	1.11	1.83	0.00534675	0.999977	14	59020458	NM_144581;NM_001098625;NM_016475	chr14:59950460-59951527	Island
cg25367374	RDH12	0.63	0.11	-2.79	0.45	0.87	0.0053473	0.999977	14	67238340	NM_152443
cg10767164	RPL19P12;NAPEPLD;NAPEPLD	1.52	0.23	2.79	1.13	2.05	0.00535003	0.999977	7	102571263	NR_026660;NM_001122838;NM_198990
cg12254291	C6orf176;C6orf176;LOC441177	0.66	0.1	-2.79	0.49	0.88	0.00535096	0.999977	6	166320926	NR_026860;NR_026861;NR_027284	chr6:166401526-166402659	N_Shore
cg22613698	TMEM110	1.46	0.2	2.78	1.12	1.91	0.00535527	0.999977	3	52890487	NM_198563
cg01172049	NA	0.69	0.09	-2.78	0.53	0.89	0.00535963	0.999977	12	130852479		chr12:132285972-132286527	Island
cg22720790	ZNF274;ZNF274;ZNF274	1.51	0.22	2.78	1.13	2.01	0.00535971	0.999977	19	63407844	NM_133502;NM_016325;NM_016324	chr19:58715220-58716033	Island
cg17669581	NA	1.41	0.17	2.78	1.11	1.79	0.00535998	0.999977	4	54663008		chr4:54966163-54968063	S_Shore
cg08326109	CGB7	0.61	0.11	-2.78	0.43	0.86	0.00536063	0.999977	19	54251604	NM_033142	chr19:49559222-49560497	Island
cg09093409	LOC100130987	0.68	0.09	-2.78	0.52	0.89	0.00537241	0.999977	11	66869861	NR_024469
cg06660385	NA	0.68	0.09	-2.78	0.52	0.89	0.00537353	0.999977	3	49919159		chr3:49947621-49948430	N_Shelf
cg25123046	VARS	0.68	0.09	-2.78	0.52	0.89	0.00538845	0.999977	6	31855872	NM_006295
cg00224312	PAN2;PAN2;PAN2;PAN2	0.66	0.1	-2.78	0.5	0.89	0.00539546	0.999977	12	55013653	NM_001166279;NM_001127460;NM_014871;NM_001127460	chr12:56727661-56727996	N_Shore
cg04528043	GGA1;GGA1;GGA1	1.47	0.2	2.78	1.12	1.92	0.00539614	0.999977	22	36334338	NM_013365;NM_001001561;NM_001001560	chr22:38004443-38005271	N_Shore
cg18264687	MLLT3;MLLT3	0.67	0.1	-2.78	0.51	0.89	0.00539682	0.999977	9	20612357	NM_004529;NM_004529	chr9:20620728-20621862	S_Shore
cg24319076	NA	0.68	0.1	-2.78	0.51	0.89	0.00539795	0.999977	12	131503028		chr12:132990777-132990987	S_Shore
cg27416247	MYT1	0.68	0.09	-2.78	0.52	0.89	0.00539985	0.999977	20	62290585	NM_004535	chr20:62818090-62818892	S_Shore
cg20504588	NA	0.7	0.09	-2.78	0.54	0.9	0.00540147	0.999977	8	130323215
cg18825594	KLF11	0.69	0.09	-2.78	0.53	0.9	0.00540718	0.999977	2	10102101	NM_003597	chr2:10182635-10184702	Island
cg23300267	CUX2	1.36	0.15	2.78	1.09	1.69	0.00541085	0.999977	12	110272513	NM_015267
cg19401340	PPM1E	1.45	0.19	2.78	1.12	1.88	0.00541138	0.999977	17	54188196	NM_014906	chr17:56832961-56833986	Island
cg02376664	ZDHHC7;ZDHHC7	1.43	0.18	2.78	1.11	1.84	0.00541442	0.999977	16	83592790	NM_001145548;NM_017740
cg17610800	EVX1	1.43	0.18	2.78	1.11	1.83	0.00543104	0.999977	7	27248086	NM_001989	chr7:27282086-27283136	N_Shore
cg05339076	TBC1D22A	0.65	0.1	-2.78	0.48	0.88	0.00543156	0.999977	22	45891715	NM_014346	chr22:47513202-47513585	N_Shore
cg15922228	LSM7	0.69	0.09	-2.78	0.52	0.89	0.00543212	0.999977	19	2272726	NM_016199	chr19:2321581-2321990	Island
cg22657659	CPZ;CPZ;CPZ	0.72	0.08	-2.78	0.58	0.91	0.00543358	0.999977	4	8659261	NM_001014447;NM_003652;NM_001014448
cg09095818	KCNMB3;KCNMB3;KCNMB3;KCNMB3;KCNMB3;KCNMB3;KCNMB3	0.72	0.09	-2.78	0.57	0.91	0.00543565	0.999977	3	180452153	NM_171830;NM_014407;NM_171829;NM_001163677;NM_171830;NR_028135;NM_171828
cg21732977	SLC46A1	1.48	0.21	2.78	1.12	1.95	0.00543577	0.999977	17	23756963	NM_080669	chr17:26732812-26733396	Island
cg19086455	ARSA;ARSA;ARSA;ARSA;ARSA	0.72	0.09	-2.78	0.57	0.91	0.00543602	0.999977	22	49413623	NM_001085425;NM_001085428;NM_000487;NM_001085426;NM_001085427	chr22:51066107-51067051	Island
cg05014721	FOXR1	0.67	0.1	-2.78	0.51	0.89	0.00544298	0.999977	11	118347597	NM_181721	chr11:118842379-118842933	Island
cg20704777	BEST3;BEST3	1.56	0.25	2.78	1.14	2.13	0.00544459	0.999977	12	68370525	NM_032735;NM_152439
cg26785346	SORBS2;SORBS2;SORBS2;SORBS2;SORBS2;SORBS2;SORBS2	1.48	0.21	2.78	1.12	1.95	0.00544545	0.999977	4	186969930	NM_003603;NM_021069;NM_001145670;NM_001145670;NM_001145671;NM_003603;NM_001145672
cg23605439	STARD7	0.68	0.1	-2.78	0.51	0.89	0.00545141	0.999977	2	96238376	NM_020151	chr2:96873851-96874824	Island
cg20221308	ZFP82	0.68	0.09	-2.78	0.52	0.89	0.00545187	0.999977	19	41575229	NM_133466
cg03078672	NA	0.68	0.1	-2.78	0.51	0.89	0.00546854	0.999977	10	134583066		chr10:134732601-134733777	Island
cg15259920	CDK3	1.36	0.15	2.78	1.1	1.7	0.00546894	0.999977	17	71508882	NM_001258
cg05609445	CSRP3;CSRP3	1.42	0.18	2.78	1.11	1.83	0.00546928	0.999977	11	19160401	NM_001127656;NM_003476
cg19095988	UNC13A	0.68	0.09	-2.78	0.52	0.89	0.0054755	0.999977	19	17589637	NM_001080421	chr19:17728443-17728647	Island
cg01946920	NA	0.69	0.09	-2.78	0.53	0.9	0.00547653	0.999977	11	43902633
cg07014072	NA	0.68	0.09	-2.78	0.51	0.89	0.0054796	0.999977	10	122728735		chr10:122739052-122739391	N_Shore
cg23177889	CAPZA2	1.4	0.17	2.78	1.1	1.78	0.00548282	0.999977	7	116290015	NM_006136	chr7:116502427-116502920	Island
cg23032416	RBMS1;RBMS1	0.67	0.1	-2.78	0.51	0.89	0.00548695	0.999977	2	160874042	NM_002897;NM_016836
cg18229196	NA	0.68	0.09	-2.78	0.52	0.89	0.00548783	0.999977	10	134677314		chr10:134826130-134826843	S_Shore
cg00808969	USP35;KCTD21	0.7	0.09	-2.78	0.55	0.9	0.00549466	0.999977	11	77576433	NM_020798;NM_001029859	chr11:77899564-77899990	N_Shore
cg05657564	KIAA1530	0.69	0.09	-2.78	0.53	0.9	0.00549478	0.999977	4	1342290	NM_020894
cg24116317	STK10	1.5	0.22	2.78	1.13	2	0.00549811	0.999977	5	171467321	NM_005990
cg01435107	ASB1	0.65	0.1	-2.78	0.48	0.88	0.00550234	0.999977	2	239004141	NM_001040445	chr2:239335160-239336263	S_Shelf
cg26163319	NA	0.68	0.09	-2.78	0.52	0.89	0.00550386	0.999977	4	87683215
cg10620429	MEF2A;MEF2A;MEF2A;MEF2A	0.66	0.1	-2.78	0.49	0.88	0.00550453	0.999977	15	98070789	NM_001130926;NM_001130928;NM_001130927;NM_005587
cg07341934	GNAS;GNAS;GNAS;GNAS	0.72	0.09	-2.78	0.57	0.91	0.00551452	0.999977	20	56897106	NM_001077490;NM_016592;NR_003259;NM_080425	chr20:57463652-57467739	Island
cg26179441	NHP2L1;NHP2L1	0.69	0.09	-2.77	0.53	0.9	0.00552266	0.999977	22	40414809	NM_001003796;NM_001003796	chr22:42084641-42085014	Island
cg21928095	NA	0.68	0.09	-2.77	0.52	0.89	0.0055361	0.999977	19	40792588		chr19:36103554-36103804	N_Shelf
cg23799759	DPH2;DPH2	0.67	0.1	-2.77	0.51	0.89	0.00553796	0.999977	1	44208145	NM_001039589;NM_001384	chr1:44435409-44436114	Island
cg04424507	TMEM55A;TMEM55A	1.49	0.21	2.77	1.12	1.97	0.00554164	0.999977	8	92122309	NM_018710;NM_018710
cg24609890	C7orf30	0.66	0.1	-2.77	0.49	0.89	0.00554336	0.999977	7	23305760	NM_138446	chr7:23338797-23339264	Island
cg25421855	AHDC1	1.51	0.22	2.77	1.13	2.02	0.0055454	0.999977	1	27803452	NM_001029882	chr1:27929705-27930866	Island
cg07089990	PNPT1	0.71	0.09	-2.77	0.56	0.9	0.00554654	0.999977	2	55774436	NM_033109	chr2:55920780-55921143	Island
cg23982237	FBXO9;FBXO9	0.72	0.09	-2.77	0.57	0.91	0.00554849	0.999977	6	53037442	NM_033481;NM_033480	chr6:52930050-52930758	N_Shore
cg21436520	NA	0.66	0.1	-2.77	0.49	0.88	0.00554866	0.999977	6	53521148		chr6:53412728-53413077	S_Shore
cg07352185	NA	1.55	0.25	2.77	1.14	2.12	0.00555314	0.999977	2	242595954		chr2:242948740-242952837	N_Shore
cg16031980	NA	1.48	0.21	2.77	1.12	1.94	0.00555456	0.999977	14	34093348		chr14:35025181-35025395	N_Shore
cg02975986	RAB4B	0.69	0.09	-2.77	0.53	0.9	0.00556677	0.999977	19	45975346	NM_016154	chr19:41283880-41284276	N_Shore
cg06431188	BBC3;BBC3;BBC3;BBC3	1.43	0.19	2.77	1.11	1.85	0.00556681	0.999977	19	52419066	NM_014417;NM_001127241;NM_001127240;NM_001127242	chr19:47729420-47730033	N_Shelf
cg12033075	PIK3CD	0.67	0.1	-2.77	0.5	0.89	0.00556866	0.999977	1	9711354	NM_005026	chr1:9790292-9790704	N_Shore
cg06872673	PPIH	0.66	0.1	-2.77	0.49	0.89	0.00556979	0.999977	1	42900509	NM_006347	chr1:43123977-43124422	S_Shelf
cg01400638	NA	1.37	0.16	2.77	1.1	1.72	0.0055701	0.999977	17	77390661		chr17:79799286-79799624	N_Shore
cg08825286	WDR1;WDR1	1.54	0.24	2.77	1.13	2.09	0.00557507	0.999977	4	9699017	NM_005112;NM_017491
cg19432886	NA	0.69	0.09	-2.77	0.53	0.9	0.00558296	0.999977	5	124422285
cg11959694	CNGA3;CNGA3	1.41	0.18	2.77	1.11	1.8	0.00558528	0.999977	2	98328996	NM_001298;NM_001079878	chr2:98962873-98964187	N_Shore
cg25381229	KCNMA1;KCNMA1;KCNMA1;KCNMA1	0.7	0.09	-2.77	0.54	0.9	0.00558562	0.999977	10	78721962	NM_001161353;NM_001161352;NM_002247;NM_001014797
cg09516523	CHI3L2;CHI3L2	0.64	0.1	-2.77	0.47	0.88	0.00558975	0.999977	1	111570656	NM_001025197;NM_004000
cg01658527	NA	1.45	0.19	2.77	1.11	1.88	0.00559229	0.999977	12	54943889		chr12:56660442-56661131	N_Shelf
cg08162327	PDGFB	0.71	0.09	-2.77	0.56	0.91	0.00559624	0.999977	22	37972227	NM_002608	chr22:39638219-39640966	S_Shore
cg18767964	NA	0.7	0.09	-2.77	0.54	0.9	0.00559783	0.999977	1	38302560
cg18311360	NA	0.66	0.1	-2.77	0.49	0.88	0.00559801	0.999977	19	39003402		chr19:34310744-34311517	S_Shore
cg20091591	RHOBTB2;RHOBTB2;RHOBTB2	0.68	0.1	-2.77	0.51	0.89	0.00559974	0.999977	8	22916829	NM_001160036;NM_001160037;NM_015178	chr8:22864324-22864588	N_Shelf
cg05406943	GRIN2A;GRIN2A;GRIN2A;GRIN2A	1.42	0.18	2.77	1.11	1.83	0.00560036	0.999977	16	10183435	NM_001134407;NM_000833;NM_001134408;NM_001134407	chr16:10273943-10277424	Island
cg04658601	CPLX1	0.67	0.1	-2.77	0.51	0.89	0.00560259	0.999977	4	793014	NM_006651
cg12581970	MOSC1	1.42	0.18	2.77	1.11	1.82	0.00560671	0.999977	1	219025850	NM_022746	chr1:220960016-220960603	N_Shore
cg15364509	MDP1	1.52	0.23	2.77	1.13	2.04	0.00560847	0.999977	14	23755555	NM_138476	chr14:24682402-24682837	S_Shelf
cg00634644	NA	1.41	0.17	2.77	1.11	1.79	0.00561008	0.999977	5	321995		chr5:271527-271956	N_Shelf
cg21668803	STOML1;PML;PML;PML;PML;PML;PML;PML;PML;PML	0.68	0.09	-2.77	0.52	0.89	0.00561218	0.999977	15	72072813	NM_004809;NM_033246;NM_033244;NM_033249;NM_033239;NM_002675;NM_033238;NM_033250;NM_033247;N	chr15:74284252-74284821	S_Shore
cg16119812	AGPAT1;AGPAT1	0.68	0.1	-2.77	0.51	0.89	0.00561252	0.999977	6	32250653	NM_006411;NM_032741
cg18055623	CACNG8;MIR935	0.7	0.09	-2.77	0.54	0.9	0.00561721	0.999977	19	59177139	NM_031895;NR_030632	chr19:54485303-54486322	Island
cg22197434	BCL11A;BCL11A;BCL11A	0.69	0.09	-2.77	0.53	0.9	0.00561904	0.999977	2	60634721	NM_018014;NM_022893;NM_138559	chr2:60781019-60782284	Island
cg27422556	NA	0.68	0.09	-2.77	0.52	0.89	0.00562038	0.999977	7	97420546
cg17838816	KNDC1	1.54	0.24	2.77	1.13	2.09	0.00562114	0.999977	10	134865665	NM_152643	chr10:135016379-135017476	N_Shore
cg23757056	TADA2B	0.7	0.09	-2.77	0.54	0.9	0.00562522	0.999977	4	7107001	NM_152293	chr4:7056020-7056581	Island
cg25091367	SORCS2	0.72	0.08	-2.77	0.57	0.91	0.00562565	0.999977	4	7340408	NM_020777
cg21790715	NA	0.7	0.09	-2.77	0.54	0.9	0.00563329	0.999977	2	121492784
cg20694988	NA	1.46	0.2	2.77	1.12	1.9	0.00563984	0.999977	1	116496190		chr1:116694664-116694983	Island
cg23907586	ACADS	0.67	0.1	-2.77	0.5	0.89	0.00564383	0.999977	12	119647750	NM_000017	chr12:121163472-121163913	N_Shore
cg04654363	NA	1.41	0.17	2.77	1.11	1.8	0.00564849	0.999977	8	8618623		chr8:8580551-8581214	Island
cg15401317	NARS2;NARS2	0.66	0.1	-2.77	0.49	0.88	0.00565174	0.999977	11	77858473	NR_027479;NM_024678
cg13529726	TOP1MT	1.47	0.21	2.77	1.12	1.94	0.00565311	0.999977	8	144488142	NM_052963	chr8:144416712-144417054	Island
cg14967393	IL6ST;IL6ST	0.65	0.1	-2.77	0.47	0.88	0.00565586	0.999977	5	55301753	NM_175767;NM_002184
cg10693767	RPTOR;RPTOR	0.67	0.1	-2.77	0.51	0.89	0.00566497	0.999977	17	76387719	NM_001163034;NM_020761	chr17:78775591-78775815	N_Shelf
cg12557254	NDST1	0.68	0.1	-2.77	0.51	0.89	0.00566569	0.999977	5	149888030	NM_001543	chr5:149907465-149907687	S_Shore
cg26516363	LIN54	0.7	0.09	-2.77	0.55	0.9	0.00566915	0.999977	4	84153393	NM_001115007	chr4:83933332-83934370	Island
cg13385744	SATB2	0.68	0.09	-2.77	0.52	0.9	0.00567221	0.999977	2	199953428	NM_015265
cg04697454	RGMA	1.45	0.19	2.77	1.11	1.88	0.00567476	0.999977	15	91434412	NM_020211	chr15:93631428-93633173	S_Shore
cg13989664	NA	0.67	0.1	-2.77	0.51	0.89	0.00567621	0.999977	12	124940248
cg16489689	MUC21	0.73	0.08	-2.77	0.58	0.91	0.00568065	0.999977	6	31062129	NM_001010909
cg10678215	HMHB1	0.68	0.09	-2.77	0.52	0.89	0.00568257	0.999977	5	143171758	NM_021182
cg04166335	TAOK2;TAOK2	0.71	0.09	-2.77	0.56	0.91	0.00568658	0.999977	16	29903569	NM_016151;NM_004783	chr16:29997636-29997849	N_Shore
cg04493946	TP73;TP73;TP73;TP73	0.71	0.09	-2.77	0.56	0.9	0.00568929	0.999977	1	3596957	NM_005427;NM_001126240;NM_001126241;NM_001126242	chr1:3607096-3607553	Island
cg01914991	DNAJC13	1.4	0.17	2.76	1.1	1.77	0.00570366	0.999977	3	133619015	NM_015268	chr3:132135973-132136619	Island
cg09399878	NA	0.7	0.09	-2.76	0.54	0.9	0.0057042	0.999977	11	67082796
cg15466245	ADAM15;ADAM15;ADAM15;ADAM15;ADAM15;ADAM15	0.69	0.09	-2.76	0.53	0.9	0.00570505	0.999977	1	153294848	NM_207194;NM_207196;NM_207197;NM_003815;NM_207195;NM_207191	chr1:155022988-155024332	S_Shelf
cg24893035	TRIM5;TRIM5;TRIM5	0.69	0.09	-2.76	0.52	0.9	0.00571098	0.999977	11	5664120	NM_033093;NM_033034;NM_033092
cg20026737	C12orf50	1.47	0.21	2.76	1.12	1.93	0.00571145	0.999977	12	86913813	NM_152589
cg18181703	SOCS3	0.69	0.09	-2.76	0.53	0.9	0.00571405	0.999977	17	73866216	NM_003955	chr17:76354818-76357038	N_Shore
cg24205065	NA	1.49	0.22	2.76	1.12	1.99	0.00572076	0.999977	11	50194683		chr11:50238008-50238222	Island
cg05418938	KIAA1967;KIAA1967	0.66	0.1	-2.76	0.49	0.89	0.00572438	0.999977	8	22533228	NM_199205;NM_021174
cg21167905	C1orf9;C1orf9	0.69	0.09	-2.76	0.53	0.9	0.00572659	0.999977	1	170772518	NM_016227;NM_014283	chr1:172501910-172502545	S_Shelf
cg01930947	C1orf111	0.68	0.09	-2.76	0.52	0.89	0.00572672	0.999977	1	160610485	NM_182581
cg00966686	MAP2K2	0.77	0.07	-2.76	0.64	0.93	0.00572961	0.999977	19	4054040	NM_030662	chr19:4102299-4103041	Island
cg04468551	NA	1.47	0.21	2.76	1.12	1.94	0.00573295	0.999977	12	58277161		chr12:59989651-59990507	S_Shore
cg10317198	NPC2;ISCA2	1.49	0.22	2.76	1.12	1.99	0.00574079	0.999977	14	74030160	NM_006432;NM_194279	chr14:74959680-74960907	Island
cg22764851	VPS53	0.72	0.09	-2.76	0.56	0.91	0.0057455	0.999977	17	369075	NM_001128159
cg07380219	CASKIN1	0.68	0.09	-2.76	0.52	0.9	0.00574902	0.999977	16	2185535	NM_020764	chr16:2245866-2247100	N_Shore
cg24083702	MIA	0.72	0.09	-2.76	0.57	0.91	0.00574994	0.999977	19	45972944	NM_006533	chr19:41283880-41284276	N_Shelf
cg16240424	FAM168B	1.43	0.19	2.76	1.11	1.85	0.00575005	0.999977	2	131567862	NM_001009993	chr2:131850472-131851362	S_Shore
cg26423677	SMC6;GEN1;GEN1;GEN1;SMC6	1.5	0.22	2.76	1.13	2.01	0.00575296	0.999977	2	17798687	NM_001142286;NM_001130009;NM_182625;NM_182625;NM_024624	chr2:17934555-17935902	Island
cg03892308	PCDHGA4;PCDHGA9;PCDHGA1;PCDHGA11;PCDHGB1;PCDHGB6;PCDHGA11;PCDHGB3	0.66	0.1	-2.76	0.5	0.89	0.00575822	0.999977	5	140780679	NM_018917;NM_018921;NM_018912;NM_032091;NM_018922;NM_018926;NM_018914;NM_018924;NM_018927;N	chr5:140800760-140801072	N_Shore
cg13209980	KIRREL	1.91	0.45	2.76	1.21	3.02	0.00576402	0.999977	1	156261664	NM_018240
cg09469355	SKI	0.68	0.1	-2.76	0.51	0.89	0.00576468	0.999977	1	2151746	NM_003036	chr1:2158212-2161173	S_Shore
cg21591754	TEX101;TEX101	1.43	0.19	2.76	1.11	1.85	0.00576881	0.999977	19	48610722	NM_001130011;NM_031451	chr19:43918854-43919127	Island
cg24464158	NA	1.45	0.2	2.76	1.11	1.89	0.00578045	0.999977	11	94136315
cg27225923	NA	0.67	0.1	-2.76	0.51	0.89	0.00578302	0.999977	1	231516192
cg05257850	ZFYVE28	0.7	0.09	-2.76	0.54	0.9	0.00578551	0.999977	4	2313189	NM_020972	chr4:2341195-2341569	S_Shore
cg12732864	BAT2	1.48	0.21	2.76	1.12	1.95	0.00578892	0.999977	6	31706403	NM_080686	chr6:31599519-31599761	N_Shore
cg03922262	C10orf11	0.69	0.09	-2.76	0.52	0.9	0.00579847	0.999977	10	77538136	NM_032024	chr10:77872083-77872305	N_Shelf
cg17298489	PFKP	1.42	0.18	2.76	1.11	1.82	0.00579904	0.999977	10	3099555	NM_002627	chr10:3108650-3111419	Island
cg05719140	NA	0.68	0.1	-2.76	0.51	0.89	0.00579938	0.999977	1	63555014		chr1:63782394-63790471	Island
cg02041944	NA	0.67	0.1	-2.76	0.5	0.89	0.00580104	0.999977	1	6228857		chr1:6305148-6306463	Island
cg00305585	IFT140	0.7	0.09	-2.76	0.54	0.9	0.00580313	0.999977	16	1550899	NM_014714
cg06102790	SLC25A30	1.48	0.21	2.76	1.12	1.96	0.00580875	0.999977	13	44890569	NM_001010875	chr13:45991974-45992591	Island
cg23662671	POLE	0.7	0.09	-2.76	0.54	0.9	0.00581069	0.999977	12	131754218	NM_006231
cg03671748	GRK4;GRK4;GRK4;NOP14	1.47	0.21	2.76	1.12	1.94	0.00581708	0.999977	4	2935001	NM_001004057;NM_182982;NM_001004056;NM_003703	chr4:2964459-2966014	Island
cg10176463	NA	1.42	0.18	2.76	1.11	1.83	0.00581994	0.999977	1	930645		chr1:933387-937410	S_Shelf
cg18247852	SLC16A3;SLC16A3;SLC16A3	0.68	0.1	-2.76	0.52	0.89	0.00582132	0.999977	17	77787347	NM_004207;NM_001042423;NM_001042422	chr17:80194424-80194777	N_Shore
cg09592603	CDC25B;CDC25B;CDC25B	0.75	0.08	-2.76	0.61	0.92	0.00582377	0.999977	20	3724305	NM_021872;NM_021873;NM_004358	chr20:3776198-3776419	Island
cg13288545	SCRT1	0.69	0.09	-2.76	0.54	0.9	0.00582463	0.999977	8	145529666	NM_031309	chr8:145555342-145562310	Island
cg13059113	C14orf38	1.49	0.22	2.76	1.12	1.98	0.00583002	0.999977	14	59071227	NM_001164399
cg14668879	SLC45A1	0.68	0.1	-2.76	0.52	0.89	0.00583034	0.999977	1	8313174	NM_001080397	chr1:8390202-8390800	Island
cg26694437	NA	0.69	0.09	-2.76	0.53	0.9	0.00583413	0.999977	6	27498824
cg10620898	ATL3	0.69	0.09	-2.76	0.52	0.9	0.00583712	0.999977	11	63153302	NM_015459
cg01852792	NA	0.68	0.09	-2.76	0.52	0.9	0.00584232	0.999977	6	52553522		chr6:52441269-52441793	S_Shelf
cg18709479	ACP6;ACP6	0.5	0.13	-2.76	0.3	0.82	0.00584729	0.999977	1	145609097	NM_016361;NM_016361	chr1:147141842-147142918	Island
cg04423187	BRD4;BRD4	0.67	0.1	-2.76	0.5	0.89	0.00584997	0.999977	19	15236450	NM_014299;NM_058243
cg05190533	RPGRIP1L;FTO;RPGRIP1L;FTO	1.38	0.16	2.76	1.1	1.74	0.0058502	0.999977	16	52295582	NM_015272;NM_001080432;NM_001127897;NM_001080432	chr16:53737617-53738235	Island
cg01031897	JAKMIP3	1.49	0.21	2.76	1.12	1.97	0.00585147	0.999977	10	133798352	NM_001105521	chr10:133948325-133948677	Island
cg06908379	NA	1.5	0.22	2.76	1.12	2.01	0.00585428	0.999977	5	158462564		chr5:158531375-158531648	N_Shore
cg04540512	SDK1	1.49	0.22	2.76	1.12	1.98	0.00585645	0.999977	7	3996800	NM_152744
cg05945266	FOXK2	0.68	0.1	-2.76	0.51	0.89	0.00586873	0.999977	17	78138309	NM_004514	chr17:80545433-80545658	N_Shore
cg12580743	CD38	1.51	0.22	2.75	1.13	2.02	0.00587096	0.999977	4	15398349	NM_001775
cg17155596	STAMBPL1;STAMBPL1	1.45	0.2	2.75	1.11	1.89	0.00587477	0.999977	10	90630022	NM_020799;NM_020799	chr10:90639787-90640623	Island
cg13148921	ARNT2	1.46	0.2	2.75	1.12	1.92	0.00587519	0.999977	15	78640195	NM_014862
cg08699181	ZNF16;ZNF16	0.69	0.09	-2.75	0.53	0.9	0.00588411	0.999977	8	146147135	NM_006958;NM_001029976	chr8:146175835-146176337	Island
cg22077265	LOC541473	0.7	0.09	-2.75	0.54	0.9	0.00588696	0.999977	7	72078391	NR_003602	chr7:72439687-72440646	Island
cg20141105	NME6	1.54	0.24	2.75	1.13	2.09	0.00588905	0.999977	3	48318188	NM_005793	chr3:48342584-48343258	Island
cg06641415	NA	1.38	0.16	2.75	1.1	1.74	0.00588905	0.999977	2	73237581
cg22473806	MFSD8	0.68	0.09	-2.75	0.52	0.9	0.00589104	0.999977	4	129058926	NM_152778
cg14008648	AP2S1;AP2S1;AP2S1;AP2S1	1.49	0.21	2.75	1.12	1.97	0.00589268	0.999977	19	52045954	NM_004069;NM_021575;NM_021575;NM_004069	chr19:47353614-47354150	Island
cg09089913	NA	1.52	0.23	2.75	1.13	2.04	0.00589617	0.999977	3	121346084
cg11798390	NOLC1	0.68	0.09	-2.75	0.52	0.9	0.00589955	0.999977	10	103901811	NM_004741	chr10:103911696-103912546	Island
cg17608490	FEV	1.43	0.19	2.75	1.11	1.85	0.0059013	0.999977	2	219556824	NM_017521	chr2:219848919-219850541	N_Shore
cg20675702	NA	0.62	0.11	-2.75	0.44	0.87	0.00590141	0.999977	10	13240497		chr10:13203436-13203790	N_Shelf
cg18279326	NA	1.44	0.19	2.75	1.11	1.86	0.00590341	0.999977	10	102465314		chr10:102475276-102475579	Island
cg18184975	GFRA4;GFRA4	0.69	0.09	-2.75	0.53	0.9	0.00590477	0.999977	20	3592192	NM_022139;NM_145762	chr20:3641130-3642114	S_Shelf
cg07697134	C19orf62;C19orf62	0.69	0.09	-2.75	0.53	0.9	0.00590647	0.999977	19	17238962	NM_001033549;NM_014173
cg10486865	PRKCA	0.67	0.1	-2.75	0.51	0.89	0.00591266	0.999977	17	61786354	NM_002737
cg25932164	PPP1R16B	0.68	0.09	-2.75	0.52	0.9	0.00591353	0.999977	20	36868364	NM_015568	chr20:37434206-37435592	Island
cg14376548	CNP	0.66	0.1	-2.75	0.49	0.89	0.00591371	0.999977	17	37373853	NM_033133	chr17:40120233-40120471	Island
cg04924139	ZNF670	1.44	0.19	2.75	1.11	1.86	0.00591419	0.999977	1	245308031	NM_033213	chr1:247241579-247242201	N_Shore
cg22030483	PAXIP1	0.69	0.09	-2.75	0.54	0.9	0.00591698	0.999977	7	154419789	NM_007349
cg17469265	WDR19	0.68	0.09	-2.75	0.52	0.9	0.00592228	0.999977	4	38859748	NM_025132	chr4:39183823-39184225	N_Shore
cg18187198	NA	0.67	0.1	-2.75	0.51	0.89	0.00592321	0.999977	6	27678421
cg26987004	FAM105B	0.66	0.1	-2.75	0.49	0.89	0.00592762	0.999977	5	14718570	NM_138348	chr5:14664247-14664989	S_Shore
cg00951770	RABGGTA;RABGGTA	0.7	0.09	-2.75	0.54	0.9	0.00592838	0.999977	14	23811503	NM_004581;NM_182836	chr14:24740564-24740942	S_Shore
cg02815282	LOC100130987;CLCF1;CLCF1;CLCF1	1.46	0.2	2.75	1.11	1.91	0.00593501	0.999977	11	66897711	NR_024469;NM_013246;NM_013246;NM_001166212	chr11:67139887-67141146	Island
cg17854544	RNF14	1.44	0.19	2.75	1.11	1.86	0.00594321	0.999977	5	141325152	NM_183399	chr5:141348531-141349104	N_Shelf
cg07137955	NA	1.48	0.21	2.75	1.12	1.95	0.00594747	0.999977	5	43028531		chr5:42992033-42992955	Island
cg04217952	EMID2	1.43	0.19	2.75	1.11	1.85	0.00595291	0.999977	7	100841374	NM_133457
cg13357497	AP4M1	0.71	0.09	-2.75	0.55	0.9	0.00595533	0.999977	7	99541097	NM_004722	chr7:99698173-99699646	S_Shelf
cg06717460	MYEOV2;MYEOV2	0.7	0.09	-2.75	0.55	0.9	0.00595544	0.999977	2	240725216	NM_138336;NM_001163424	chr2:241075403-241075916	S_Shore
cg08313040	HLA-DPB2	1.44	0.19	2.75	1.11	1.86	0.00596073	0.999977	6	33200221	NR_001435
cg04674060	CHD3;CHD3;CHD3	0.65	0.1	-2.75	0.48	0.89	0.00596668	0.999977	17	7732788	NM_001005271;NM_005852;NM_001005273	chr17:7788261-7789091	S_Shelf
cg13361307	AFF3;AFF3	1.43	0.19	2.75	1.11	1.85	0.00596736	0.999977	2	99731507	NM_001025108;NM_002285
cg08972190	MAD1L1;MAD1L1;MAD1L1	0.66	0.1	-2.75	0.49	0.89	0.00596772	0.999977	7	2105521	NM_003550;NM_001013837;NM_001013836
cg16813816	PRKCZ;PRKCZ;PRKCZ	0.64	0.1	-2.75	0.47	0.88	0.00598168	0.999977	1	2080926	NM_001033581;NM_001033582;NM_002744
cg22637941	WISP1;WISP1	0.66	0.1	-2.75	0.49	0.89	0.00598239	0.999977	8	134273023	NM_003882;NM_080838
cg06719448	FAM71F1	0.67	0.1	-2.75	0.51	0.89	0.00598681	0.999977	7	128142498	NM_032599
cg25734624	CNGA3;CNGA3	1.48	0.21	2.75	1.12	1.96	0.00598711	0.999977	2	98379679	NM_001298;NM_001079878
cg23323827	INHBB	0.66	0.1	-2.75	0.48	0.89	0.00599034	0.999977	2	120825225	NM_002193	chr2:121106946-121107536	S_Shore
cg20009923	NA	0.67	0.1	-2.75	0.5	0.89	0.00599084	0.999977	12	88156161
cg05539622	SFXN5	1.5	0.22	2.75	1.12	2	0.00599156	0.999977	2	73152479	NM_144579	chr2:73297630-73299155	Island
cg14272073	SEMA6B	0.66	0.1	-2.75	0.49	0.89	0.00599167	0.999977	19	4501238	NM_032108	chr19:4552444-4552674	N_Shelf
cg19560210	PGBD5	1.51	0.23	2.75	1.13	2.04	0.00599386	0.999977	1	228579960	NM_024554
cg10415354	CDYL2	0.68	0.09	-2.75	0.52	0.9	0.00599687	0.999977	16	79382227	NM_152342
cg14840418	BRD9;BRD9;BRD9	0.67	0.1	-2.75	0.5	0.89	0.00599859	0.999977	5	922058	NR_027633;NM_001009877;NM_023924	chr5:865317-865642	S_Shelf
cg21123505	NA	0.67	0.1	-2.75	0.5	0.89	0.00599955	0.999977	14	99825654		chr14:100758608-100759439	N_Shelf
cg03361664	OSBPL5;OSBPL5;OSBPL5	0.68	0.1	-2.75	0.51	0.89	0.00600695	0.999977	11	3144336	NM_001144063;NM_020896;NM_145638	chr11:3186131-3186768	S_Shore
cg16713465	TNIK;TNIK;TNIK;TNIK;TNIK;TNIK;TNIK;TNIK	0.66	0.1	-2.75	0.49	0.89	0.00600732	0.999977	3	172382824	NM_001161563;NM_001161566;NM_001161560;NM_001161565;NM_001161561;NM_015028;NM_001161562;NM_
cg16275794	MTFMT	0.71	0.09	-2.75	0.55	0.9	0.00600889	0.999977	15	63109632	NM_139242	chr15:65321431-65321996	S_Shore
cg15108553	RNF13;RNF13	0.7	0.09	-2.75	0.55	0.9	0.00601078	0.999977	3	151012823	NM_007282;NM_183381	chr3:149530293-149531234	N_Shore
cg10414177	DLEU7	0.71	0.09	-2.75	0.56	0.91	0.0060174	0.999977	13	50279840	NM_198989
cg18404628	REXO1	0.67	0.1	-2.75	0.51	0.89	0.00601908	0.999977	19	1773553	NM_020695	chr19:1822339-1822638	Island
cg06140138	NA	0.66	0.1	-2.75	0.49	0.89	0.00601981	0.999977	7	119478314
cg26280976	NA	0.64	0.1	-2.75	0.46	0.88	0.00602088	0.999977	14	68730356		chr14:69658127-69658773	S_Shore
cg14422240	FTSJD2	0.66	0.1	-2.75	0.49	0.89	0.00602175	0.999977	6	37533009	NM_015050
cg09171874	S100A3	0.69	0.09	-2.75	0.53	0.9	0.00603206	0.999977	1	151787425	NM_002960
cg27198114	FBRSL1	0.67	0.1	-2.75	0.5	0.89	0.00603436	0.999977	12	131642203	NM_001142641	chr12:133131896-133132157	Island
cg22649991	ADNP;ADNP	1.5	0.22	2.75	1.12	1.99	0.00603471	0.999977	20	48980650	NM_181442;NM_015339	chr20:49547068-49547516	Island
cg07581811	NA	0.67	0.1	-2.75	0.5	0.89	0.00603484	0.999977	3	185974155
cg18418928	MDS2	0.64	0.1	-2.75	0.46	0.88	0.00603829	0.999977	1	23826365	NR_027042
cg13519061	SLC35D2	0.68	0.1	-2.75	0.51	0.9	0.00604178	0.999977	9	98185016	NM_007001	chr9:99145524-99145849	N_Shore
cg13167431	NA	1.47	0.21	2.75	1.12	1.94	0.00604246	0.999977	22	25318419		chr22:26985516-26986264	S_Shelf
cg12577455	PKNOX2	0.67	0.1	-2.75	0.5	0.89	0.00604822	0.999977	11	124808460	NM_022062
cg13912849	ARHGEF3;ARHGEF3;ARHGEF3	1.51	0.22	2.74	1.12	2.02	0.0060562	0.999977	3	56737442	NM_001128616;NM_001128615;NM_019555
cg21848673	NA	1.4	0.17	2.74	1.1	1.78	0.00606254	0.999977	15	91677585
cg15326656	B3GNTL1	1.49	0.22	2.74	1.12	1.99	0.00606939	0.999977	17	78511705	NM_001009905	chr17:80918218-80919258	Island
cg14018231	TIFA	1.39	0.16	2.74	1.1	1.75	0.00607175	0.999977	4	113426804	NM_052864	chr4:113206832-113207278	S_Shore
cg00352913	KCNAB2;KCNAB2	0.69	0.09	-2.74	0.54	0.9	0.00607404	0.999977	1	6027911	NM_003636;NM_172130
cg20955328	KLF15	0.69	0.09	-2.74	0.53	0.9	0.00607448	0.999977	3	127545338	NM_014079	chr3:126062535-126062823	Island
cg02088403	STOX2	1.5	0.22	2.74	1.12	2	0.00607885	0.999977	4	185062836	NM_020225	chr4:184826253-184828177	N_Shore
cg07089834	SLC38A10;SLC38A10	0.68	0.1	-2.74	0.51	0.89	0.00607985	0.999977	17	76854167	NM_001037984;NM_138570	chr17:79235486-79235751	S_Shelf
cg04944583	MKI67;MKI67	0.68	0.09	-2.74	0.52	0.9	0.00609129	0.999977	10	129786191	NM_001145966;NM_002417
cg08241368	EXOC3L2	0.69	0.09	-2.74	0.53	0.9	0.00610273	0.999977	19	50408153	NM_138568
cg21160774	SLC27A1	0.67	0.1	-2.74	0.5	0.89	0.00610556	0.999977	19	17472346	NM_198580	chr19:17611345-17611664	Island
cg16633951	LOC84856	1.41	0.18	2.74	1.1	1.81	0.00610946	0.999977	10	42291581	NR_026827	chr10:42971195-42971834	Island
cg25363622	PCBD1	1.4	0.17	2.74	1.1	1.79	0.00612149	0.999977	10	72318573	NM_000281	chr10:72647738-72648317	S_Shore
cg13980863	NA	1.51	0.23	2.74	1.13	2.04	0.00612274	0.999977	9	135107652
cg19628745	MYLIP	1.44	0.19	2.74	1.11	1.87	0.00612337	0.999977	6	16236996	NM_013262	chr6:16128992-16130023	Island
cg07092593	MARCKSL1;MARCKSL1	0.67	0.1	-2.74	0.5	0.89	0.00612395	0.999977	1	32574320	NM_023009;NM_023009	chr1:32800859-32802229	Island
cg24303332	LRP5	0.68	0.1	-2.74	0.52	0.9	0.00612418	0.999977	11	67964889	NM_002335	chr11:68205925-68206126	S_Shelf
cg09060275	MIAT	0.71	0.09	-2.74	0.55	0.91	0.00612463	0.999977	22	25383596	NR_003491	chr22:27053081-27053629	Island
cg16408565	ORM2	0.71	0.09	-2.74	0.55	0.91	0.00612657	0.999977	9	116130745	NM_000608
cg03319082	NA	1.45	0.2	2.74	1.11	1.89	0.00612703	0.999977	16	1235310
cg01991305	VEZT;VEZT;FGD6	1.49	0.22	2.74	1.12	1.99	0.00613073	0.999977	12	94135670	NM_017599;NM_017599;NM_018351	chr12:95610834-95611997	Island
cg27245606	LTB;LTB	0.67	0.1	-2.74	0.51	0.89	0.00613383	0.999977	6	31657017	NM_002341;NM_009588	chr6:31548436-31549277	Island
cg22904815	NA	0.68	0.09	-2.74	0.52	0.9	0.00613472	0.999977	8	135912567		chr8:135843698-135845068	N_Shore
cg19877371	CEP192	0.67	0.1	-2.74	0.51	0.89	0.00613581	0.999977	18	12981827	NM_032142	chr18:12991061-12991696	S_Shore
cg05931551	ZCCHC11;ZCCHC11;ZCCHC11	0.65	0.1	-2.74	0.48	0.88	0.00613654	0.999977	1	52664798	NM_001009881;NM_001009882;NM_015269
cg05147077	SLC1A3;SLC1A3;SLC1A3;SLC1A3	0.71	0.09	-2.74	0.55	0.91	0.00613885	0.999977	5	36642358	NM_001166696;NM_001166696;NM_004172;NM_004172
cg18613238	NA	0.67	0.1	-2.74	0.5	0.89	0.00614164	0.999977	19	53906175		chr19:49217245-49217869	N_Shelf
cg08400120	PRKCI	0.63	0.11	-2.74	0.46	0.88	0.00614876	0.999977	3	171423533	NM_002740	chr3:169940157-169940778	S_Shore
cg06516445	DCUN1D5	1.44	0.19	2.74	1.11	1.88	0.00615288	0.999977	11	102468242	NM_032299	chr11:102962274-102963049	Island
cg21009824	UTP11L	0.7	0.09	-2.74	0.55	0.9	0.00615525	0.999977	1	38249596	NM_016037	chr1:38478082-38478727	N_Shore
cg27339395	LOC157381	1.52	0.23	2.74	1.13	2.05	0.00616957	0.999977	8	126024100	NR_027321
cg25012219	MYL6B	0.7	0.09	-2.74	0.54	0.9	0.00617376	0.999977	12	54832077	NM_002475	chr12:56546192-56546411	N_Shore
cg15469104	RSRC2;RSRC2;RSRC2;KNTC1	0.68	0.1	-2.74	0.52	0.9	0.00618358	0.999977	12	121578253	NM_198261;NM_198262;NM_023012;NM_014708	chr12:123011261-123011765	S_Shore
cg10326182	NA	0.74	0.08	-2.74	0.59	0.92	0.00618959	0.999977	8	1328281		chr8:1341220-1342166	N_Shore
cg02620189	NA	1.48	0.21	2.74	1.12	1.95	0.00619627	0.999977	19	45619203		chr19:40926640-40927368	Island
cg23411013	RORA;RORA;RORA;RORA	1.47	0.21	2.74	1.11	1.93	0.0061969	0.999977	15	58655441	NM_002943;NM_134261;NM_134262;NM_134260
cg00581334	NA	1.45	0.2	2.74	1.11	1.89	0.00619806	0.999977	3	139386749		chr3:137906035-137906861	N_Shore
cg12852390	C5orf24;C5orf24	0.67	0.1	-2.74	0.5	0.89	0.00620412	0.999977	5	134208722	NM_001135586;NM_152409	chr5:134181483-134182250	N_Shore
cg15225091	SLC18A2	1.47	0.2	2.74	1.11	1.93	0.00620579	0.999977	10	118991580	NM_003054	chr10:119000435-119001530	S_Shore
cg10783060	SEMA5B	0.64	0.1	-2.74	0.46	0.88	0.00620721	0.999977	3	124123834	NM_001031702	chr3:122640713-122641355	Island
cg20744353	NA	0.69	0.09	-2.74	0.53	0.9	0.00621657	0.999977	1	2714444
cg06887170	IFI27L2	1.46	0.2	2.74	1.11	1.91	0.00622302	0.999977	14	93665857	NM_032036
cg18851817	YARS2;YARS2	0.69	0.09	-2.74	0.54	0.9	0.00622378	0.999977	12	32800089	NM_001040436;NM_001040436	chr12:32908374-32908981	Island
cg24178671	C12orf12	1.38	0.16	2.74	1.09	1.73	0.00622681	0.999977	12	89873242	NM_152638	chr12:91347804-91348096	S_Shore
cg21152671	TRAF1	0.66	0.1	-2.74	0.5	0.89	0.006227	0.999977	9	122730407	NM_005658	chr9:123690771-123691675	N_Shore
cg24033330	MAFB	0.67	0.1	-2.74	0.5	0.89	0.00623574	0.999977	20	38750448	NM_005461	chr20:39316550-39319987	Island
cg06443175	SAMD14	0.71	0.09	-2.74	0.55	0.91	0.00623747	0.999977	17	45562518	NM_174920	chr17:48206663-48207601	Island
cg09228454	SMUG1	0.66	0.1	-2.73	0.49	0.89	0.00623972	0.999977	12	52863795	NM_014311
cg08284564	BCAR1;BCAR1	0.69	0.09	-2.73	0.53	0.9	0.00624952	0.999977	16	73859123	NM_001170715;NM_001170716	chr16:75298976-75300186	S_Shore
cg05281328	NANOS3	0.7	0.09	-2.73	0.54	0.9	0.00626084	0.999977	19	13849555	NM_001098622	chr19:13988204-13988559	Island
cg09588815	PGAP2;PGAP2;PGAP2;PGAP2;PGAP2;PGAP2;PGAP2;PGAP2	0.69	0.09	-2.73	0.53	0.9	0.00626678	0.999977	11	3801874	NM_001145438;NM_001145439;NM_014489;NR_027015;NR_027018;NR_027016;NR_027017;NR_027014
cg09826790	TSC2;TSC2;TSC2	0.68	0.1	-2.73	0.52	0.9	0.00627001	0.999977	16	2056317	NM_001077183;NM_000548;NM_001114382	chr16:2112868-2113171	S_Shelf
cg02230180	HNRNPU;HNRNPU	1.5	0.22	2.73	1.12	2	0.00627031	0.999977	1	243092583	NM_004501;NM_031844	chr1:245026434-245028020	N_Shore
cg23473419	MIR636;SFRS2;MFSD11	0.7	0.09	-2.73	0.54	0.9	0.00627092	0.999977	17	72244433	NR_030366;NM_003016;NM_024311	chr17:74732345-74734222	Island
cg01460435	PTPRN2;PTPRN2;PTPRN2	0.69	0.09	-2.73	0.53	0.9	0.00627369	0.999977	7	157107297	NM_002847;NM_130842;NM_130843	chr7:157413901-157414146	S_Shore
cg23953226	NA	0.68	0.1	-2.73	0.52	0.9	0.00628108	0.999977	3	157757977		chr3:156272636-156273099	S_Shelf
cg26264697	HMG20B	0.71	0.09	-2.73	0.55	0.91	0.00628598	0.999977	19	3529064	NM_006339	chr19:3576628-3578314	Island
cg11651936	NA	1.43	0.19	2.73	1.11	1.86	0.00628657	0.999977	2	121170200
cg24348448	NLRP2	1.45	0.2	2.73	1.11	1.9	0.00628737	0.999977	19	60185742	NM_017852	chr19:55493906-55494119	Island
cg04317700	PIP5K1A;PIP5K1A;PIP5K1A;PIP5K1A	0.71	0.09	-2.73	0.56	0.91	0.00629419	0.999977	1	149437234	NM_001135638;NM_001135636;NM_003557;NM_001135637	chr1:151170847-151171532	N_Shore
cg22400420	RGL1	0.71	0.09	-2.73	0.56	0.91	0.00629493	0.999977	1	182117865	NM_015149
cg01835037	SEC14L1;SEC14L1;SEC14L1;SEC14L1	0.69	0.09	-2.73	0.53	0.9	0.00629536	0.999977	17	72648584	NM_001143999;NM_003003;NM_001143998;NM_001039573	chr17:75136325-75137730	Island
cg08309775	BRF1;BRF1	0.67	0.1	-2.73	0.5	0.89	0.00629784	0.999977	14	104778792	NM_001519;NM_145685
cg20903433	CHMP6	0.71	0.09	-2.73	0.55	0.91	0.00630045	0.999977	17	76587745	NM_024591	chr17:78973056-78973293	Island
cg03494277	CUX1;CUX1;CUX1	0.69	0.09	-2.73	0.53	0.9	0.00630755	0.999977	7	101255429	NM_181500;NM_181552;NM_001913
cg20241254	KIAA1161	0.68	0.1	-2.73	0.52	0.9	0.00632753	0.999977	9	34362821	NM_020702	chr9:34370773-34372902	Island
cg26372060	CYHR1;KIFC2;CYHR1;CYHR1	1.47	0.21	2.73	1.11	1.93	0.00633023	0.999977	8	145662062	NM_001129888;NM_145754;NM_032687;NM_138496	chr8:145690605-145692505	Island
cg12864389	PLEC1;PLEC1;PLEC1;PLEC1	0.67	0.1	-2.73	0.51	0.89	0.00633122	0.999977	8	145097166	NM_000445;NM_201378;NM_201379;NM_201380	chr8:145024449-145025179	Island
cg03068637	FAM82B	1.47	0.21	2.73	1.11	1.93	0.0063372	0.999977	8	87590210	NM_016033	chr8:87520573-87521116	Island
cg07789559	BBC3;BBC3;BBC3;BBC3	1.44	0.19	2.73	1.11	1.87	0.0063488	0.999977	19	52421870	NM_014417;NM_001127241;NM_001127240;NM_001127242	chr19:47729420-47730033	Island
cg25993216	KNDC1	1.49	0.22	2.73	1.12	1.99	0.00635342	0.999977	10	134853985	NM_152643	chr10:135002717-135002983	S_Shore
cg25482900	FBLL1	0.67	0.1	-2.73	0.51	0.9	0.00635342	0.999977	5	167889489	NR_024356	chr5:167956219-167957371	Island
cg00801823	SFRS12IP1	0.71	0.09	-2.73	0.56	0.91	0.00635383	0.999977	5	64097110	NM_173829	chr5:64064243-64064538	N_Shelf
cg13548144	NA	0.68	0.09	-2.73	0.52	0.9	0.00635614	0.999977	9	101408094
cg18562198	NA	1.41	0.18	2.73	1.1	1.81	0.00635656	0.999977	1	84296715
cg09967834	HEATR6	0.66	0.1	-2.73	0.5	0.89	0.00635915	0.999977	17	55511995	NM_022070	chr17:58156010-58156427	S_Shore
cg23497683	AFF3	1.46	0.2	2.73	1.11	1.91	0.0063645	0.999977	2	100125591	NM_002285
cg18380974	ZMAT3;ZMAT3	1.41	0.18	2.73	1.1	1.82	0.00636614	0.999977	3	180272542	NM_152240;NM_022470	chr3:178789305-178789827	S_Shore
cg03312587	A2BP1;A2BP1;A2BP1	0.71	0.09	-2.73	0.56	0.91	0.00636664	0.999977	16	6784323	NM_001142333;NM_001142334;NM_018723
cg18138172	MATN1	1.44	0.19	2.73	1.11	1.88	0.00637023	0.999977	1	30964546	NM_002379	chr1:31191574-31191960	Island
cg03197505	SLC27A1	0.68	0.1	-2.73	0.51	0.9	0.00637133	0.999977	19	17458999	NM_198580	chr19:17597344-17598000	Island
cg10959498	JMJD1C;JMJD1C	0.67	0.1	-2.73	0.5	0.89	0.00638529	0.999977	10	64670815	NM_032776;NM_004241
cg00676960	SLC38A10;SLC38A10	0.68	0.1	-2.73	0.52	0.9	0.00638551	0.999977	17	76870885	NM_001037984;NM_138570	chr17:79255960-79256323	Island
cg21571162	VPS52	1.44	0.19	2.73	1.11	1.88	0.00638755	0.999977	6	33327632	NM_022553	chr6:33216103-33217463	S_Shelf
cg19783536	ATP6V1E1;ATP6V1E1;ATP6V1E1;ATP6V1E1;ATP6V1E1;ATP6V1E1	1.49	0.22	2.73	1.12	1.98	0.00638778	0.999977	22	16491421	NM_001039366;NM_001039367;NM_001039366;NM_001696;NM_001039367;NM_001696	chr22:18111132-18111672	Island
cg12987312	NA	0.68	0.1	-2.73	0.52	0.9	0.00639066	0.999977	3	144148798		chr3:142666198-142666544	N_Shore
cg17320282	BRSK1	1.53	0.24	2.73	1.13	2.08	0.0063969	0.999977	19	60511771	NM_032430	chr19:55815940-55816277	S_Shelf
cg02657160	CPOX	0.66	0.1	-2.73	0.49	0.89	0.00640121	0.999977	3	99793753	NM_000097	chr3:98311909-98312696	N_Shore
cg23513690	SH3RF2	1.37	0.16	2.73	1.09	1.71	0.00640451	0.999977	5	145296294	NM_152550	chr5:145316145-145316354	N_Shore
cg11025960	GRM2;GRM2	0.69	0.09	-2.73	0.53	0.9	0.00640903	0.999977	3	51724228	NM_001130063;NM_000839	chr3:51749754-51750061	N_Shore
cg26198823	SLC12A6;SLC12A6;SLC12A6;SLC12A6;SLC12A6;SLC12A6	0.69	0.09	-2.73	0.53	0.9	0.00641789	0.999977	15	32318672	NM_001042497;NM_001042495;NM_001042494;NM_001042496;NM_005135;NM_133647
cg16712828	ITPA;ITPA	0.68	0.1	-2.73	0.52	0.9	0.00641825	0.999977	20	3141986	NM_181493;NM_033453	chr20:3190011-3190562	S_Shelf
cg22416916	SLC22A1;SLC22A1	0.68	0.1	-2.73	0.51	0.9	0.00642215	0.999977	6	160462760	NM_153187;NM_003057
cg14360014	SARDH;SARDH	1.42	0.18	2.73	1.1	1.82	0.0064252	0.999977	9	135593537	NM_001134707;NM_007101
cg22951641	ARIH2;C3orf71	1.45	0.2	2.73	1.11	1.89	0.00642975	0.999977	3	48930967	NM_006321;NM_001123040	chr3:48955810-48956938	Island
cg19006628	SIK3	0.68	0.1	-2.72	0.51	0.9	0.00643032	0.999977	11	116332726	NM_025164
cg21240272	NXNL2	0.69	0.09	-2.72	0.52	0.9	0.00643376	0.999977	9	90364292	NM_145283
cg19761245	LIMCH1;LIMCH1;LIMCH1	1.47	0.21	2.72	1.11	1.94	0.00643422	0.999977	4	41061746	NM_014988;NM_001112718;NM_001112717	chr4:41362252-41363639	S_Shelf
cg00762705	CRIM1	0.72	0.09	-2.72	0.57	0.91	0.00643686	0.999977	2	36455394	NM_016441
cg01182620	NOXO1;NOXO1;NOXO1	0.7	0.09	-2.72	0.54	0.9	0.006438	0.999977	16	1971168	NM_172168;NM_144603;NM_172167	chr16:2028987-2030710	S_Shore
cg03554573	C11orf53	0.69	0.09	-2.72	0.53	0.9	0.00644214	0.999977	11	110660231	NM_198498
cg21182700	NA	0.69	0.09	-2.72	0.53	0.9	0.00644427	0.999977	9	128413962		chr9:129372737-129378106	Island
cg11866396	RPAIN;RPAIN;RPAIN;RPAIN;RPAIN;RPAIN;RPAIN;NUP88;RPAIN;RPAIN;RPAIN	0.69	0.09	-2.72	0.53	0.9	0.00645356	0.999977	17	5263664	NR_027681;NM_001033002;NM_001160267;NR_027684;NR_027682;NR_027679;NM_001160266;NM_002532;NR	chr17:5322507-5323716	Island
cg27485368	ERC1;ERC1;ERC1;ERC1;ERC1	1.46	0.2	2.72	1.11	1.91	0.00646302	0.999977	12	1355965	NM_178039;NR_027948;NR_027949;NM_178040;NR_027946
cg24388762	NA	0.7	0.09	-2.72	0.54	0.9	0.00646443	0.999977	10	38009897		chr10:37969136-37970350	Island
cg03902565	NNT;NNT	1.45	0.2	2.72	1.11	1.89	0.00646616	0.999977	5	43638933	NM_182977;NM_012343	chr5:43602977-43603650	Island
cg05187965	TMEM72;TMEM72	1.45	0.2	2.72	1.11	1.9	0.00647544	0.999977	10	44726770	NM_001123376;NM_001123376
cg10145022	PDCD5	0.7	0.09	-2.72	0.55	0.91	0.00647869	0.999977	19	37767391	NM_004708	chr19:33071875-33072808	S_Shelf
cg17153082	ProSAPiP1	0.7	0.09	-2.72	0.55	0.91	0.00647946	0.999977	20	3093597	NM_014731	chr20:3145121-3145746	Island
cg16422137	FUS;FUS;FUS;FUS	0.7	0.09	-2.72	0.54	0.91	0.00648638	0.999977	16	31098829	NM_001170937;NR_028388;NM_004960;NM_001170634	chr16:31190820-31192225	Island
cg09077530	PRDM16;PRDM16	0.76	0.08	-2.72	0.62	0.93	0.0064864	0.999977	1	3219055	NM_022114;NM_199454
cg05375999	GSK3A	0.68	0.1	-2.72	0.52	0.9	0.006487	0.999977	19	47428576	NM_019884
cg15294361	NINJ2	0.7	0.09	-2.72	0.54	0.9	0.00649012	0.999977	12	545483	NM_016533	chr12:678959-679299	N_Shelf
cg12237140	KPTN	0.66	0.1	-2.72	0.49	0.89	0.00649537	0.999977	19	52680298	NM_007059	chr19:47987329-47987622	S_Shore
cg07069089	ARHGAP17;ARHGAP17	1.46	0.2	2.72	1.11	1.92	0.00649701	0.999977	16	24933674	NM_001006634;NM_018054	chr16:25026067-25026538	Island
cg26833329	NA	0.65	0.1	-2.72	0.48	0.89	0.0064975	0.999977	5	180181520
cg22685215	RASAL2	0.71	0.09	-2.72	0.55	0.91	0.00649848	0.999977	1	176499479	NM_170692
cg12614711	INTS1	1.48	0.21	2.72	1.12	1.95	0.00650003	0.999977	7	1502467	NM_001080453	chr7:1535617-1536099	Island
cg25924761	PPAP2A;PPAP2A	0.67	0.1	-2.72	0.5	0.89	0.00651749	0.999977	5	54822595	NM_176895;NM_003711
cg17863217	AARSD1;AARSD1	1.49	0.22	2.72	1.12	1.99	0.00651798	0.999977	17	38370230	NM_025267;NM_001136042	chr17:41116349-41116551	S_Shore
cg24547046	C1orf109;C1orf109	0.69	0.09	-2.72	0.53	0.9	0.00652268	0.999977	1	37928641	NM_017850;NM_017850	chr1:38156042-38156279	Island
cg26344233	FHL2;FHL2;FHL2;FHL2	0.67	0.1	-2.72	0.5	0.89	0.00652365	0.999977	2	105382249	NM_001450;NM_201557;NM_201555;NM_001039492	chr2:106014878-106015884	Island
cg23907921	SEPT13	1.32	0.14	2.72	1.08	1.62	0.00652646	0.999977	7	45775057	NR_024271	chr7:45808183-45808745	Island
cg24185785	IQCE;IQCE	0.68	0.1	-2.72	0.51	0.9	0.00652775	0.999977	7	2575758	NM_001100390;NM_152558
cg03255741	SMAD4;SMAD4	1.38	0.17	2.72	1.1	1.75	0.00652927	0.999977	18	46810962	NM_005359;NM_005359	chr18:48556291-48557333	Island
cg21496319	CDH18;CDH18	0.68	0.1	-2.72	0.51	0.9	0.00653169	0.999977	5	20024349	NM_004934;NM_001167667
cg09849967	QARS	0.67	0.1	-2.72	0.5	0.89	0.00653229	0.999977	3	49113874	NM_005051	chr3:49141934-49142373	N_Shelf
cg19851137	IDH3B;IDH3B;IDH3B	0.67	0.1	-2.72	0.51	0.9	0.00653754	0.999977	20	2593051	NM_174856;NM_174855;NM_006899	chr20:2644561-2644901	S_Shore
cg04180890	STK32A;STK32A	0.62	0.11	-2.72	0.44	0.88	0.00653804	0.999977	5	146594597	NM_001112724;NM_145001	chr5:146614283-146614560	Island
cg10676604	DIP2C	1.44	0.19	2.72	1.11	1.86	0.00653861	0.999977	10	423017	NM_014974
cg23134259	BOD1;BOD1	1.43	0.19	2.72	1.11	1.85	0.00654065	0.999977	5	172972267	NM_138369;NM_001159651	chr5:173043123-173043895	N_Shelf
cg18599129	ZMYND8;ZMYND8;ZMYND8	0.68	0.1	-2.72	0.51	0.9	0.00654179	0.999977	20	45301264	NM_183048;NM_183047;NM_012408	chr20:45867654-45868111	Island
cg26966001	NA	1.59	0.27	2.72	1.14	2.21	0.00654307	0.999977	7	129870462		chr7:130080527-130081067	S_Shelf
cg01684318	YEATS2;YEATS2	0.69	0.1	-2.72	0.52	0.9	0.00655155	0.999977	3	184898390	NM_018023;NM_018023	chr3:183415602-183416069	Island
cg13342558	TECTB	1.45	0.2	2.72	1.11	1.89	0.00655506	0.999977	10	114033538	NM_058222
cg16321323	HAL	1.48	0.21	2.72	1.11	1.95	0.00655723	0.999977	12	94912720	NM_002108	chr12:96389405-96389675	N_Shore
cg14618071	MSH5;MSH5;MSH5;MSH5	0.68	0.1	-2.72	0.52	0.9	0.00655894	0.999977	6	31819993	NM_172165;NM_025259;NM_002441;NM_172166	chr6:31707489-31708336	S_Shelf
cg06855336	L3MBTL4	1.45	0.2	2.72	1.11	1.9	0.00657019	0.999977	18	6274379	NM_173464	chr18:6284374-6284615	Island
cg08371920	NA	0.63	0.11	-2.72	0.45	0.88	0.00657099	0.999977	15	75900722		chr15:78110841-78112853	S_Shore
cg03924800	NA	0.71	0.09	-2.72	0.56	0.91	0.00657571	0.999977	16	24950308		chr16:25043130-25043439	N_Shore
cg24282401	PPP2R2D;PPP2R2D;PPP2R2D	1.4	0.17	2.72	1.1	1.78	0.00657883	0.999977	10	133597744	NM_001003656;NM_018461;NR_033191	chr10:133751399-133751634	N_Shelf
cg13458384	SARDH;SARDH	0.67	0.1	-2.72	0.51	0.9	0.00658757	0.999977	9	135557160	NM_001134707;NM_007101	chr9:136567684-136568146	N_Shore
cg00128386	KIAA0182;KIAA0182	1.66	0.31	2.72	1.15	2.39	0.00659159	0.999977	16	84223040	NM_001134473;NM_014615	chr16:85666621-85667149	N_Shore
cg03971555	PIK3CD	0.69	0.09	-2.72	0.53	0.9	0.00659254	0.999977	1	9711356	NM_005026	chr1:9790292-9790704	N_Shore
cg01750611	TRAF4	0.67	0.1	-2.72	0.5	0.9	0.00659376	0.999977	17	24096142	NM_004295	chr17:27070538-27071570	S_Shore
cg03342928	SSC5D	0.73	0.08	-2.72	0.59	0.92	0.00660592	0.999977	19	60694258	NM_001144950	chr19:56002140-56002455	Island
cg14874936	EFNA5	1.47	0.21	2.72	1.11	1.94	0.00660686	0.999977	5	106935805	NM_001962
cg24604109	KIF15;KIF15;KIAA1143	1.48	0.21	2.72	1.11	1.96	0.00661121	0.999977	3	44778345	NM_020242;NM_020242;NM_020696	chr3:44802852-44803618	Island
cg20500854	BCL11B;BCL11B	0.68	0.1	-2.72	0.51	0.9	0.0066122	0.999977	14	98777403	NM_022898;NM_138576
cg05894948	SCN1B;SCN1B	1.54	0.24	2.72	1.13	2.1	0.00661286	0.999977	19	40215308	NM_001037;NM_199037	chr19:35523444-35523653	Island
cg14250560	SLC2A8	0.72	0.09	-2.72	0.56	0.91	0.00661342	0.999977	9	129204749	NM_014580	chr9:130166812-130167191	N_Shore
cg03532626	CTNNB1;CTNNB1;CTNNB1	0.7	0.09	-2.72	0.54	0.91	0.00661424	0.999977	3	41241901	NM_001098210;NM_001904;NM_001098209
cg22290648	SYCN	0.62	0.11	-2.72	0.44	0.88	0.00661505	0.999977	19	44386549	NM_001080468	chr19:39694476-39694994	Island
cg21277466	NA	0.69	0.09	-2.72	0.53	0.9	0.00662697	0.999977	6	107453852		chr6:107349276-107349720	N_Shelf
cg23250869	FNBP4	0.69	0.09	-2.71	0.53	0.9	0.00662998	0.999977	11	47744632	NM_015308	chr11:47788200-47789022	N_Shore
cg07252166	NA	0.68	0.1	-2.71	0.51	0.9	0.00663028	0.999977	5	113433626
cg00614081	CTBP1;CTBP1	0.69	0.09	-2.71	0.53	0.9	0.0066309	0.999977	4	1223439	NM_001328;NM_001012614	chr4:1233872-1234420	N_Shore
cg11761572	SIRT2;NFKBIB;SIRT2;NFKBIB	1.44	0.2	2.71	1.11	1.88	0.00663788	0.999977	19	44082295	NM_012237;NM_002503;NM_030593;NM_001001716	chr19:39390033-39390895	Island
cg26325430	KL	0.72	0.09	-2.71	0.56	0.91	0.0066382	0.999977	13	32537059	NM_004795
cg19765196	NA	0.68	0.1	-2.71	0.52	0.9	0.00663957	0.999977	3	106782095
cg18822414	RECQL4	0.72	0.09	-2.71	0.57	0.91	0.00664051	0.999977	8	145709559	NM_004260	chr8:145738638-145739030	Island
cg26847490	ASB4;ASB4	1.42	0.18	2.71	1.1	1.83	0.00664165	0.999977	7	94953225	NM_145872;NM_016116
cg17323739	NA	0.69	0.1	-2.71	0.52	0.9	0.0066441	0.999977	6	119150675
cg04216480	FHIT;FHIT	1.4	0.17	2.71	1.1	1.79	0.00664798	0.999977	3	60562877	NM_001166243;NM_002012
cg01649317	JPH3	1.48	0.21	2.71	1.12	1.97	0.00664952	0.999977	16	86276702	NM_020655	chr16:87719089-87719307	Island
cg20190649	SKAP1;SKAP1	0.66	0.1	-2.71	0.49	0.89	0.00665511	0.999977	17	43610432	NM_003726;NM_001075099
cg14621217	B3GNTL1	1.46	0.2	2.71	1.11	1.92	0.00665576	0.999977	17	78537423	NM_001009905
cg19154467	NA	0.68	0.1	-2.71	0.52	0.9	0.00666294	0.999977	3	179183332
cg05798608	PPP1R12B;PPP1R12B;PPP1R12B;PPP1R12B	1.43	0.19	2.71	1.11	1.86	0.0066659	0.999977	1	200584393	NM_001167857;NM_002481;NM_001167858;NM_032105	chr1:202317657-202318196	Island
cg25555753	NA	1.47	0.21	2.71	1.11	1.94	0.00667286	0.999977	19	3084435
cg17052675	NA	1.5	0.23	2.71	1.12	2.02	0.00667775	0.999977	2	3805231
cg15575009	NA	0.7	0.09	-2.71	0.54	0.9	0.00667789	0.999977	1	47952058		chr1:48174494-48176519	S_Shelf
cg20119495	SLC25A22	1.42	0.18	2.71	1.1	1.83	0.00668692	0.999977	11	782013	NM_024698	chr11:791953-792400	Island
cg22715764	PEX14	0.66	0.1	-2.71	0.49	0.89	0.00669199	0.999977	1	10478881	NM_004565
cg12165685	SLC1A5;SLC1A5;SLC1A5;SLC1A5	1.47	0.21	2.71	1.11	1.94	0.00670174	0.999977	19	51979949	NM_001145145;NM_001145145;NM_005628;NM_001145144	chr19:47290585-47291983	N_Shelf
cg26754824	MICALL2	1.52	0.24	2.71	1.12	2.06	0.0067039	0.999977	7	1442887	NM_182924	chr7:1473871-1474218	S_Shelf
cg15569224	NEK3;NEK3;NEK3;NEK3	1.49	0.22	2.71	1.12	1.99	0.00670436	0.999977	13	51631657	NM_001146099;NM_152720;NM_002498;NR_027415	chr13:52733378-52733861	Island
cg11439308	NA	1.41	0.18	2.71	1.1	1.81	0.0067149	0.999977	15	97791855
cg16064623	SBSN;SBSN;SBSN	0.7	0.09	-2.71	0.54	0.9	0.00671699	0.999977	19	40710948	NM_001166035;NM_001166034;NM_198538
cg23580626	NA	1.45	0.2	2.71	1.11	1.89	0.00671924	0.999977	6	737722
cg18087326	GPX7	0.68	0.1	-2.71	0.51	0.9	0.00672461	0.999977	1	52840225	NM_015696	chr1:53067880-53068608	N_Shore
cg13133835	NA	1.46	0.2	2.71	1.11	1.91	0.00672795	0.999977	12	123805756
cg19178642	ABHD2;ABHD2	0.69	0.09	-2.71	0.53	0.9	0.00673003	0.999977	15	87458394	NM_152924;NM_007011
cg22462856	SMUG1	0.71	0.09	-2.71	0.55	0.91	0.00673273	0.999977	12	52863780	NM_014311
cg21548940	NA	1.41	0.18	2.71	1.1	1.8	0.00674517	0.999977	5	162854135
cg06970571	LOR	0.71	0.09	-2.71	0.55	0.91	0.00674689	0.999977	1	151498684	NM_000427
cg24350884	SLFN5	1.47	0.21	2.71	1.11	1.95	0.00675081	0.999977	17	30594160	NM_144975	chr17:33569141-33570527	Island
cg11682724	NA	0.69	0.09	-2.71	0.53	0.9	0.00675196	0.999977	6	419629
cg25079691	NA	0.67	0.1	-2.71	0.5	0.89	0.00675737	0.999977	8	25963974		chr8:25909292-25909686	N_Shore
cg01910330	NA	0.71	0.09	-2.71	0.55	0.91	0.00675964	0.999977	14	77498160		chr14:78432385-78432804	N_Shelf
[truncated: 13,508 more rows]
